# Supplementary material for: The endometrial transcriptome transition preceding receptivity to embryo implantation in mice
Source: BMC Genomics. 2023 Oct 4;24:590. doi: 10.1186/s12864-023-09698-3 (PMC10552439; doi:10.1186/s12864-023-09698-3)
Supplement: Supplementary file 1 — Supplementary Material 1 [file 12864_2023_9698_MOESM1_ESM.xlsx]

## Sheet: Table S1
Table A1. RNA-sequencing data metrics for day 3.5 pc (d3.5pc) endometrium and estrous (est) endometrium samples
Sample ID	Raw read	Cleaned read	Mapped transcript	% mapped
est1	57227109	57066964	84648360	0.874
est2	104259293	103746949	95115247	0.843
est3	49295135	49101542	68936473	0.847
d3.5pc1	42974146	42840615	66250140	0.891
d3.5pc2	65958241	65728016	77075889	0.735
d3.5pc3	51906077	51695446	80388804	0.906
d3.5pc4	54384068	54188537	69475908	0.795

## Sheet: Table S2
Table S2. Differentially expressed genes (DEG) identified in endometrium on day 3.5 pc compared to estrous endometrium. Genes were defined as significantly expressed when false discovery rate-adjusted p-value (FDR) ≤ 0.05 and log2 fold-change (logFC) ≥ 0.583 or ≤ -0.583 (equivalent of FC ≥ 1.5 or ≤ -1.5). Average expression (AveExpr) is also shown.
gene	gene_name	logFC	AveExpr	FDR	Gene description
ENSMUSG00000107902	Gm32592	7.91974	3.97292	0.000270365	predicted gene, 32592 [Source:MGI Symbol;Acc:MGI:5591751]
ENSMUSG00000029375	Cxcl15	6.91683	4.12778	0.000279528	chemokine (C-X-C motif) ligand 15 [Source:MGI Symbol;Acc:MGI:1339941]
ENSMUSG00000104971	9430087B13Rik	5.69959	1.39887	0.000641165	RIKEN cDNA 9430087B13 gene [Source:MGI Symbol;Acc:MGI:1924687]
ENSMUSG00000040138	Ndp	6.60287	3.77753	0.00133107	Norrie disease (pseudoglioma) (human) [Source:MGI Symbol;Acc:MGI:102570]
ENSMUSG00000025407	Gli1	4.90453	6.43955	0.00133107	GLI-Kruppel family member GLI1 [Source:MGI Symbol;Acc:MGI:95727]
ENSMUSG00000047773	Ankfn1	5.90325	2.55476	0.00133107	ankyrin-repeat and fibronectin type III domain containing 1 [Source:MGI Symbol;Acc:MGI:2686021]
ENSMUSG00000090667	Mdfic2	7.85499	2.48999	0.00133107	MyoD family inhibitor domain containing 2 [Source:MGI Symbol;Acc:MGI:2685611]
ENSMUSG00000106957	Gm43085	6.55336	1.49984	0.00133107	predicted gene 43085 [Source:MGI Symbol;Acc:MGI:5663222]
ENSMUSG00000086054	Hnf1aos1	6.19128	1.57461	0.00133107	HNF1 homeobox A, opposite strand 1 [Source:MGI Symbol;Acc:MGI:3652225]
ENSMUSG00000004360	9330159F19Rik	4.36764	2.76272	0.00133107	RIKEN cDNA 9330159F19 gene [Source:MGI Symbol;Acc:MGI:3036239]
ENSMUSG00000047261	Gap43	5.29288	3.06498	0.00133107	growth associated protein 43 [Source:MGI Symbol;Acc:MGI:95639]
ENSMUSG00000035407	Kank4	3.7892	3.31571	0.00133107	KN motif and ankyrin repeat domains 4 [Source:MGI Symbol;Acc:MGI:3043381]
ENSMUSG00000086141	9030622O22Rik	6.39982	4.438	0.00133107	RIKEN cDNA 9030622O22 gene [Source:MGI Symbol;Acc:MGI:1918820]
ENSMUSG00000058571	Gpc6	4.87704	5.91773	0.00133107	glypican 6 [Source:MGI Symbol;Acc:MGI:1346322]
ENSMUSG00000034324	Tmem132c	4.46508	6.5702	0.00133107	transmembrane protein 132C [Source:MGI Symbol;Acc:MGI:2443061]
ENSMUSG00000030075	Cntn3	5.37249	2.74089	0.00139484	contactin 3 [Source:MGI Symbol;Acc:MGI:99534]
ENSMUSG00000020609	Apob	3.58696	2.45078	0.00139484	apolipoprotein B [Source:MGI Symbol;Acc:MGI:88052]
ENSMUSG00000061292	Cyp3a59	7.64025	2.29858	0.00216259	cytochrome P450, family 3, subfamily a, polypeptide 59 [Source:MGI Symbol;Acc:MGI:3769707]
ENSMUSG00000009628	Tex15	4.54543	6.73142	0.00216259	testis expressed gene 15 [Source:MGI Symbol;Acc:MGI:1934816]
ENSMUSG00000020701	Tmem132e	5.28745	2.76498	0.00216259	transmembrane protein 132E [Source:MGI Symbol;Acc:MGI:2685490]
ENSMUSG00000103047	Gm37310	4.01479	0.734133	0.00216259	predicted gene, 37310 [Source:MGI Symbol;Acc:MGI:5610538]
ENSMUSG00000100303	2600014E21Rik	4.99761	4.83666	0.00216259	RIKEN cDNA 2600014E21 gene [Source:MGI Symbol;Acc:MGI:1919384]
ENSMUSG00000006777	Krt23	4.36668	3.66248	0.00216259	keratin 23 [Source:MGI Symbol;Acc:MGI:2148866]
ENSMUSG00000055629	B4galnt4	3.01049	2.78143	0.00261364	beta-1,4-N-acetyl-galactosaminyl transferase 4 [Source:MGI Symbol;Acc:MGI:2652891]
ENSMUSG00000028661	Epha8	6.82816	0.88428	0.00261364	Eph receptor A8 [Source:MGI Symbol;Acc:MGI:109378]
ENSMUSG00000030862	Cpxm2	4.41403	5.21356	0.00274997	carboxypeptidase X 2 (M14 family) [Source:MGI Symbol;Acc:MGI:1926006]
ENSMUSG00000086576	Gm13660	6.26053	0.597063	0.00274997	predicted gene 13660 [Source:MGI Symbol;Acc:MGI:3649762]
ENSMUSG00000024087	Cyp1b1	5.83885	4.96791	0.00321815	cytochrome P450, family 1, subfamily b, polypeptide 1 [Source:MGI Symbol;Acc:MGI:88590]
ENSMUSG00000061808	Ttr	6.8885	1.05841	0.00331934	transthyretin [Source:MGI Symbol;Acc:MGI:98865]
ENSMUSG00000049265	Kcnk3	4.24079	1.69947	0.00331934	potassium channel, subfamily K, member 3 [Source:MGI Symbol;Acc:MGI:1100509]
ENSMUSG00000006538	Ihh	4.85111	4.40787	0.00353519	Indian hedgehog [Source:MGI Symbol;Acc:MGI:96533]
ENSMUSG00000092083	Kcnb2	4.54024	3.76323	0.00353519	potassium voltage gated channel, Shab-related subfamily, member 2 [Source:MGI Symbol;Acc:MGI:99632]
ENSMUSG00000032327	Stra6	3.71537	5.57812	0.00373615	stimulated by retinoic acid gene 6 [Source:MGI Symbol;Acc:MGI:107742]
ENSMUSG00000000197	Nalcn	4.86845	3.24223	0.00373615	sodium leak channel, non-selective [Source:MGI Symbol;Acc:MGI:2444306]
ENSMUSG00000104149	Gm37138	5.51277	0.536455	0.00373615	predicted gene, 37138 [Source:MGI Symbol;Acc:MGI:5610366]
ENSMUSG00000027966	Col11a1	2.84402	5.42129	0.00373615	collagen, type XI, alpha 1 [Source:MGI Symbol;Acc:MGI:88446]
ENSMUSG00000051225	Fam83a	6.55308	2.56744	0.00373615	family with sequence similarity 83, member A [Source:MGI Symbol;Acc:MGI:2447773]
ENSMUSG00000021098	4930447C04Rik	4.10911	3.17046	0.00399982	RIKEN cDNA 4930447C04 gene [Source:MGI Symbol;Acc:MGI:1923051]
ENSMUSG00000068748	Ptprz1	4.38796	3.89096	0.00399982	protein tyrosine phosphatase, receptor type Z, polypeptide 1 [Source:MGI Symbol;Acc:MGI:97816]
ENSMUSG00000009394	Syn2	4.64427	5.39683	0.00399982	synapsin II [Source:MGI Symbol;Acc:MGI:103020]
ENSMUSG00000036030	Prtg	3.8191	3.84607	0.00399982	protogenin [Source:MGI Symbol;Acc:MGI:2444710]
ENSMUSG00000022126	Acod1	8.33018	4.98211	0.00405543	aconitate decarboxylase 1 [Source:MGI Symbol;Acc:MGI:103206]
ENSMUSG00000086550	Pla2g10os	6.05403	0.995263	0.00409864	phospholipase A2, group X, opposite strand [Source:MGI Symbol;Acc:MGI:1923934]
ENSMUSG00000066842	Hmcn1	4.05497	5.75377	0.00420002	hemicentin 1 [Source:MGI Symbol;Acc:MGI:2685047]
ENSMUSG00000107097	Gm42584	4.69478	0.719536	0.00420002	predicted gene 42584 [Source:MGI Symbol;Acc:MGI:5662721]
ENSMUSG00000041020	Map7d2	5.27267	1.11214	0.00420002	MAP7 domain containing 2 [Source:MGI Symbol;Acc:MGI:1917474]
ENSMUSG00000000805	Car4	5.90059	1.15952	0.00443291	carbonic anhydrase 4 [Source:MGI Symbol;Acc:MGI:1096574]
ENSMUSG00000102270	Gm8388	5.99655	2.50174	0.00443291	predicted gene 8388 [Source:MGI Symbol;Acc:MGI:3645001]
ENSMUSG00000024172	St6gal2	6.97542	2.17772	0.00444511	beta galactoside alpha 2,6 sialyltransferase 2 [Source:MGI Symbol;Acc:MGI:2445190]
ENSMUSG00000097736	9530059O14Rik	6.34956	4.86467	0.00456612	RIKEN cDNA 9530059O14 gene [Source:MGI Symbol;Acc:MGI:2442421]
ENSMUSG00000028864	Hgf	4.12531	6.34459	0.00456612	hepatocyte growth factor [Source:MGI Symbol;Acc:MGI:96079]
ENSMUSG00000026824	Kcnj3	4.42342	0.885087	0.00464292	potassium inwardly-rectifying channel, subfamily J, member 3 [Source:MGI Symbol;Acc:MGI:104742]
ENSMUSG00000003934	Efnb3	3.41003	4.19941	0.00464292	ephrin B3 [Source:MGI Symbol;Acc:MGI:109196]
ENSMUSG00000104612	Gm42449	4.71804	3.0227	0.00464292	predicted gene 42449 [Source:MGI Symbol;Acc:MGI:5662586]
ENSMUSG00000024076	Vit	4.68797	5.29009	0.00479935	vitrin [Source:MGI Symbol;Acc:MGI:1921449]
ENSMUSG00000041592	Sdk2	3.59998	5.55583	0.00506574	sidekick cell adhesion molecule 2 [Source:MGI Symbol;Acc:MGI:2443847]
ENSMUSG00000039057	Myo16	3.34548	1.8975	0.00533701	myosin XVI [Source:MGI Symbol;Acc:MGI:2685951]
ENSMUSG00000005360	Slc1a3	3.76834	3.12045	0.00545882	solute carrier family 1 (glial high affinity glutamate transporter), member 3 [Source:MGI Symbol;Acc:MGI:99917]
ENSMUSG00000028226	Mmp16	2.97789	4.74637	0.00564324	matrix metallopeptidase 16 [Source:MGI Symbol;Acc:MGI:1276107]
ENSMUSG00000033227	Wnt6	4.42394	1.18324	0.00564324	wingless-type MMTV integration site family, member 6 [Source:MGI Symbol;Acc:MGI:98960]
ENSMUSG00000041078	Grid1	4.26233	0.61035	0.00564324	glutamate receptor, ionotropic, delta 1 [Source:MGI Symbol;Acc:MGI:95812]
ENSMUSG00000027996	Sfrp2	3.78266	5.23247	0.00564324	secreted frizzled-related protein 2 [Source:MGI Symbol;Acc:MGI:108078]
ENSMUSG00000064325	Hhip	5.86125	3.3962	0.00564324	Hedgehog-interacting protein [Source:MGI Symbol;Acc:MGI:1341847]
ENSMUSG00000040147	Maob	5.10473	6.79692	0.00610139	monoamine oxidase B [Source:MGI Symbol;Acc:MGI:96916]
ENSMUSG00000038630	Zkscan16	4.8224	1.43729	0.00620941	zinc finger with KRAB and SCAN domains 16 [Source:MGI Symbol;Acc:MGI:3510405]
ENSMUSG00000015222	Map2	3.64082	7.77187	0.00620941	microtubule-associated protein 2 [Source:MGI Symbol;Acc:MGI:97175]
ENSMUSG00000004415	Col26a1	4.32102	3.42178	0.00620941	collagen, type XXVI, alpha 1 [Source:MGI Symbol;Acc:MGI:2155345]
ENSMUSG00000022935	Grik1	4.99006	0.699471	0.00671534	glutamate receptor, ionotropic, kainate 1 [Source:MGI Symbol;Acc:MGI:95814]
ENSMUSG00000020297	Nsg2	4.01841	3.39684	0.00687547	neuron specific gene family member 2 [Source:MGI Symbol;Acc:MGI:1202070]
ENSMUSG00000015957	Wnt11	5.40816	4.07564	0.00734763	wingless-type MMTV integration site family, member 11 [Source:MGI Symbol;Acc:MGI:101948]
ENSMUSG00000034450	Gulo	4.06798	3.99329	0.00737984	gulonolactone (L-) oxidase [Source:MGI Symbol;Acc:MGI:1353434]
ENSMUSG00000027985	Lef1	4.58407	5.73868	0.00760441	lymphoid enhancer binding factor 1 [Source:MGI Symbol;Acc:MGI:96770]
ENSMUSG00000022683	Pla2g10	5.77322	3.84125	0.00760441	phospholipase A2, group X [Source:MGI Symbol;Acc:MGI:1347522]
ENSMUSG00000106855	5330437M03Rik	5.22727	1.43524	0.00762632	RIKEN cDNA 5330437M03 gene [Source:MGI Symbol;Acc:MGI:2444650]
ENSMUSG00000106826	Gm42583	4.77873	5.43337	0.00795846	predicted gene 42583 [Source:MGI Symbol;Acc:MGI:5662720]
ENSMUSG00000030769	Slc5a11	5.79307	4.26317	0.00795846	solute carrier family 5 (sodium/glucose cotransporter), member 11 [Source:MGI Symbol;Acc:MGI:1919316]
ENSMUSG00000025272	Tro	2.61677	5.29639	0.00795846	trophinin [Source:MGI Symbol;Acc:MGI:1928994]
ENSMUSG00000052363	Zdhhc19	6.27926	-0.0370239	0.00840241	zinc finger, DHHC domain containing 19 [Source:MGI Symbol;Acc:MGI:2682948]
ENSMUSG00000101414	Gm29101	2.35393	3.72895	0.00840241	predicted gene 29101 [Source:MGI Symbol;Acc:MGI:5579807]
ENSMUSG00000018819	Lsp1	2.15977	7.90235	0.00845913	lymphocyte specific 1 [Source:MGI Symbol;Acc:MGI:96832]
ENSMUSG00000110053	Gm29682	5.04698	0.517162	0.00845913	predicted gene, 29682 [Source:MGI Symbol;Acc:MGI:5588841]
ENSMUSG00000038112	AW551984	3.18207	4.45112	0.00854316	expressed sequence AW551984 [Source:MGI Symbol;Acc:MGI:2143322]
ENSMUSG00000032118	Fez1	3.6655	3.05082	0.00854316	fasciculation and elongation protein zeta 1 (zygin I) [Source:MGI Symbol;Acc:MGI:2670976]
ENSMUSG00000020805	Slc13a5	5.99872	2.68597	0.00854316	solute carrier family 13 (sodium-dependent citrate transporter), member 5 [Source:MGI Symbol;Acc:MGI:3037150]
ENSMUSG00000022309	Angpt1	3.38859	3.00866	0.00854316	angiopoietin 1 [Source:MGI Symbol;Acc:MGI:108448]
ENSMUSG00000024177	Nme4	3.12648	3.31119	0.00854316	NME/NM23 nucleoside diphosphate kinase 4 [Source:MGI Symbol;Acc:MGI:1931148]
ENSMUSG00000060882	Kcnd2	4.6975	4.92951	0.00854316	potassium voltage-gated channel, Shal-related family, member 2 [Source:MGI Symbol;Acc:MGI:102663]
ENSMUSG00000029630	Cyp3a25	6.33754	0.225185	0.00863565	cytochrome P450, family 3, subfamily a, polypeptide 25 [Source:MGI Symbol;Acc:MGI:1930638]
ENSMUSG00000086777	Far2os2	5.29804	1.72287	0.00869642	fatty acyl CoA reductase 2, opposite strand 2 [Source:MGI Symbol;Acc:MGI:1925091]
ENSMUSG00000022231	Sema5a	2.78787	8.6749	0.00869642	sema domain, seven thrombospondin repeats (type 1 and type 1-like), transmembrane domain (TM) and short cytoplasmic domain, (semaphorin) 5A [Source:MGI Symbol;Acc:MGI:107556]
ENSMUSG00000089948	Far2os1	4.31047	3.06218	0.00869642	fatty acyl CoA reductase 2, opposite strand 1 [Source:MGI Symbol;Acc:MGI:4415003]
ENSMUSG00000011171	Vipr2	4.38106	2.70808	0.00869642	vasoactive intestinal peptide receptor 2 [Source:MGI Symbol;Acc:MGI:107166]
ENSMUSG00000025892	Gria4	2.91796	6.29562	0.00870268	glutamate receptor, ionotropic, AMPA4 (alpha 4) [Source:MGI Symbol;Acc:MGI:95811]
ENSMUSG00000055368	Slc6a2	4.22306	6.86439	0.00870268	solute carrier family 6 (neurotransmitter transporter, noradrenalin), member 2 [Source:MGI Symbol;Acc:MGI:1270850]
ENSMUSG00000038077	Kcna6	3.66353	1.91654	0.00870268	potassium voltage-gated channel, shaker-related, subfamily, member 6 [Source:MGI Symbol;Acc:MGI:96663]
ENSMUSG00000052551	Adarb2	7.39792	2.82782	0.00870268	adenosine deaminase, RNA-specific, B2 [Source:MGI Symbol;Acc:MGI:2151118]
ENSMUSG00000060534	Dcc	4.43398	0.646212	0.00870268	deleted in colorectal carcinoma [Source:MGI Symbol;Acc:MGI:94869]
ENSMUSG00000030518	Fam189a1	5.64119	2.72563	0.00870268	family with sequence similarity 189, member A1 [Source:MGI Symbol;Acc:MGI:1917888]
ENSMUSG00000024503	Spink1	6.13358	4.59876	0.00870268	serine peptidase inhibitor, Kazal type 1 [Source:MGI Symbol;Acc:MGI:106202]
ENSMUSG00000020333	Acsl6	3.00403	2.81419	0.0090421	acyl-CoA synthetase long-chain family member 6 [Source:MGI Symbol;Acc:MGI:894291]
ENSMUSG00000041658	Rragb	2.95252	2.32724	0.0090421	Ras-related GTP binding B [Source:MGI Symbol;Acc:MGI:3038613]
ENSMUSG00000015396	Cd83	3.97907	3.95609	0.0090421	CD83 antigen [Source:MGI Symbol;Acc:MGI:1328316]
ENSMUSG00000106049	Gm43019	2.53624	3.93546	0.00921807	predicted gene 43019 [Source:MGI Symbol;Acc:MGI:5663156]
ENSMUSG00000040867	Begain	3.81138	2.65329	0.00959208	brain-enriched guanylate kinase-associated [Source:MGI Symbol;Acc:MGI:3044626]
ENSMUSG00000000031	H19	4.8033	3.8368	0.0101447	H19, imprinted maternally expressed transcript [Source:MGI Symbol;Acc:MGI:95891]
ENSMUSG00000071847	Apcdd1	3.20863	6.6321	0.0104416	adenomatosis polyposis coli down-regulated 1 [Source:MGI Symbol;Acc:MGI:3513977]
ENSMUSG00000102971	A730062M13Rik	4.38072	0.484775	0.0105726	RIKEN cDNA A730062M13 gene [Source:MGI Symbol;Acc:MGI:3029302]
ENSMUSG00000022449	Adamts20	5.07208	0.30403	0.0110095	a disintegrin-like and metallopeptidase (reprolysin type) with thrombospondin type 1 motif, 20 [Source:MGI Symbol;Acc:MGI:2660628]
ENSMUSG00000063455	D630045J12Rik	3.58976	7.51046	0.0111242	RIKEN cDNA D630045J12 gene [Source:MGI Symbol;Acc:MGI:2669829]
ENSMUSG00000024665	Fads2	3.47837	5.21546	0.0112545	fatty acid desaturase 2 [Source:MGI Symbol;Acc:MGI:1930079]
ENSMUSG00000106384	Gm43188	2.40703	3.85186	0.0112545	predicted gene 43188 [Source:MGI Symbol;Acc:MGI:5663325]
ENSMUSG00000105753	Gm43847	4.64057	2.65232	0.0112572	predicted gene 43847 [Source:MGI Symbol;Acc:MGI:5663984]
ENSMUSG00000025789	St8sia2	5.0063	1.70561	0.0112572	ST8 alpha-N-acetyl-neuraminide alpha-2,8-sialyltransferase 2 [Source:MGI Symbol;Acc:MGI:106020]
ENSMUSG00000036395	Glb1l2	3.1088	2.39962	0.011371	galactosidase, beta 1-like 2 [Source:MGI Symbol;Acc:MGI:2388283]
ENSMUSG00000059493	Nhs	2.77688	3.91909	0.0119914	NHS actin remodeling regulator [Source:MGI Symbol;Acc:MGI:2684894]
ENSMUSG00000046186	Cd109	3.20943	5.40021	0.0120145	CD109 antigen [Source:MGI Symbol;Acc:MGI:2445221]
ENSMUSG00000027239	Mdk	2.77347	5.41225	0.0123333	midkine [Source:MGI Symbol;Acc:MGI:96949]
ENSMUSG00000042684	Npl	6.2402	5.56901	0.0123333	N-acetylneuraminate pyruvate lyase [Source:MGI Symbol;Acc:MGI:1921341]
ENSMUSG00000037892	Pcdh18	1.89554	5.11228	0.0123458	protocadherin 18 [Source:MGI Symbol;Acc:MGI:1920423]
ENSMUSG00000040896	Kcnd3	4.44546	5.59605	0.0124854	potassium voltage-gated channel, Shal-related family, member 3 [Source:MGI Symbol;Acc:MGI:1928743]
ENSMUSG00000028681	Ptch2	4.09501	5.2257	0.0126275	patched 2 [Source:MGI Symbol;Acc:MGI:1095405]
ENSMUSG00000030592	Ryr1	3.50259	1.31141	0.0126275	ryanodine receptor 1, skeletal muscle [Source:MGI Symbol;Acc:MGI:99659]
ENSMUSG00000106838	1810017P11Rik	4.56593	1.0014	0.0126275	RIKEN cDNA 1810017P11 gene [Source:MGI Symbol;Acc:MGI:1916294]
ENSMUSG00000037138	Aff3	4.2206	5.48643	0.012882	AF4/FMR2 family, member 3 [Source:MGI Symbol;Acc:MGI:106927]
ENSMUSG00000022371	Col14a1	3.31339	6.74034	0.012882	collagen, type XIV, alpha 1 [Source:MGI Symbol;Acc:MGI:1341272]
ENSMUSG00000020354	Sgcd	2.68073	2.60293	0.0130773	sarcoglycan, delta (dystrophin-associated glycoprotein) [Source:MGI Symbol;Acc:MGI:1346525]
ENSMUSG00000109574	B230206I08Rik	4.12688	1.42143	0.0130773	RIKEN cDNA B230206I08 gene [Source:MGI Symbol;Acc:MGI:1926094]
ENSMUSG00000106045	Gm42996	2.77018	2.60051	0.0133617	predicted gene 42996 [Source:MGI Symbol;Acc:MGI:5663133]
ENSMUSG00000067276	Capn6	3.43486	2.9743	0.0136013	calpain 6 [Source:MGI Symbol;Acc:MGI:1100850]
ENSMUSG00000048616	Nog	3.55231	2.69767	0.0136013	noggin [Source:MGI Symbol;Acc:MGI:104327]
ENSMUSG00000031290	Lrch2	2.41826	4.554	0.0136013	leucine-rich repeats and calponin homology (CH) domain containing 2 [Source:MGI Symbol;Acc:MGI:2147870]
ENSMUSG00000050248	Evc2	2.48688	5.69	0.0136878	EvC ciliary complex subunit 2 [Source:MGI Symbol;Acc:MGI:1915775]
ENSMUSG00000024247	Pkdcc	3.92552	6.67141	0.0136878	protein kinase domain containing, cytoplasmic [Source:MGI Symbol;Acc:MGI:2147077]
ENSMUSG00000050587	Lrrc4c	2.75934	2.55631	0.0136878	leucine rich repeat containing 4C [Source:MGI Symbol;Acc:MGI:2442636]
ENSMUSG00000094634	Gm3468	3.37517	0.862414	0.0137904	predicted gene 3468 [Source:MGI Symbol;Acc:MGI:3781644]
ENSMUSG00000010825	Grid2ip	4.16251	1.90347	0.0137904	glutamate receptor, ionotropic, delta 2 (Grid2) interacting protein 1 [Source:MGI Symbol;Acc:MGI:2176213]
ENSMUSG00000032816	Igdcc4	2.5934	6.27029	0.0137904	immunoglobulin superfamily, DCC subclass, member 4 [Source:MGI Symbol;Acc:MGI:1858497]
ENSMUSG00000028176	Lrrc7	5.12019	3.45832	0.0137904	leucine rich repeat containing 7 [Source:MGI Symbol;Acc:MGI:2676665]
ENSMUSG00000049122	Frmd3	3.68096	2.41251	0.0140145	FERM domain containing 3 [Source:MGI Symbol;Acc:MGI:2442466]
ENSMUSG00000050368	Hoxd10	2.73394	5.7587	0.0140931	homeobox D10 [Source:MGI Symbol;Acc:MGI:96202]
ENSMUSG00000003153	Slc2a3	4.44691	7.67217	0.0143518	solute carrier family 2 (facilitated glucose transporter), member 3 [Source:MGI Symbol;Acc:MGI:95757]
ENSMUSG00000020086	Macroh2a2	2.71908	3.90624	0.0145408	macroH2A.2 histone [Source:MGI Symbol;Acc:MGI:3037658]
ENSMUSG00000032890	Rims3	5.53271	5.77928	0.0148154	regulating synaptic membrane exocytosis 3 [Source:MGI Symbol;Acc:MGI:2443331]
ENSMUSG00000034457	Eda2r	3.52431	4.77278	0.0153427	ectodysplasin A2 receptor [Source:MGI Symbol;Acc:MGI:2442860]
ENSMUSG00000032135	Mcam	2.46948	6.42201	0.0154002	melanoma cell adhesion molecule [Source:MGI Symbol;Acc:MGI:1933966]
ENSMUSG00000045875	Adra1a	4.13159	2.84237	0.0158943	adrenergic receptor, alpha 1a [Source:MGI Symbol;Acc:MGI:104773]
ENSMUSG00000037627	Rgs22	3.4244	4.2569	0.0158943	regulator of G-protein signalling 22 [Source:MGI Symbol;Acc:MGI:3613651]
ENSMUSG00000031273	Col4a6	3.46681	6.9225	0.0158943	collagen, type IV, alpha 6 [Source:MGI Symbol;Acc:MGI:2152695]
ENSMUSG00000025496	Drd4	5.96802	1.48414	0.0158943	dopamine receptor D4 [Source:MGI Symbol;Acc:MGI:94926]
ENSMUSG00000052133	Sema5b	3.65125	2.25212	0.0158943	sema domain, seven thrombospondin repeats (type 1 and type 1-like), transmembrane domain (TM) and short cytoplasmic domain, (semaphorin) 5B [Source:MGI Symbol;Acc:MGI:107555]
ENSMUSG00000027875	Hmgcs2	3.74015	5.4939	0.0158943	3-hydroxy-3-methylglutaryl-Coenzyme A synthase 2 [Source:MGI Symbol;Acc:MGI:101939]
ENSMUSG00000106339	Gm43489	3.8472	1.56143	0.0158943	predicted gene 43489 [Source:MGI Symbol;Acc:MGI:5663626]
ENSMUSG00000041261	Car8	3.40104	2.23145	0.0158943	carbonic anhydrase 8 [Source:MGI Symbol;Acc:MGI:88253]
ENSMUSG00000025776	Crispld1	4.21799	5.55409	0.0158943	cysteine-rich secretory protein LCCL domain containing 1 [Source:MGI Symbol;Acc:MGI:1934666]
ENSMUSG00000000093	Tbx2	3.48467	3.21532	0.0159029	T-box 2 [Source:MGI Symbol;Acc:MGI:98494]
ENSMUSG00000097039	Pvt1	2.39518	5.39168	0.0159071	Pvt1 oncogene [Source:MGI Symbol;Acc:MGI:97824]
ENSMUSG00000072966	Gprasp2	3.20965	3.63902	0.0162034	G protein-coupled receptor associated sorting protein 2 [Source:MGI Symbol;Acc:MGI:2442071]
ENSMUSG00000042499	Hoxd11	2.5682	5.86766	0.0162844	homeobox D11 [Source:MGI Symbol;Acc:MGI:96203]
ENSMUSG00000027220	Syt13	3.70225	3.83417	0.0166682	synaptotagmin XIII [Source:MGI Symbol;Acc:MGI:1933945]
ENSMUSG00000024738	Pga5	5.52035	1.62231	0.0166743	pepsinogen 5, group I [Source:MGI Symbol;Acc:MGI:1915935]
ENSMUSG00000105985	Gm42993	2.43108	5.2295	0.0166743	predicted gene 42993 [Source:MGI Symbol;Acc:MGI:5663130]
ENSMUSG00000030048	Gkn3	4.23648	0.952246	0.0166743	gastrokine 3 [Source:MGI Symbol;Acc:MGI:1916138]
ENSMUSG00000036103	Colec12	2.69221	6.56818	0.0166743	collectin sub-family member 12 [Source:MGI Symbol;Acc:MGI:2152907]
ENSMUSG00000046480	Scn4b	4.55216	3.41139	0.0169538	sodium channel, type IV, beta [Source:MGI Symbol;Acc:MGI:2687406]
ENSMUSG00000086077	Gm14396	2.71022	3.07517	0.016972	predicted gene 14396 [Source:MGI Symbol;Acc:MGI:3649369]
ENSMUSG00000049538	Adamts16	6.0533	4.70647	0.0170752	a disintegrin-like and metallopeptidase (reprolysin type) with thrombospondin type 1 motif, 16 [Source:MGI Symbol;Acc:MGI:2429637]
ENSMUSG00000026398	Nr5a2	2.72171	3.67594	0.0173062	nuclear receptor subfamily 5, group A, member 2 [Source:MGI Symbol;Acc:MGI:1346834]
ENSMUSG00000021087	Rtn1	4.11688	3.11005	0.0173062	reticulon 1 [Source:MGI Symbol;Acc:MGI:1933947]
ENSMUSG00000020053	Igf1	2.78044	9.17459	0.0173062	insulin-like growth factor 1 [Source:MGI Symbol;Acc:MGI:96432]
ENSMUSG00000108067	Gm43953	3.07435	4.30904	0.0173062	predicted gene, 43953 [Source:MGI Symbol;Acc:MGI:5690345]
ENSMUSG00000022208	Jph4	2.7445	3.04867	0.0173062	junctophilin 4 [Source:MGI Symbol;Acc:MGI:2443113]
ENSMUSG00000021765	Fst	3.9434	5.11397	0.0173062	follistatin [Source:MGI Symbol;Acc:MGI:95586]
ENSMUSG00000044807	Zfp354c	2.0758	5.42731	0.0173062	zinc finger protein 354C [Source:MGI Symbol;Acc:MGI:1353621]
ENSMUSG00000030223	Ptpro	3.94076	3.86751	0.0173062	protein tyrosine phosphatase, receptor type, O [Source:MGI Symbol;Acc:MGI:1097152]
ENSMUSG00000063887	Nlgn1	3.21723	3.74646	0.0173062	neuroligin 1 [Source:MGI Symbol;Acc:MGI:2179435]
ENSMUSG00000028399	Ptprd	2.73686	5.88487	0.0173062	protein tyrosine phosphatase, receptor type, D [Source:MGI Symbol;Acc:MGI:97812]
ENSMUSG00000105526	Gm43490	2.30915	3.16945	0.0173062	predicted gene 43490 [Source:MGI Symbol;Acc:MGI:5663627]
ENSMUSG00000025427	Rnf165	3.34743	2.21465	0.0173062	ring finger protein 165 [Source:MGI Symbol;Acc:MGI:2444521]
ENSMUSG00000024008	Cpne5	3.85777	4.43579	0.0173062	copine V [Source:MGI Symbol;Acc:MGI:2385908]
ENSMUSG00000037686	Aspg	-2.2184	4.8585	0.0173062	asparaginase [Source:MGI Symbol;Acc:MGI:2144822]
ENSMUSG00000034463	Scara3	2.26392	5.57123	0.0176769	scavenger receptor class A, member 3 [Source:MGI Symbol;Acc:MGI:2444418]
ENSMUSG00000107448	Gm43947	3.23358	3.24888	0.0178165	predicted gene, 43947 [Source:MGI Symbol;Acc:MGI:5690339]
ENSMUSG00000105624	Gm43187	2.34366	3.71227	0.0182517	predicted gene 43187 [Source:MGI Symbol;Acc:MGI:5663324]
ENSMUSG00000097250	Gm26771	3.45513	3.01923	0.0182517	predicted gene, 26771 [Source:MGI Symbol;Acc:MGI:5477265]
ENSMUSG00000052373	Mpp3	1.88215	2.99051	0.0182517	membrane protein, palmitoylated 3 (MAGUK p55 subfamily member 3) [Source:MGI Symbol;Acc:MGI:1328354]
ENSMUSG00000021219	Rgs6	3.95017	2.09425	0.0184644	regulator of G-protein signaling 6 [Source:MGI Symbol;Acc:MGI:1354730]
ENSMUSG00000031028	Tub	2.92297	3.52193	0.0186631	tubby bipartite transcription factor [Source:MGI Symbol;Acc:MGI:2651573]
ENSMUSG00000107720	Gm43946	3.24237	2.82373	0.0186631	predicted gene, 43946 [Source:MGI Symbol;Acc:MGI:5690338]
ENSMUSG00000042581	Thsd7b	6.1477	1.85645	0.0186631	thrombospondin, type I, domain containing 7B [Source:MGI Symbol;Acc:MGI:2443925]
ENSMUSG00000086814	Gm15677	4.6213	1.55601	0.0190302	predicted gene 15677 [Source:MGI Symbol;Acc:MGI:3783119]
ENSMUSG00000026840	Lamc3	3.80384	6.15836	0.0190302	laminin gamma 3 [Source:MGI Symbol;Acc:MGI:1344394]
ENSMUSG00000041771	Slc24a4	5.66452	3.1142	0.0196594	solute carrier family 24 (sodium/potassium/calcium exchanger), member 4 [Source:MGI Symbol;Acc:MGI:2447362]
ENSMUSG00000041789	2700046A07Rik	3.50656	2.61442	0.0200946	RIKEN cDNA 2700046A07 gene [Source:MGI Symbol;Acc:MGI:1919803]
ENSMUSG00000029378	Areg	5.24652	1.65759	0.0200946	amphiregulin [Source:MGI Symbol;Acc:MGI:88068]
ENSMUSG00000027009	Itga4	2.07418	5.6639	0.0204195	integrin alpha 4 [Source:MGI Symbol;Acc:MGI:96603]
ENSMUSG00000053646	Plxnb1	2.45407	7.485	0.0204195	plexin B1 [Source:MGI Symbol;Acc:MGI:2154238]
ENSMUSG00000064329	Scn1a	4.53705	1.61076	0.0210397	sodium channel, voltage-gated, type I, alpha [Source:MGI Symbol;Acc:MGI:98246]
ENSMUSG00000039519	Cyp7b1	2.35917	3.19103	0.0216126	cytochrome P450, family 7, subfamily b, polypeptide 1 [Source:MGI Symbol;Acc:MGI:104978]
ENSMUSG00000084989	Crocc2	3.37803	1.81231	0.0216126	ciliary rootlet coiled-coil, rootletin family member 2 [Source:MGI Symbol;Acc:MGI:3045962]
ENSMUSG00000045813	Gm9801	3.11243	4.24864	0.0216126	predicted gene 9801 [Source:MGI Symbol;Acc:MGI:3647139]
ENSMUSG00000020175	Rab36	2.86023	3.69308	0.0216126	RAB36, member RAS oncogene family [Source:MGI Symbol;Acc:MGI:1924127]
ENSMUSG00000026475	Rgs16	3.54933	2.74655	0.0216126	regulator of G-protein signaling 16 [Source:MGI Symbol;Acc:MGI:108407]
ENSMUSG00000044229	Nxpe4	2.33696	3.96799	0.0216126	neurexophilin and PC-esterase domain family, member 4 [Source:MGI Symbol;Acc:MGI:1924792]
ENSMUSG00000110187	Gm45496	2.51539	2.39582	0.0220527	predicted gene 45496 [Source:MGI Symbol;Acc:MGI:5791332]
ENSMUSG00000098683		3.81022	2.05762	0.0220817
ENSMUSG00000028194	Ddah1	2.70886	3.88092	0.0220817	dimethylarginine dimethylaminohydrolase 1 [Source:MGI Symbol;Acc:MGI:1916469]
ENSMUSG00000040998	Npnt	2.84117	3.98248	0.0221661	nephronectin [Source:MGI Symbol;Acc:MGI:2148811]
ENSMUSG00000091754	Gm3636	3.18288	1.30714	0.0223756	predicted gene 3636 [Source:MGI Symbol;Acc:MGI:3781812]
ENSMUSG00000035357	Pdzrn3	3.19089	5.33421	0.0226111	PDZ domain containing RING finger 3 [Source:MGI Symbol;Acc:MGI:1933157]
ENSMUSG00000056145	AI504432	2.42723	1.97256	0.0235002	expressed sequence AI504432 [Source:MGI Symbol;Acc:MGI:2139742]
ENSMUSG00000034910	Pygo1	1.95497	5.0699	0.0238835	pygopus 1 [Source:MGI Symbol;Acc:MGI:1919385]
ENSMUSG00000034109	Golim4	1.59669	6.21738	0.024119	golgi integral membrane protein 4 [Source:MGI Symbol;Acc:MGI:1920374]
ENSMUSG00000054690	Emcn	2.49427	5.52328	0.0242214	endomucin [Source:MGI Symbol;Acc:MGI:1891716]
ENSMUSG00000020061	Mybpc1	3.05433	2.98784	0.0244424	myosin binding protein C, slow-type [Source:MGI Symbol;Acc:MGI:1336213]
ENSMUSG00000025582	Nptx1	4.70082	2.04273	0.0244651	neuronal pentraxin 1 [Source:MGI Symbol;Acc:MGI:107811]
ENSMUSG00000102948	Gm6101	4.34406	1.55091	0.0244651	predicted gene 6101 [Source:MGI Symbol;Acc:MGI:3644986]
ENSMUSG00000057880	Abat	2.71288	5.91076	0.0244748	4-aminobutyrate aminotransferase [Source:MGI Symbol;Acc:MGI:2443582]
ENSMUSG00000023191	P3h3	1.95445	5.80041	0.0245532	prolyl 3-hydroxylase 3 [Source:MGI Symbol;Acc:MGI:1315208]
ENSMUSG00000029348	Asphd2	3.12758	2.294	0.0246682	aspartate beta-hydroxylase domain containing 2 [Source:MGI Symbol;Acc:MGI:1920148]
ENSMUSG00000107706	Gm44022	2.98201	4.51406	0.0254005	predicted gene, 44022 [Source:MGI Symbol;Acc:MGI:5690414]
ENSMUSG00000062960	Kdr	2.04564	7.00945	0.0254005	kinase insert domain protein receptor [Source:MGI Symbol;Acc:MGI:96683]
ENSMUSG00000031239	Itm2a	2.09994	4.41185	0.0254005	integral membrane protein 2A [Source:MGI Symbol;Acc:MGI:107706]
ENSMUSG00000035506	Slc12a8	2.59472	0.976768	0.0258672	solute carrier family 12 (potassium/chloride transporters), member 8 [Source:MGI Symbol;Acc:MGI:2443672]
ENSMUSG00000058297	Spock2	3.02369	6.70529	0.0258672	sparc/osteonectin, cwcv and kazal-like domains proteoglycan 2 [Source:MGI Symbol;Acc:MGI:1891351]
ENSMUSG00000047146	Tet1	2.54278	5.45162	0.0261053	tet methylcytosine dioxygenase 1 [Source:MGI Symbol;Acc:MGI:1098693]
ENSMUSG00000033350	Chst2	2.81394	4.99205	0.0261748	carbohydrate sulfotransferase 2 [Source:MGI Symbol;Acc:MGI:1891160]
ENSMUSG00000060206	Zfp462	2.79054	5.06808	0.0263412	zinc finger protein 462 [Source:MGI Symbol;Acc:MGI:107690]
ENSMUSG00000029122	Evc	2.41345	5.27317	0.0265614	EvC ciliary complex subunit 1 [Source:MGI Symbol;Acc:MGI:1890596]
ENSMUSG00000040710	St8sia4	2.28276	5.76307	0.0268791	ST8 alpha-N-acetyl-neuraminide alpha-2,8-sialyltransferase 4 [Source:MGI Symbol;Acc:MGI:106018]
ENSMUSG00000022122	Ednrb	3.48928	5.89999	0.0270358	endothelin receptor type B [Source:MGI Symbol;Acc:MGI:102720]
ENSMUSG00000047342	Zfp286	2.69339	2.99191	0.0270589	zinc finger protein 286 [Source:MGI Symbol;Acc:MGI:2384758]
ENSMUSG00000066000	Zfp979	2.59155	3.47687	0.0270589	zinc finger protein 979 [Source:MGI Symbol;Acc:MGI:2148252]
ENSMUSG00000055653	Gpc3	3.29014	5.03534	0.0270589	glypican 3 [Source:MGI Symbol;Acc:MGI:104903]
ENSMUSG00000024044	Epb41l3	2.39066	5.36543	0.0270589	erythrocyte membrane protein band 4.1 like 3 [Source:MGI Symbol;Acc:MGI:103008]
ENSMUSG00000047085	Lrrc4b	3.39465	1.64953	0.0270589	leucine rich repeat containing 4B [Source:MGI Symbol;Acc:MGI:3027390]
ENSMUSG00000039385	Cdh6	3.45634	1.27814	0.0271934	cadherin 6 [Source:MGI Symbol;Acc:MGI:107435]
ENSMUSG00000054679	Srsf12	2.64421	2.03724	0.0271934	serine and arginine-rich splicing factor 12 [Source:MGI Symbol;Acc:MGI:2661424]
ENSMUSG00000108076	9530086O07Rik	2.96471	4.05234	0.0271934	RIKEN cDNA 9530086O07 gene [Source:MGI Symbol;Acc:MGI:1925991]
ENSMUSG00000025666	Tmem47	1.64675	6.03244	0.027461	transmembrane protein 47 [Source:MGI Symbol;Acc:MGI:2177570]
ENSMUSG00000076749	Trgc1	4.26856	0.389962	0.027591	T cell receptor gamma, constant 1 [Source:MGI Symbol;Acc:MGI:98625]
ENSMUSG00000032186	Tmod2	3.1394	6.56789	0.027591	tropomodulin 2 [Source:MGI Symbol;Acc:MGI:1355335]
ENSMUSG00000032648	Pygm	3.02277	4.35432	0.027591	muscle glycogen phosphorylase [Source:MGI Symbol;Acc:MGI:97830]
ENSMUSG00000093979	Gm2237	2.7579	1.31024	0.0281962	predicted gene 2237 [Source:MGI Symbol;Acc:MGI:3780407]
ENSMUSG00000006675	P4htm	2.57545	3.21568	0.0289166	prolyl 4-hydroxylase, transmembrane (endoplasmic reticulum) [Source:MGI Symbol;Acc:MGI:1921693]
ENSMUSG00000041696	Rasl12	2.2717	3.63646	0.0289166	RAS-like, family 12 [Source:MGI Symbol;Acc:MGI:1918034]
ENSMUSG00000026080	Chst10	3.45495	3.3641	0.0290228	carbohydrate sulfotransferase 10 [Source:MGI Symbol;Acc:MGI:2138283]
ENSMUSG00000038210	Hoxa11	2.81012	7.02423	0.0290228	homeobox A11 [Source:MGI Symbol;Acc:MGI:96172]
ENSMUSG00000095105	Edaradd	2.98598	2.64993	0.0294289	EDAR (ectodysplasin-A receptor)-associated death domain [Source:MGI Symbol;Acc:MGI:1931001]
ENSMUSG00000027435	Cd93	2.36066	8.0715	0.0295438	CD93 antigen [Source:MGI Symbol;Acc:MGI:106664]
ENSMUSG00000060044	Tmem26	2.46926	4.58479	0.0295438	transmembrane protein 26 [Source:MGI Symbol;Acc:MGI:2143537]
ENSMUSG00000105939	Gm43322	2.86045	1.33463	0.0295438	predicted gene 43322 [Source:MGI Symbol;Acc:MGI:5663459]
ENSMUSG00000024304	Cdh2	2.9808	3.11827	0.0295438	cadherin 2 [Source:MGI Symbol;Acc:MGI:88355]
ENSMUSG00000034164	Emid1	1.83049	4.64042	0.0295438	EMI domain containing 1 [Source:MGI Symbol;Acc:MGI:2155091]
ENSMUSG00000105660	Gm42975	3.79069	1.55449	0.0298273	predicted gene 42975 [Source:MGI Symbol;Acc:MGI:5663112]
ENSMUSG00000022262	Dnah5	5.57052	3.14049	0.029876	dynein, axonemal, heavy chain 5 [Source:MGI Symbol;Acc:MGI:107718]
ENSMUSG00000042807	Hecw2	1.65275	4.82781	0.0299145	HECT, C2 and WW domain containing E3 ubiquitin protein ligase 2 [Source:MGI Symbol;Acc:MGI:2685817]
ENSMUSG00000029913	Prdm5	2.27648	5.53462	0.0299145	PR domain containing 5 [Source:MGI Symbol;Acc:MGI:1918029]
ENSMUSG00000038115	Ano2	6.68438	3.26349	0.0304087	anoctamin 2 [Source:MGI Symbol;Acc:MGI:2387214]
ENSMUSG00000047344	Lancl3	2.90084	0.899987	0.0308958	LanC lantibiotic synthetase component C-like 3 (bacterial) [Source:MGI Symbol;Acc:MGI:2443335]
ENSMUSG00000024268	Celf4	2.32957	2.88952	0.0308958	CUGBP, Elav-like family member 4 [Source:MGI Symbol;Acc:MGI:1932407]
ENSMUSG00000107060	Gm38901	3.15474	1.22921	0.0308958	predicted gene, 38901 [Source:MGI Symbol;Acc:MGI:5621786]
ENSMUSG00000110235	Gm5086	2.67252	1.24912	0.0312339	predicted gene 5086 [Source:MGI Symbol;Acc:MGI:3644417]
ENSMUSG00000005973	Rcn1	2.11609	7.07872	0.0312339	reticulocalbin 1 [Source:MGI Symbol;Acc:MGI:104559]
ENSMUSG00000086427	Hoxa11os	3.27371	5.86775	0.0316099	homeobox A11, opposite strand [Source:MGI Symbol;Acc:MGI:107208]
ENSMUSG00000028519	Dab1	3.07681	4.41686	0.0316099	disabled 1 [Source:MGI Symbol;Acc:MGI:108554]
ENSMUSG00000105584	Gm42588	2.58996	1.43129	0.0316099	predicted gene 42588 [Source:MGI Symbol;Acc:MGI:5662725]
ENSMUSG00000027082	Tfpi	2.22466	6.06061	0.0318829	tissue factor pathway inhibitor [Source:MGI Symbol;Acc:MGI:1095418]
ENSMUSG00000028996	Rbp7	4.36453	1.01151	0.0318829	retinol binding protein 7, cellular [Source:MGI Symbol;Acc:MGI:1890409]
ENSMUSG00000109321	A330076H08Rik	2.9345	3.19351	0.0318901	RIKEN cDNA A330076H08 gene [Source:MGI Symbol;Acc:MGI:2443193]
ENSMUSG00000037813	D630003M21Rik	3.15698	3.66281	0.0320374	RIKEN cDNA D630003M21 gene [Source:MGI Symbol;Acc:MGI:3606579]
ENSMUSG00000048728	Zfp454	2.29382	2.11206	0.0320374	zinc finger protein 454 [Source:MGI Symbol;Acc:MGI:2679253]
ENSMUSG00000106086	Lef1os1	5.05295	3.09813	0.0327398	LEF1 opposite strand RNA 1 [Source:MGI Symbol;Acc:MGI:5663489]
ENSMUSG00000048279	Sacs	2.6004	6.28302	0.0327398	sacsin [Source:MGI Symbol;Acc:MGI:1354724]
ENSMUSG00000106320	Gm42992	2.34173	4.89766	0.0328617	predicted gene 42992 [Source:MGI Symbol;Acc:MGI:5663129]
ENSMUSG00000030074	Gxylt2	2.06102	5.86459	0.0330793	glucoside xylosyltransferase 2 [Source:MGI Symbol;Acc:MGI:2682940]
ENSMUSG00000054435	Gimap4	2.22571	4.99331	0.0331918	GTPase, IMAP family member 4 [Source:MGI Symbol;Acc:MGI:1349656]
ENSMUSG00000050545	Fam228b	2.31476	2.33177	0.0332987	family with sequence similarity 228, member B [Source:MGI Symbol;Acc:MGI:2442121]
ENSMUSG00000051855	Mest	2.87128	5.62481	0.0332987	mesoderm specific transcript [Source:MGI Symbol;Acc:MGI:96968]
ENSMUSG00000002033	Cd3g	3.64567	1.15362	0.0332987	CD3 antigen, gamma polypeptide [Source:MGI Symbol;Acc:MGI:88333]
ENSMUSG00000035493	Tgfbi	2.59766	6.76625	0.0332987	transforming growth factor, beta induced [Source:MGI Symbol;Acc:MGI:99959]
ENSMUSG00000014813	Stc1	3.43179	3.81899	0.0332987	stanniocalcin 1 [Source:MGI Symbol;Acc:MGI:109131]
ENSMUSG00000031661	Nkd1	2.29444	4.139	0.0333098	naked cuticle 1 [Source:MGI Symbol;Acc:MGI:2135954]
ENSMUSG00000030669	Calca	5.76217	1.32108	0.0333098	calcitonin/calcitonin-related polypeptide, alpha [Source:MGI Symbol;Acc:MGI:2151253]
ENSMUSG00000073888	Ccl27a	1.76417	1.6944	0.033658	chemokine (C-C motif) ligand 27A [Source:MGI Symbol;Acc:MGI:1343459]
ENSMUSG00000059974	Ntm	2.73962	3.89211	0.033658	neurotrimin [Source:MGI Symbol;Acc:MGI:2446259]
ENSMUSG00000031617	Tmem184c	1.94849	4.49756	0.033658	transmembrane protein 184C [Source:MGI Symbol;Acc:MGI:2384562]
ENSMUSG00000024039	Cbs	2.28751	5.66049	0.0340385	cystathionine beta-synthase [Source:MGI Symbol;Acc:MGI:88285]
ENSMUSG00000042812	Foxf1	2.9074	2.41354	0.0344367	forkhead box F1 [Source:MGI Symbol;Acc:MGI:1347470]
ENSMUSG00000000938	Hoxa10	2.76241	7.20566	0.0346913	homeobox A10 [Source:MGI Symbol;Acc:MGI:96171]
ENSMUSG00000028978	Nos3	2.14868	4.90737	0.0346913	nitric oxide synthase 3, endothelial cell [Source:MGI Symbol;Acc:MGI:97362]
ENSMUSG00000031561	Tenm3	2.75093	6.96688	0.0346913	teneurin transmembrane protein 3 [Source:MGI Symbol;Acc:MGI:1345183]
ENSMUSG00000005087	Cd44	2.27171	6.71525	0.0346913	CD44 antigen [Source:MGI Symbol;Acc:MGI:88338]
ENSMUSG00000062980	Cped1	1.64737	7.8573	0.0346913	cadherin-like and PC-esterase domain containing 1 [Source:MGI Symbol;Acc:MGI:2444814]
ENSMUSG00000087179	5730471H19Rik	2.6107	2.73179	0.0346913	RIKEN cDNA 5730471H19 gene [Source:MGI Symbol;Acc:MGI:3642639]
ENSMUSG00000098235	Gm7497	2.57275	2.13336	0.0346913	predicted gene 7497 [Source:MGI Symbol;Acc:MGI:3646548]
ENSMUSG00000105598	Gm43186	2.21988	2.55897	0.0349401	predicted gene 43186 [Source:MGI Symbol;Acc:MGI:5663323]
ENSMUSG00000059325	Hopx	3.65785	4.31031	0.0351605	HOP homeobox [Source:MGI Symbol;Acc:MGI:1916782]
ENSMUSG00000020092	Pald1	1.67531	5.00801	0.035412	phosphatase domain containing, paladin 1 [Source:MGI Symbol;Acc:MGI:1351623]
ENSMUSG00000057716	Tmem178b	2.06034	2.91219	0.035412	transmembrane protein 178B [Source:MGI Symbol;Acc:MGI:3647581]
ENSMUSG00000102494	Gm36988	2.21818	1.92925	0.0356267	predicted gene, 36988 [Source:MGI Symbol;Acc:MGI:5610216]
ENSMUSG00000085936	2610307P16Rik	2.53446	4.7524	0.0356594	RIKEN cDNA 2610307P16 gene [Source:MGI Symbol;Acc:MGI:1919768]
ENSMUSG00000025478	Dpysl4	2.76205	3.67049	0.0356594	dihydropyrimidinase-like 4 [Source:MGI Symbol;Acc:MGI:1349764]
ENSMUSG00000073755	5730409E04Rik	1.85522	4.1298	0.0356594	RIKEN cDNA 5730409E04Rik gene [Source:MGI Symbol;Acc:MGI:3609248]
ENSMUSG00000022330	Osr2	2.95522	6.34747	0.0361156	odd-skipped related 2 [Source:MGI Symbol;Acc:MGI:1930813]
ENSMUSG00000056771	Gm10010	3.22375	0.760342	0.0361156	predicted gene 10010 [Source:MGI Symbol;Acc:MGI:3641978]
ENSMUSG00000028246	Faxc	2.23569	4.41617	0.0361156	failed axon connections homolog [Source:MGI Symbol;Acc:MGI:1923382]
ENSMUSG00000030306	Tmtc1	2.85642	6.69478	0.0361156	transmembrane and tetratricopeptide repeat containing 1 [Source:MGI Symbol;Acc:MGI:3039590]
ENSMUSG00000029762	Akr1b8	1.98252	3.75843	0.0365044	aldo-keto reductase family 1, member B8 [Source:MGI Symbol;Acc:MGI:107673]
ENSMUSG00000057614	Gnai1	2.40567	5.96694	0.0368704	guanine nucleotide binding protein (G protein), alpha inhibiting 1 [Source:MGI Symbol;Acc:MGI:95771]
ENSMUSG00000078706	Gm53	2.31075	3.39528	0.0369478	predicted gene 53 [Source:MGI Symbol;Acc:MGI:2684899]
ENSMUSG00000052387	Trpm3	3.73769	4.11362	0.0369478	transient receptor potential cation channel, subfamily M, member 3 [Source:MGI Symbol;Acc:MGI:2443101]
ENSMUSG00000076435	Acsf2	2.02255	4.69703	0.0372291	acyl-CoA synthetase family member 2 [Source:MGI Symbol;Acc:MGI:2388287]
ENSMUSG00000027524	Edn3	3.84927	2.33717	0.0374735	endothelin 3 [Source:MGI Symbol;Acc:MGI:95285]
ENSMUSG00000022367	Has2	3.12539	5.01536	0.0378675	hyaluronan synthase 2 [Source:MGI Symbol;Acc:MGI:107821]
ENSMUSG00000052981	Ube2ql1	2.72062	1.63801	0.0378675	ubiquitin-conjugating enzyme E2Q family-like 1 [Source:MGI Symbol;Acc:MGI:1924230]
ENSMUSG00000029503	P2rx2	2.24107	1.51078	0.0378675	purinergic receptor P2X, ligand-gated ion channel, 2 [Source:MGI Symbol;Acc:MGI:2665170]
ENSMUSG00000027070	Lrp2	4.78351	9.64101	0.0378675	low density lipoprotein receptor-related protein 2 [Source:MGI Symbol;Acc:MGI:95794]
ENSMUSG00000105720	Gm42440	2.49168	2.87431	0.0378675	predicted gene 42440 [Source:MGI Symbol;Acc:MGI:5662577]
ENSMUSG00000039092	Sptlc3	3.87862	2.84094	0.0382246	serine palmitoyltransferase, long chain base subunit 3 [Source:MGI Symbol;Acc:MGI:2444678]
ENSMUSG00000028033	Kcnq5	2.4989	1.35447	0.0389261	potassium voltage-gated channel, subfamily Q, member 5 [Source:MGI Symbol;Acc:MGI:1924937]
ENSMUSG00000087029	Gm14133	4.76126	1.79687	0.0389401	predicted gene 14133 [Source:MGI Symbol;Acc:MGI:3651594]
ENSMUSG00000055409	Nell1	4.71103	1.03549	0.0389401	NEL-like 1 [Source:MGI Symbol;Acc:MGI:2443902]
ENSMUSG00000019856	Fam184a	2.63892	3.0676	0.0389401	family with sequence similarity 184, member A [Source:MGI Symbol;Acc:MGI:1923156]
ENSMUSG00000028626	Col9a2	4.12976	2.76996	0.0389401	collagen, type IX, alpha 2 [Source:MGI Symbol;Acc:MGI:88466]
ENSMUSG00000021262	Evl	1.75611	5.33025	0.0389401	Ena-vasodilator stimulated phosphoprotein [Source:MGI Symbol;Acc:MGI:1194884]
ENSMUSG00000028036	Ptgfr	3.37855	2.58889	0.0389816	prostaglandin F receptor [Source:MGI Symbol;Acc:MGI:97796]
ENSMUSG00000110462	Gm35572	4.35087	0.869235	0.0395997	predicted gene, 35572 [Source:MGI Symbol;Acc:MGI:5594731]
ENSMUSG00000004110	Cacna1e	3.29815	5.6666	0.039689	calcium channel, voltage-dependent, R type, alpha 1E subunit [Source:MGI Symbol;Acc:MGI:106217]
ENSMUSG00000055567	Unc80	3.85216	3.03741	0.0398461	unc-80, NALCN activator [Source:MGI Symbol;Acc:MGI:2652882]
ENSMUSG00000032024	Clmp	1.6782	5.83744	0.0403255	CXADR-like membrane protein [Source:MGI Symbol;Acc:MGI:1918816]
ENSMUSG00000102937	Gm38116	3.7059	0.771706	0.0403255	predicted gene, 38116 [Source:MGI Symbol;Acc:MGI:5611344]
ENSMUSG00000031099	Smarca1	2.37705	4.85906	0.0403255	SWI/SNF related, matrix associated, actin dependent regulator of chromatin, subfamily a, member 1 [Source:MGI Symbol;Acc:MGI:1935127]
ENSMUSG00000053825	Ppfia2	3.65182	5.53379	0.0408258	protein tyrosine phosphatase, receptor type, f polypeptide (PTPRF), interacting protein (liprin), alpha 2 [Source:MGI Symbol;Acc:MGI:2443834]
ENSMUSG00000039167	Adgrl4	2.03126	6.36195	0.0409144	adhesion G protein-coupled receptor L4 [Source:MGI Symbol;Acc:MGI:2655562]
ENSMUSG00000102397	Gm37573	3.05692	0.769698	0.0422094	predicted gene, 37573 [Source:MGI Symbol;Acc:MGI:5610801]
ENSMUSG00000030209	Grin2b	2.62213	5.35002	0.0425583	glutamate receptor, ionotropic, NMDA2B (epsilon 2) [Source:MGI Symbol;Acc:MGI:95821]
ENSMUSG00000043342	Hoxd9	2.28795	4.95769	0.0425583	homeobox D9 [Source:MGI Symbol;Acc:MGI:96210]
ENSMUSG00000021913	Ogdhl	2.70714	4.66225	0.0425583	oxoglutarate dehydrogenase-like [Source:MGI Symbol;Acc:MGI:3616088]
ENSMUSG00000038264	Sema7a	2.08063	5.18981	0.0425583	sema domain, immunoglobulin domain (Ig), and GPI membrane anchor, (semaphorin) 7A [Source:MGI Symbol;Acc:MGI:1306826]
ENSMUSG00000021611	Tert	2.20208	3.85128	0.0425583	telomerase reverse transcriptase [Source:MGI Symbol;Acc:MGI:1202709]
ENSMUSG00000037341	Slc9a7	2.38377	1.72066	0.0429241	solute carrier family 9 (sodium/hydrogen exchanger), member 7 [Source:MGI Symbol;Acc:MGI:2444530]
ENSMUSG00000026249	Serpine2	2.66543	5.76866	0.0429241	serine (or cysteine) peptidase inhibitor, clade E, member 2 [Source:MGI Symbol;Acc:MGI:101780]
ENSMUSG00000031027	Stk33	3.51111	0.545402	0.0429241	serine/threonine kinase 33 [Source:MGI Symbol;Acc:MGI:2152419]
ENSMUSG00000059049	Frem1	3.91659	4.15412	0.043091	Fras1 related extracellular matrix protein 1 [Source:MGI Symbol;Acc:MGI:2670972]
ENSMUSG00000105289	Gm43483	2.23503	2.72079	0.043091	predicted gene 43483 [Source:MGI Symbol;Acc:MGI:5663620]
ENSMUSG00000020042	Btbd11	2.21701	2.86149	0.0432199	BTB (POZ) domain containing 11 [Source:MGI Symbol;Acc:MGI:1921257]
ENSMUSG00000085125	Gm16070	3.36845	3.90377	0.0433165	predicted gene 16070 [Source:MGI Symbol;Acc:MGI:3801761]
ENSMUSG00000027318	Adam33	-2.91017	3.03706	0.0433165	a disintegrin and metallopeptidase domain 33 [Source:MGI Symbol;Acc:MGI:1341813]
ENSMUSG00000029636	Wasf3	2.25027	4.64144	0.0433165	WASP family, member 3 [Source:MGI Symbol;Acc:MGI:2658986]
ENSMUSG00000104901	Gm42692	5.72739	-0.0845059	0.0433165	predicted gene 42692 [Source:MGI Symbol;Acc:MGI:5662829]
ENSMUSG00000026600	Soat1	2.33847	7.64003	0.0434202	sterol O-acyltransferase 1 [Source:MGI Symbol;Acc:MGI:104665]
ENSMUSG00000038463	Olfml2b	2.69889	4.23832	0.0438588	olfactomedin-like 2B [Source:MGI Symbol;Acc:MGI:2443310]
ENSMUSG00000050538	B230217C12Rik	2.23569	2.15405	0.0438588	RIKEN cDNA B230217C12 gene [Source:MGI Symbol;Acc:MGI:1915377]
ENSMUSG00000053441	Adamts19	2.17493	5.07014	0.0438588	a disintegrin-like and metallopeptidase (reprolysin type) with thrombospondin type 1 motif, 19 [Source:MGI Symbol;Acc:MGI:2442875]
ENSMUSG00000031075	Ano1	2.34475	7.14274	0.0438588	anoctamin 1, calcium activated chloride channel [Source:MGI Symbol;Acc:MGI:2142149]
ENSMUSG00000032028	Nxpe2	2.61316	4.22045	0.0438911	neurexophilin and PC-esterase domain family, member 2 [Source:MGI Symbol;Acc:MGI:1925502]
ENSMUSG00000026278	Bok	2.19768	4.89362	0.0438958	BCL2-related ovarian killer [Source:MGI Symbol;Acc:MGI:1858494]
ENSMUSG00000051506	Wdfy4	1.93061	5.7082	0.0448736	WD repeat and FYVE domain containing 4 [Source:MGI Symbol;Acc:MGI:3584510]
ENSMUSG00000048834	Vstm2a	2.13459	3.093	0.0449561	V-set and transmembrane domain containing 2A [Source:MGI Symbol;Acc:MGI:2384826]
ENSMUSG00000079055	Slc8a3	3.33685	1.67167	0.0449561	solute carrier family 8 (sodium/calcium exchanger), member 3 [Source:MGI Symbol;Acc:MGI:107976]
ENSMUSG00000031740	Mmp2	2.27096	8.08154	0.0456079	matrix metallopeptidase 2 [Source:MGI Symbol;Acc:MGI:97009]
ENSMUSG00000106450	Gm43018	2.40015	2.81789	0.0460327	predicted gene 43018 [Source:MGI Symbol;Acc:MGI:5663155]
ENSMUSG00000090919	Pabpc4l	2.45369	3.03097	0.0460594	poly(A) binding protein, cytoplasmic 4-like [Source:MGI Symbol;Acc:MGI:3643087]
ENSMUSG00000104936	2610011E03Rik	2.65111	3.03674	0.0460594	RIKEN cDNA 2610011E03 gene [Source:MGI Symbol;Acc:MGI:1919710]
ENSMUSG00000061353	Cxcl12	2.57479	6.7291	0.0460594	chemokine (C-X-C motif) ligand 12 [Source:MGI Symbol;Acc:MGI:103556]
ENSMUSG00000033152	Podxl2	2.4952	4.16637	0.0462555	podocalyxin-like 2 [Source:MGI Symbol;Acc:MGI:2442488]
ENSMUSG00000022206	Npr3	1.93169	4.77692	0.0463234	natriuretic peptide receptor 3 [Source:MGI Symbol;Acc:MGI:97373]
ENSMUSG00000109139	Gm44798	3.13557	2.03389	0.0463234	predicted gene 44798 [Source:MGI Symbol;Acc:MGI:5753374]
ENSMUSG00000054423	Cadps	4.5529	0.0835601	0.0466026	Ca2+-dependent secretion activator [Source:MGI Symbol;Acc:MGI:1350922]
ENSMUSG00000071042	Rasgrp3	2.00666	4.86496	0.0467509	RAS, guanyl releasing protein 3 [Source:MGI Symbol;Acc:MGI:3028579]
ENSMUSG00000010663	Fads1	1.79091	5.64979	0.04715	fatty acid desaturase 1 [Source:MGI Symbol;Acc:MGI:1923517]
ENSMUSG00000104994	Gm42989	2.21592	2.9644	0.04715	predicted gene 42989 [Source:MGI Symbol;Acc:MGI:5663126]
ENSMUSG00000020435	Osbp2	3.05822	3.15753	0.04715	oxysterol binding protein 2 [Source:MGI Symbol;Acc:MGI:1921559]
ENSMUSG00000037784	Dzip1l	2.05561	4.56508	0.0472169	DAZ interacting protein 1-like [Source:MGI Symbol;Acc:MGI:1919757]
ENSMUSG00000021763	Cspg4b	2.39502	5.08538	0.0472169	chondroitin sulfate proteoglycan 4B [Source:MGI Symbol;Acc:MGI:3040697]
ENSMUSG00000006586	Runx1t1	2.0358	5.82841	0.0472634	RUNX1 translocation partner 1 [Source:MGI Symbol;Acc:MGI:104793]
ENSMUSG00000037660	Gdf7	3.4104	5.61659	0.0472634	growth differentiation factor 7 [Source:MGI Symbol;Acc:MGI:95690]
ENSMUSG00000031596	Slc7a2	2.31525	6.83581	0.0474068	solute carrier family 7 (cationic amino acid transporter, y+ system), member 2 [Source:MGI Symbol;Acc:MGI:99828]
ENSMUSG00000022321	Cdh10	2.93223	3.64666	0.0475346	cadherin 10 [Source:MGI Symbol;Acc:MGI:107436]
ENSMUSG00000029211	Gabra4	4.2843	0.309207	0.0475346	gamma-aminobutyric acid (GABA) A receptor, subunit alpha 4 [Source:MGI Symbol;Acc:MGI:95616]
ENSMUSG00000019846	Lama4	1.94028	7.02608	0.0475346	laminin, alpha 4 [Source:MGI Symbol;Acc:MGI:109321]
ENSMUSG00000050382	Kif7	2.00949	4.08305	0.0478212	kinesin family member 7 [Source:MGI Symbol;Acc:MGI:1098239]
ENSMUSG00000032740	Ccdc88a	1.79746	6.71335	0.0478212	coiled coil domain containing 88A [Source:MGI Symbol;Acc:MGI:1925177]
ENSMUSG00000005397	Nid1	2.36114	9.29754	0.0484525	nidogen 1 [Source:MGI Symbol;Acc:MGI:97342]
ENSMUSG00000025422	Agap2	1.52025	4.00008	0.0484525	ArfGAP with GTPase domain, ankyrin repeat and PH domain 2 [Source:MGI Symbol;Acc:MGI:3580016]
ENSMUSG00000032251	Irak1bp1	2.37523	2.6863	0.0484525	interleukin-1 receptor-associated kinase 1 binding protein 1 [Source:MGI Symbol;Acc:MGI:1929475]
ENSMUSG00000038860	Garnl3	2.06256	3.74111	0.0484525	GTPase activating RANGAP domain-like 3 [Source:MGI Symbol;Acc:MGI:2139309]
ENSMUSG00000098308		2.1599	1.07546	0.0484525
ENSMUSG00000008734	Gprc5b	2.77644	5.72728	0.0501304	G protein-coupled receptor, family C, group 5, member B [Source:MGI Symbol;Acc:MGI:1927596]
ENSMUSG00000021448	Shc3	2.14904	1.82018	0.0501388	src homology 2 domain-containing transforming protein C3 [Source:MGI Symbol;Acc:MGI:106179]
ENSMUSG00000038587	Akap12	2.52918	6.08806	0.0507653	A kinase (PRKA) anchor protein (gravin) 12 [Source:MGI Symbol;Acc:MGI:1932576]
ENSMUSG00000042104	Uggt2	1.86626	6.16716	0.0509169	UDP-glucose glycoprotein glucosyltransferase 2 [Source:MGI Symbol;Acc:MGI:1913685]
ENSMUSG00000031189	Aff2	1.73871	4.43337	0.0510174	AF4/FMR2 family, member 2 [Source:MGI Symbol;Acc:MGI:1202294]
ENSMUSG00000030806	Stx1b	1.8632	3.54042	0.0510429	syntaxin 1B [Source:MGI Symbol;Acc:MGI:1930705]
ENSMUSG00000027820	Mme	3.73779	9.0143	0.0510429	membrane metallo endopeptidase [Source:MGI Symbol;Acc:MGI:97004]
ENSMUSG00000032911	Cspg4	1.91324	5.71877	0.0510429	chondroitin sulfate proteoglycan 4 [Source:MGI Symbol;Acc:MGI:2153093]
ENSMUSG00000028047	Thbs3	1.67381	6.49454	0.0510617	thrombospondin 3 [Source:MGI Symbol;Acc:MGI:98739]
ENSMUSG00000076434	Wfdc3	3.09639	2.79002	0.0511161	WAP four-disulfide core domain 3 [Source:MGI Symbol;Acc:MGI:1923897]
ENSMUSG00000045201	Lrrc3b	3.77861	2.2095	0.0511602	leucine rich repeat containing 3B [Source:MGI Symbol;Acc:MGI:2384996]
ENSMUSG00000029802	Abcg2	2.29459	6.19561	0.0512682	ATP binding cassette subfamily G member 2 (Junior blood group) [Source:MGI Symbol;Acc:MGI:1347061]
ENSMUSG00000006386	Tek	2.33903	6.04187	0.0512682	TEK receptor tyrosine kinase [Source:MGI Symbol;Acc:MGI:98664]
ENSMUSG00000001864	Aif1l	-1.91996	3.91386	0.0512682	allograft inflammatory factor 1-like [Source:MGI Symbol;Acc:MGI:1919598]
ENSMUSG00000046152	Fut10	2.32715	4.78953	0.0515633	fucosyltransferase 10 [Source:MGI Symbol;Acc:MGI:2384748]
ENSMUSG00000079157	Fam155a	3.29035	2.8471	0.0515633	family with sequence similarity 155, member A [Source:MGI Symbol;Acc:MGI:2142765]
ENSMUSG00000049804	Armcx4	1.46838	6.01843	0.0520463	armadillo repeat containing, X-linked 4 [Source:MGI Symbol;Acc:MGI:2147887]
ENSMUSG00000032262	Elovl4	2.43214	1.53304	0.0520463	elongation of very long chain fatty acids (FEN1/Elo2, SUR4/Elo3, yeast)-like 4 [Source:MGI Symbol;Acc:MGI:1933331]
ENSMUSG00000041624	Gucy1a2	2.19947	3.98705	0.0520463	guanylate cyclase 1, soluble, alpha 2 [Source:MGI Symbol;Acc:MGI:2660877]
ENSMUSG00000072653	Zfp783	2.21294	4.73662	0.0521966	zinc finger protein 783 [Source:MGI Symbol;Acc:MGI:3040704]
ENSMUSG00000049511	Htr1b	3.09548	3.29624	0.0522497	5-hydroxytryptamine (serotonin) receptor 1B [Source:MGI Symbol;Acc:MGI:96274]
ENSMUSG00000042010	Acacb	-1.77522	5.33816	0.052587	acetyl-Coenzyme A carboxylase beta [Source:MGI Symbol;Acc:MGI:2140940]
ENSMUSG00000052572	Dlg2	3.66492	4.01205	0.0528686	discs large MAGUK scaffold protein 2 [Source:MGI Symbol;Acc:MGI:1344351]
ENSMUSG00000027360	Hdc	3.20389	7.77404	0.0529033	histidine decarboxylase [Source:MGI Symbol;Acc:MGI:96062]
ENSMUSG00000050232	Cxcr3	2.28026	1.16233	0.0529033	chemokine (C-X-C motif) receptor 3 [Source:MGI Symbol;Acc:MGI:1277207]
ENSMUSG00000028637	Ccdc30	2.93836	2.18538	0.0529033	coiled-coil domain containing 30 [Source:MGI Symbol;Acc:MGI:1920582]
ENSMUSG00000068762	Gstm6	2.7639	0.702552	0.0529033	glutathione S-transferase, mu 6 [Source:MGI Symbol;Acc:MGI:1309467]
ENSMUSG00000026193	Fn1	1.96969	10.1284	0.0529513	fibronectin 1 [Source:MGI Symbol;Acc:MGI:95566]
ENSMUSG00000037940	Inpp4b	2.16536	6.05158	0.0529572	inositol polyphosphate-4-phosphatase, type II [Source:MGI Symbol;Acc:MGI:2158925]
ENSMUSG00000020658	Efr3b	1.92138	3.64091	0.0532761	EFR3 homolog B [Source:MGI Symbol;Acc:MGI:2444851]
ENSMUSG00000104876	Trdc	2.74709	1.96074	0.0533142	T cell receptor delta, constant region [Source:MGI Symbol;Acc:MGI:98612]
ENSMUSG00000028148	Them5	2.85129	2.58906	0.0533142	thioesterase superfamily member 5 [Source:MGI Symbol;Acc:MGI:1913448]
ENSMUSG00000049929	Lpar4	2.14607	3.27251	0.0539312	lysophosphatidic acid receptor 4 [Source:MGI Symbol;Acc:MGI:1925384]
ENSMUSG00000025037	Maoa	2.31102	6.17189	0.0539312	monoamine oxidase A [Source:MGI Symbol;Acc:MGI:96915]
ENSMUSG00000026620	Mark1	1.58309	5.16965	0.0540123	MAP/microtubule affinity regulating kinase 1 [Source:MGI Symbol;Acc:MGI:2664902]
ENSMUSG00000002578	Ikzf4	2.78029	2.17297	0.0543604	IKAROS family zinc finger 4 [Source:MGI Symbol;Acc:MGI:1343139]
ENSMUSG00000009687	Fxyd5	1.90593	4.80645	0.0547033	FXYD domain-containing ion transport regulator 5 [Source:MGI Symbol;Acc:MGI:1201785]
ENSMUSG00000025900	Rp1	3.90112	4.27083	0.0553433	retinitis pigmentosa 1 (human) [Source:MGI Symbol;Acc:MGI:1341105]
ENSMUSG00000107879	9330102E08Rik	3.57449	1.15163	0.055403	RIKEN cDNA 9330102E08 gene [Source:MGI Symbol;Acc:MGI:3026973]
ENSMUSG00000030351	Tspan11	2.6364	5.03036	0.0554297	tetraspanin 11 [Source:MGI Symbol;Acc:MGI:1915748]
ENSMUSG00000018451	6330403K07Rik	3.27454	2.06271	0.0556383	RIKEN cDNA 6330403K07 gene [Source:MGI Symbol;Acc:MGI:1918001]
ENSMUSG00000020728	Cep112	1.70802	4.52887	0.0561596	centrosomal protein 112 [Source:MGI Symbol;Acc:MGI:1923673]
ENSMUSG00000038886	Man2a2	1.67535	7.03388	0.0561596	mannosidase 2, alpha 2 [Source:MGI Symbol;Acc:MGI:2150656]
ENSMUSG00000025461	Scart1	3.86636	2.83112	0.0566945	scavenger receptor family member expressed on T cells 1 [Source:MGI Symbol;Acc:MGI:2443796]
ENSMUSG00000034551	Hdx	2.18014	3.55851	0.0569935	highly divergent homeobox [Source:MGI Symbol;Acc:MGI:2685226]
ENSMUSG00000027895	Kcnc4	5.28938	1.17547	0.0572905	potassium voltage gated channel, Shaw-related subfamily, member 4 [Source:MGI Symbol;Acc:MGI:96670]
ENSMUSG00000020150	Gamt	2.50803	3.43351	0.0572905	guanidinoacetate methyltransferase [Source:MGI Symbol;Acc:MGI:1098221]
ENSMUSG00000018381	Abi3	1.9439	3.8277	0.0572905	ABI family member 3 [Source:MGI Symbol;Acc:MGI:1913860]
ENSMUSG00000034762	Glis1	2.55843	0.958115	0.057343	GLIS family zinc finger 1 [Source:MGI Symbol;Acc:MGI:2386723]
ENSMUSG00000007872	Id3	2.00494	5.03472	0.0580917	inhibitor of DNA binding 3 [Source:MGI Symbol;Acc:MGI:96398]
ENSMUSG00000046080	Clec9a	1.75947	3.30194	0.0580917	C-type lectin domain family 9, member a [Source:MGI Symbol;Acc:MGI:2444608]
ENSMUSG00000044528	Tram1l1	2.46363	2.02182	0.0584866	translocation associated membrane protein 1-like 1 [Source:MGI Symbol;Acc:MGI:2443503]
ENSMUSG00000054640	Slc8a1	1.63449	5.49805	0.0587285	solute carrier family 8 (sodium/calcium exchanger), member 1 [Source:MGI Symbol;Acc:MGI:107956]
ENSMUSG00000027805	Pfn2	1.99542	5.79829	0.0590353	profilin 2 [Source:MGI Symbol;Acc:MGI:97550]
ENSMUSG00000031453	Rasa3	1.97408	5.49362	0.0592373	RAS p21 protein activator 3 [Source:MGI Symbol;Acc:MGI:1197013]
ENSMUSG00000040732	Erg	2.07429	4.37818	0.0592373	ETS transcription factor [Source:MGI Symbol;Acc:MGI:95415]
ENSMUSG00000028402	Mpdz	1.66552	6.82818	0.0596386	multiple PDZ domain crumbs cell polarity complex component [Source:MGI Symbol;Acc:MGI:1343489]
ENSMUSG00000031302	Nlgn3	3.54855	1.70506	0.0596386	neuroligin 3 [Source:MGI Symbol;Acc:MGI:2444609]
ENSMUSG00000036667	Tcaf1	1.60491	6.7401	0.0596386	TRPM8 channel-associated factor 1 [Source:MGI Symbol;Acc:MGI:1914665]
ENSMUSG00000042961	Egflam	2.1962	6.4067	0.0596386	EGF-like, fibronectin type III and laminin G domains [Source:MGI Symbol;Acc:MGI:2146149]
ENSMUSG00000025352	Gdf11	2.25145	5.29749	0.0596386	growth differentiation factor 11 [Source:MGI Symbol;Acc:MGI:1338027]
ENSMUSG00000031480	Thsd1	2.09608	4.55814	0.0601712	thrombospondin, type I, domain 1 [Source:MGI Symbol;Acc:MGI:1929096]
ENSMUSG00000106386	Gm42991	2.45712	4.13388	0.0601712	predicted gene 42991 [Source:MGI Symbol;Acc:MGI:5663128]
ENSMUSG00000020395	Itk	2.08271	2.12285	0.0601712	IL2 inducible T cell kinase [Source:MGI Symbol;Acc:MGI:96621]
ENSMUSG00000021136	Smoc1	3.06341	6.48747	0.0601712	SPARC related modular calcium binding 1 [Source:MGI Symbol;Acc:MGI:1929878]
ENSMUSG00000037405	Icam1	1.98928	4.63501	0.0601712	intercellular adhesion molecule 1 [Source:MGI Symbol;Acc:MGI:96392]
ENSMUSG00000026582	Sele	4.1205	0.305528	0.0605239	selectin, endothelial cell [Source:MGI Symbol;Acc:MGI:98278]
ENSMUSG00000040118	Cacna2d1	1.84705	6.66251	0.060809	calcium channel, voltage-dependent, alpha2/delta subunit 1 [Source:MGI Symbol;Acc:MGI:88295]
ENSMUSG00000046532	Ar	1.24815	7.20414	0.060809	androgen receptor [Source:MGI Symbol;Acc:MGI:88064]
ENSMUSG00000061186	Sfmbt2	2.36002	3.12978	0.0611933	Scm-like with four mbt domains 2 [Source:MGI Symbol;Acc:MGI:2447794]
ENSMUSG00000067924	Rtl8b	1.74551	3.31583	0.0611933	retrotransposon Gag like 8B [Source:MGI Symbol;Acc:MGI:3576504]
ENSMUSG00000001281	Itgb7	1.80629	3.43253	0.061365	integrin beta 7 [Source:MGI Symbol;Acc:MGI:96616]
ENSMUSG00000032375	Aph1b	-1.54762	4.50259	0.061365	aph1 homolog B, gamma secretase subunit [Source:MGI Symbol;Acc:MGI:3522097]
ENSMUSG00000070526	Peg12	2.63891	2.6201	0.0621574	paternally expressed 12 [Source:MGI Symbol;Acc:MGI:1351637]
ENSMUSG00000050919	Zfp366	2.01775	3.80076	0.06237	zinc finger protein 366 [Source:MGI Symbol;Acc:MGI:2178429]
ENSMUSG00000043300	B3galnt1	1.9692	3.83513	0.06237	UDP-GalNAc:betaGlcNAc beta 1,3-galactosaminyltransferase, polypeptide 1 [Source:MGI Symbol;Acc:MGI:1349405]
ENSMUSG00000029338	Antxr2	2.59885	7.35517	0.0630483	anthrax toxin receptor 2 [Source:MGI Symbol;Acc:MGI:1919164]
ENSMUSG00000101174	Hoxd4	2.0084	4.6325	0.0630839	homeobox D4 [Source:MGI Symbol;Acc:MGI:96208]
ENSMUSG00000046982	Tshz1	2.07621	6.6576	0.0637311	teashirt zinc finger family member 1 [Source:MGI Symbol;Acc:MGI:1346031]
ENSMUSG00000030630	Fah	2.44629	4.24216	0.0647967	fumarylacetoacetate hydrolase [Source:MGI Symbol;Acc:MGI:95482]
ENSMUSG00000022831	Hcls1	1.62163	4.01672	0.0654435	hematopoietic cell specific Lyn substrate 1 [Source:MGI Symbol;Acc:MGI:104568]
ENSMUSG00000031871	Cdh5	2.49873	7.49045	0.0658468	cadherin 5 [Source:MGI Symbol;Acc:MGI:105057]
ENSMUSG00000033207	Mamdc2	2.52371	6.02545	0.0658468	MAM domain containing 2 [Source:MGI Symbol;Acc:MGI:1918988]
ENSMUSG00000026442	Nfasc	3.46364	2.10306	0.0658468	neurofascin [Source:MGI Symbol;Acc:MGI:104753]
ENSMUSG00000036298	Slc2a13	2.47685	4.23221	0.0658468	solute carrier family 2 (facilitated glucose transporter), member 13 [Source:MGI Symbol;Acc:MGI:2146030]
ENSMUSG00000032826	Ank2	2.22357	7.66929	0.0658468	ankyrin 2, brain [Source:MGI Symbol;Acc:MGI:88025]
ENSMUSG00000027750	Postn	2.525	6.11743	0.0658468	periostin, osteoblast specific factor [Source:MGI Symbol;Acc:MGI:1926321]
ENSMUSG00000028167	Bdh2	2.56192	2.83978	0.0665682	3-hydroxybutyrate dehydrogenase, type 2 [Source:MGI Symbol;Acc:MGI:1917022]
ENSMUSG00000021943	Gdf10	2.74154	5.50577	0.0666903	growth differentiation factor 10 [Source:MGI Symbol;Acc:MGI:95684]
ENSMUSG00000110661	Gm31805	2.52045	1.21706	0.0666903	predicted gene, 31805 [Source:MGI Symbol;Acc:MGI:5590964]
ENSMUSG00000097547	B230110C06Rik	3.62023	1.26247	0.0666903	RIKEN cDNA B230110C06 gene [Source:MGI Symbol;Acc:MGI:1925231]
ENSMUSG00000105940	Gm42635	1.94105	4.27136	0.0668523	predicted gene 42635 [Source:MGI Symbol;Acc:MGI:5662772]
ENSMUSG00000027102	Hoxd8	1.88131	4.99601	0.0671229	homeobox D8 [Source:MGI Symbol;Acc:MGI:96209]
ENSMUSG00000105495	Gm42995	2.29926	2.6452	0.0675247	predicted gene 42995 [Source:MGI Symbol;Acc:MGI:5663132]
ENSMUSG00000029108	Pcdh7	1.61538	7.17179	0.0675247	protocadherin 7 [Source:MGI Symbol;Acc:MGI:1860487]
ENSMUSG00000085399	Foxd2os	2.66248	1.41678	0.0675247	forkhead box D2, opposite strand [Source:MGI Symbol;Acc:MGI:2444065]
ENSMUSG00000093910	Zfp853	2.66709	1.14645	0.0675247	zinc finger protein 853 [Source:MGI Symbol;Acc:MGI:2685638]
ENSMUSG00000041649	Klf8	2.08498	3.93368	0.0676886	Kruppel-like factor 8 [Source:MGI Symbol;Acc:MGI:2442430]
ENSMUSG00000023999	Kif6	3.61941	1.27539	0.0676886	kinesin family member 6 [Source:MGI Symbol;Acc:MGI:1098238]
ENSMUSG00000027221	Chst1	2.86689	0.902773	0.0677087	carbohydrate sulfotransferase 1 [Source:MGI Symbol;Acc:MGI:1924219]
ENSMUSG00000002688	Prkd1	1.90726	4.33186	0.0677087	protein kinase D1 [Source:MGI Symbol;Acc:MGI:99879]
ENSMUSG00000015890	Amdhd1	2.46941	1.71977	0.0682533	amidohydrolase domain containing 1 [Source:MGI Symbol;Acc:MGI:1919011]
ENSMUSG00000028278	Rragd	2.58943	3.75172	0.0682533	Ras-related GTP binding D [Source:MGI Symbol;Acc:MGI:1098604]
ENSMUSG00000005583	Mef2c	1.79885	6.15612	0.0682533	myocyte enhancer factor 2C [Source:MGI Symbol;Acc:MGI:99458]
ENSMUSG00000075256	Cerkl	2.07848	2.09102	0.0682533	ceramide kinase-like [Source:MGI Symbol;Acc:MGI:3037816]
ENSMUSG00000109394	A230057D06Rik	2.68568	3.0469	0.0682533	RIKEN cDNA A230057D06 gene [Source:MGI Symbol;Acc:MGI:2442922]
ENSMUSG00000039883	Lrrc17	2.18465	6.17538	0.0682533	leucine rich repeat containing 17 [Source:MGI Symbol;Acc:MGI:1921761]
ENSMUSG00000063873	Slc24a3	2.04086	3.84894	0.0682533	solute carrier family 24 (sodium/potassium/calcium exchanger), member 3 [Source:MGI Symbol;Acc:MGI:2137513]
ENSMUSG00000033082	Clec1a	1.87137	3.95692	0.0682533	C-type lectin domain family 1, member a [Source:MGI Symbol;Acc:MGI:2444151]
ENSMUSG00000036273	Lrrk2	1.73829	4.66853	0.0682533	leucine-rich repeat kinase 2 [Source:MGI Symbol;Acc:MGI:1913975]
ENSMUSG00000058806	Col13a1	2.37853	1.29555	0.0684048	collagen, type XIII, alpha 1 [Source:MGI Symbol;Acc:MGI:1277201]
ENSMUSG00000000184	Ccnd2	1.70539	6.48931	0.0684048	cyclin D2 [Source:MGI Symbol;Acc:MGI:88314]
ENSMUSG00000102352	Gm38346	1.6659	3.56307	0.0684048	predicted gene, 38346 [Source:MGI Symbol;Acc:MGI:5611574]
ENSMUSG00000031990	Jam3	1.93237	5.27169	0.0684048	junction adhesion molecule 3 [Source:MGI Symbol;Acc:MGI:1933825]
ENSMUSG00000032946	Rasgrp2	2.24763	4.25467	0.0685063	RAS, guanyl releasing protein 2 [Source:MGI Symbol;Acc:MGI:1333849]
ENSMUSG00000045333	Zfp423	2.1328	4.72301	0.0695798	zinc finger protein 423 [Source:MGI Symbol;Acc:MGI:1891217]
ENSMUSG00000066643	Wdr35	1.8342	4.89448	0.0695798	WD repeat domain 35 [Source:MGI Symbol;Acc:MGI:1921932]
ENSMUSG00000037852	Cpe	2.4447	5.94836	0.0695798	carboxypeptidase E [Source:MGI Symbol;Acc:MGI:101932]
ENSMUSG00000042097	Zfp239	2.05541	3.21318	0.0697969	zinc finger protein 239 [Source:MGI Symbol;Acc:MGI:1306812]
ENSMUSG00000030584	Dpf1	2.77855	1.49163	0.0697969	D4, zinc and double PHD fingers family 1 [Source:MGI Symbol;Acc:MGI:1352748]
ENSMUSG00000084910	C630043F03Rik	2.48376	3.80044	0.0705689	RIKEN cDNA C630043F03 gene [Source:MGI Symbol;Acc:MGI:1915535]
ENSMUSG00000105265	Sox2ot	5.79553	1.87305	0.0705689	SOX2 overlapping transcript (non-protein coding) [Source:MGI Symbol;Acc:MGI:2444112]
ENSMUSG00000033149	Phldb2	1.49134	6.25776	0.0709706	pleckstrin homology like domain, family B, member 2 [Source:MGI Symbol;Acc:MGI:2444981]
ENSMUSG00000019894	Slc6a15	2.42724	2.8281	0.0711668	solute carrier family 6 (neurotransmitter transporter), member 15 [Source:MGI Symbol;Acc:MGI:2143484]
ENSMUSG00000104851	E030026E10Rik	2.19386	2.8873	0.0713251	RIKEN cDNA E030026E10 gene [Source:MGI Symbol;Acc:MGI:2444788]
ENSMUSG00000103926	Gm37894	2.58319	0.914251	0.0716936	predicted gene, 37894 [Source:MGI Symbol;Acc:MGI:5611122]
ENSMUSG00000071226	Cecr2	2.53772	3.83945	0.0717583	CECR2, histone acetyl-lysine reader [Source:MGI Symbol;Acc:MGI:1923799]
ENSMUSG00000025815	Dhtkd1	2.6001	4.03786	0.0717583	dehydrogenase E1 and transketolase domain containing 1 [Source:MGI Symbol;Acc:MGI:2445096]
ENSMUSG00000014602	Kif1a	2.52609	4.08334	0.0717583	kinesin family member 1A [Source:MGI Symbol;Acc:MGI:108391]
ENSMUSG00000102212	C230085N15Rik	2.10765	1.76327	0.0734457	RIKEN cDNA C230085N15 gene [Source:MGI Symbol;Acc:MGI:2444267]
ENSMUSG00000034593	Myo5a	1.71888	7.00895	0.0750777	myosin VA [Source:MGI Symbol;Acc:MGI:105976]
ENSMUSG00000036095	Dgkb	2.80601	1.86267	0.0754749	diacylglycerol kinase, beta [Source:MGI Symbol;Acc:MGI:2442474]
ENSMUSG00000038552	Fndc4	1.91623	4.42219	0.0756688	fibronectin type III domain containing 4 [Source:MGI Symbol;Acc:MGI:1917195]
ENSMUSG00000074793	Hspa12b	2.10416	5.13074	0.0756688	heat shock protein 12B [Source:MGI Symbol;Acc:MGI:1919880]
ENSMUSG00000027611	Procr	2.54131	4.18654	0.0756688	protein C receptor, endothelial [Source:MGI Symbol;Acc:MGI:104596]
ENSMUSG00000032035	Ets1	1.5781	6.7046	0.075827	E26 avian leukemia oncogene 1, 5' domain [Source:MGI Symbol;Acc:MGI:95455]
ENSMUSG00000103931	Gm36962	2.02753	3.40931	0.0760617	predicted gene, 36962 [Source:MGI Symbol;Acc:MGI:5610190]
ENSMUSG00000037325	Bbs7	1.92038	3.43879	0.0760617	Bardet-Biedl syndrome 7 (human) [Source:MGI Symbol;Acc:MGI:1918742]
ENSMUSG00000102282	A930032L01Rik	3.33438	1.15219	0.0763005	RIKEN cDNA A930032L01 gene [Source:MGI Symbol;Acc:MGI:1925083]
ENSMUSG00000011350	Gm5893	4.96492	-0.207305	0.0765383	predicted gene 5893 [Source:MGI Symbol;Acc:MGI:3645761]
ENSMUSG00000027834	Serpini1	2.21419	3.0732	0.0765383	serine (or cysteine) peptidase inhibitor, clade I, member 1 [Source:MGI Symbol;Acc:MGI:1194506]
ENSMUSG00000044906	4930503L19Rik	2.17923	4.52886	0.0765383	RIKEN cDNA 4930503L19 gene [Source:MGI Symbol;Acc:MGI:1922045]
ENSMUSG00000000317	Bcl6b	2.28235	4.01707	0.076576	B cell CLL/lymphoma 6, member B [Source:MGI Symbol;Acc:MGI:1278332]
ENSMUSG00000019823	Mical1	1.7825	5.34325	0.077109	microtubule associated monooxygenase, calponin and LIM domain containing 1 [Source:MGI Symbol;Acc:MGI:2385847]
ENSMUSG00000022722	Arl6	1.59816	3.55672	0.0775056	ADP-ribosylation factor-like 6 [Source:MGI Symbol;Acc:MGI:1927136]
ENSMUSG00000051242	Pcdhb9	1.77411	4.39017	0.0775891	protocadherin beta 9 [Source:MGI Symbol;Acc:MGI:2136744]
ENSMUSG00000040838	Gm11639	2.87084	2.39572	0.0775891	predicted gene 11639 [Source:MGI Symbol;Acc:MGI:3651790]
ENSMUSG00000100706	Gm19744	2.97957	1.39266	0.0777272	predicted gene, 19744 [Source:MGI Symbol;Acc:MGI:5011929]
ENSMUSG00000109524	Gm44691	2.83318	1.02159	0.077751	predicted gene 44691 [Source:MGI Symbol;Acc:MGI:5753267]
ENSMUSG00000104821	Gm42481	1.76953	3.67283	0.0786991	predicted gene 42481 [Source:MGI Symbol;Acc:MGI:5662618]
ENSMUSG00000028532	Cachd1	1.61622	5.7273	0.0788318	cache domain containing 1 [Source:MGI Symbol;Acc:MGI:2444177]
ENSMUSG00000028076	Cd1d1	2.34449	3.39991	0.0788687	CD1d1 antigen [Source:MGI Symbol;Acc:MGI:107674]
ENSMUSG00000050520	Cldn8	1.9484	3.29462	0.0788687	claudin 8 [Source:MGI Symbol;Acc:MGI:1859286]
ENSMUSG00000054256	Msi1	1.92868	3.58793	0.0788687	musashi RNA-binding protein 1 [Source:MGI Symbol;Acc:MGI:107376]
ENSMUSG00000052013	Btla	2.62126	1.77494	0.0789132	B and T lymphocyte associated [Source:MGI Symbol;Acc:MGI:2658978]
ENSMUSG00000035878	Hykk	1.5625	3.93212	0.0789216	hydroxylysine kinase 1 [Source:MGI Symbol;Acc:MGI:2443139]
ENSMUSG00000031497	Tnfsf13b	2.21837	2.93006	0.0789216	tumor necrosis factor (ligand) superfamily, member 13b [Source:MGI Symbol;Acc:MGI:1344376]
ENSMUSG00000032492	Pth1r	2.19856	5.91104	0.0789216	parathyroid hormone 1 receptor [Source:MGI Symbol;Acc:MGI:97801]
ENSMUSG00000021217	Tshz3	2.24296	6.70019	0.0789216	teashirt zinc finger family member 3 [Source:MGI Symbol;Acc:MGI:2442819]
ENSMUSG00000052504	Epha3	2.51043	3.84477	0.0790867	Eph receptor A3 [Source:MGI Symbol;Acc:MGI:99612]
ENSMUSG00000037541	Shank2	1.80796	5.17181	0.0791165	SH3 and multiple ankyrin repeat domains 2 [Source:MGI Symbol;Acc:MGI:2671987]
ENSMUSG00000090626	Tex9	1.57804	4.77	0.0791515	testis expressed gene 9 [Source:MGI Symbol;Acc:MGI:1201610]
ENSMUSG00000008206	Cers4	2.06552	5.36002	0.0791515	ceramide synthase 4 [Source:MGI Symbol;Acc:MGI:1914510]
ENSMUSG00000085024	C230035I16Rik	2.56435	1.56627	0.0791515	RIKEN cDNA C230035I16 gene [Source:MGI Symbol;Acc:MGI:2444850]
ENSMUSG00000026109	Tmeff2	2.96511	2.19064	0.0802769	transmembrane protein with EGF-like and two follistatin-like domains 2 [Source:MGI Symbol;Acc:MGI:1861735]
ENSMUSG00000048814	Lonrf2	2.2897	4.33655	0.0803016	LON peptidase N-terminal domain and ring finger 2 [Source:MGI Symbol;Acc:MGI:1920209]
ENSMUSG00000037712	Fermt2	1.51093	6.38599	0.0803016	fermitin family member 2 [Source:MGI Symbol;Acc:MGI:2385001]
ENSMUSG00000050234	Gja4	2.36917	3.63837	0.0803016	gap junction protein, alpha 4 [Source:MGI Symbol;Acc:MGI:95715]
ENSMUSG00000026674	Ddr2	1.34274	8.20148	0.0804413	discoidin domain receptor family, member 2 [Source:MGI Symbol;Acc:MGI:1345277]
ENSMUSG00000051323	Pcdh19	2.15864	4.52216	0.0811469	protocadherin 19 [Source:MGI Symbol;Acc:MGI:2685563]
ENSMUSG00000038811	Gngt2	1.81966	2.77072	0.0811639	guanine nucleotide binding protein (G protein), gamma transducing activity polypeptide 2 [Source:MGI Symbol;Acc:MGI:893584]
ENSMUSG00000050663	Trhde	3.53094	1.17236	0.0821023	TRH-degrading enzyme [Source:MGI Symbol;Acc:MGI:2384311]
ENSMUSG00000042821	Snai1	3.055	3.73573	0.0821023	snail family zinc finger 1 [Source:MGI Symbol;Acc:MGI:98330]
ENSMUSG00000021130	Galnt16	2.03008	3.39285	0.0821023	polypeptide N-acetylgalactosaminyltransferase 16 [Source:MGI Symbol;Acc:MGI:1917754]
ENSMUSG00000028937	Acot7	3.77079	6.70918	0.0821023	acyl-CoA thioesterase 7 [Source:MGI Symbol;Acc:MGI:1917275]
ENSMUSG00000076498	Trbc2	2.40969	0.904561	0.0821023	T cell receptor beta, constant 2 [Source:MGI Symbol;Acc:MGI:4835227]
ENSMUSG00000028389	Zfp37	1.4733	3.62994	0.082202	zinc finger protein 37 [Source:MGI Symbol;Acc:MGI:99181]
ENSMUSG00000109385	Gm44518	3.24432	1.34077	0.0822496	predicted gene 44518 [Source:MGI Symbol;Acc:MGI:5753094]
ENSMUSG00000053310	Nrgn	2.53584	2.45283	0.0823836	neurogranin [Source:MGI Symbol;Acc:MGI:1927184]
ENSMUSG00000034028	Cd226	2.44227	1.79454	0.0823836	CD226 antigen [Source:MGI Symbol;Acc:MGI:3039602]
ENSMUSG00000035509	Fbxl21	2.22301	2.43174	0.0828103	F-box and leucine-rich repeat protein 21 [Source:MGI Symbol;Acc:MGI:2442921]
ENSMUSG00000021379	Id4	1.68976	2.7572	0.0828104	inhibitor of DNA binding 4 [Source:MGI Symbol;Acc:MGI:99414]
ENSMUSG00000051177	Plcb1	1.9603	4.61208	0.0829471	phospholipase C, beta 1 [Source:MGI Symbol;Acc:MGI:97613]
ENSMUSG00000031841	Cdh13	1.75638	4.49531	0.0829471	cadherin 13 [Source:MGI Symbol;Acc:MGI:99551]
ENSMUSG00000027800	Tm4sf1	2.69664	5.87888	0.0832148	transmembrane 4 superfamily member 1 [Source:MGI Symbol;Acc:MGI:104678]
ENSMUSG00000030218	Mgp	2.28952	5.53667	0.0832148	matrix Gla protein [Source:MGI Symbol;Acc:MGI:96976]
ENSMUSG00000042284	Itga1	1.93897	6.30199	0.0832148	integrin alpha 1 [Source:MGI Symbol;Acc:MGI:96599]
ENSMUSG00000053414	Hunk	2.18005	3.18767	0.0832148	hormonally upregulated Neu-associated kinase [Source:MGI Symbol;Acc:MGI:1347352]
ENSMUSG00000042817	Flt3	2.07577	2.36075	0.0843453	FMS-like tyrosine kinase 3 [Source:MGI Symbol;Acc:MGI:95559]
ENSMUSG00000090523	Gypc	1.91516	4.27724	0.084664	glycophorin C [Source:MGI Symbol;Acc:MGI:1098566]
ENSMUSG00000021318	Gli3	1.90879	5.87367	0.084664	GLI-Kruppel family member GLI3 [Source:MGI Symbol;Acc:MGI:95729]
ENSMUSG00000028541	B4galt2	1.65645	4.66523	0.0852163	UDP-Gal:betaGlcNAc beta 1,4- galactosyltransferase, polypeptide 2 [Source:MGI Symbol;Acc:MGI:1858493]
ENSMUSG00000039313	Minar1	2.3796	4.22056	0.0852315	membrane integral NOTCH2 associated receptor 1 [Source:MGI Symbol;Acc:MGI:2667167]
ENSMUSG00000027796	Smad9	3.4206	0.536274	0.0852315	SMAD family member 9 [Source:MGI Symbol;Acc:MGI:1859993]
ENSMUSG00000038594	Cep85l	1.83476	4.74638	0.0852315	centrosomal protein 85-like [Source:MGI Symbol;Acc:MGI:3642684]
ENSMUSG00000073889	Il11ra1	1.54298	5.37921	0.0857396	interleukin 11 receptor, alpha chain 1 [Source:MGI Symbol;Acc:MGI:107426]
ENSMUSG00000020072	Pbld2	2.09058	3.38771	0.0857578	phenazine biosynthesis-like protein domain containing 2 [Source:MGI Symbol;Acc:MGI:1914557]
ENSMUSG00000034118	Tpst1	1.68757	5.49075	0.0857679	protein-tyrosine sulfotransferase 1 [Source:MGI Symbol;Acc:MGI:1298231]
ENSMUSG00000049001	Ndnf	2.79266	1.76408	0.0862763	neuron-derived neurotrophic factor [Source:MGI Symbol;Acc:MGI:1915419]
ENSMUSG00000039648	Kyat1	-1.91069	5.29044	0.0862763	kynurenine aminotransferase 1 [Source:MGI Symbol;Acc:MGI:1917516]
ENSMUSG00000031860	Pbx4	2.81716	0.809938	0.0862763	pre B cell leukemia homeobox 4 [Source:MGI Symbol;Acc:MGI:1931321]
ENSMUSG00000051515	Fam181b	3.08982	2.59644	0.0864319	family with sequence similarity 181, member B [Source:MGI Symbol;Acc:MGI:1930951]
ENSMUSG00000030145	Zfp248	2.185	3.39751	0.0866258	zinc finger protein 248 [Source:MGI Symbol;Acc:MGI:1919970]
ENSMUSG00000021010	Npas3	2.40629	1.21402	0.0867996	neuronal PAS domain protein 3 [Source:MGI Symbol;Acc:MGI:1351610]
ENSMUSG00000019906	Lin7a	2.36177	4.4057	0.0870638	lin-7 homolog A (C. elegans) [Source:MGI Symbol;Acc:MGI:2135609]
ENSMUSG00000002059	Rab34	2.06647	5.30052	0.0872008	RAB34, member RAS oncogene family [Source:MGI Symbol;Acc:MGI:104606]
ENSMUSG00000022489	Pde1b	1.67958	2.26235	0.0872008	phosphodiesterase 1B, Ca2+-calmodulin dependent [Source:MGI Symbol;Acc:MGI:97523]
ENSMUSG00000074346	Kcnd3os	4.01949	0.656403	0.087213	potassium voltage-gated channel, Shal-related family, member 3, opposite strand [Source:MGI Symbol;Acc:MGI:1925885]
ENSMUSG00000079499	6530402F18Rik	2.13543	3.78505	0.0874804	RIKEN cDNA 6530402F18 gene [Source:MGI Symbol;Acc:MGI:1923470]
ENSMUSG00000015476	Prrt1	2.53105	1.02852	0.0882167	proline-rich transmembrane protein 1 [Source:MGI Symbol;Acc:MGI:1932118]
ENSMUSG00000087006	Gm13889	2.72957	2.24328	0.0882775	predicted gene 13889 [Source:MGI Symbol;Acc:MGI:3652053]
ENSMUSG00000030309	Caprin2	2.68564	5.82803	0.0882775	caprin family member 2 [Source:MGI Symbol;Acc:MGI:2448541]
ENSMUSG00000030772	Dkk3	2.24152	6.02002	0.0885486	dickkopf WNT signaling pathway inhibitor 3 [Source:MGI Symbol;Acc:MGI:1354952]
ENSMUSG00000032841	Prr5l	2.46261	3.85716	0.0885486	proline rich 5 like [Source:MGI Symbol;Acc:MGI:1919696]
ENSMUSG00000030562	Nox4	2.46876	2.73047	0.0887377	NADPH oxidase 4 [Source:MGI Symbol;Acc:MGI:1354184]
ENSMUSG00000105801	C430019N01Rik	2.67645	3.77953	0.0891406	RIKEN cDNA C430019N01 gene [Source:MGI Symbol;Acc:MGI:3028058]
ENSMUSG00000049580	Tsku	2.39039	5.1174	0.0898495	tsukushi, small leucine rich proteoglycan [Source:MGI Symbol;Acc:MGI:2443855]
ENSMUSG00000070822	Zscan18	1.95577	3.08274	0.0899614	zinc finger and SCAN domain containing 18 [Source:MGI Symbol;Acc:MGI:3643810]
ENSMUSG00000021294	Kif26a	2.00417	3.83404	0.0899614	kinesin family member 26A [Source:MGI Symbol;Acc:MGI:2447072]
ENSMUSG00000048004	Tmem196	2.22452	1.7758	0.0899788	transmembrane protein 196 [Source:MGI Symbol;Acc:MGI:2685374]
ENSMUSG00000032965	Ift57	1.92781	3.96233	0.0899788	intraflagellar transport 57 [Source:MGI Symbol;Acc:MGI:1921166]
ENSMUSG00000043943	Naalad2	1.99968	5.58797	0.0899788	N-acetylated alpha-linked acidic dipeptidase 2 [Source:MGI Symbol;Acc:MGI:1919810]
ENSMUSG00000022860	Chodl	3.4825	1.47566	0.0899788	chondrolectin [Source:MGI Symbol;Acc:MGI:2179069]
ENSMUSG00000038079	Tmem237	1.64088	3.77622	0.0901755	transmembrane protein 237 [Source:MGI Symbol;Acc:MGI:2138365]
ENSMUSG00000022887	Masp1	2.87486	2.33754	0.0905152	mannan-binding lectin serine peptidase 1 [Source:MGI Symbol;Acc:MGI:88492]
ENSMUSG00000075318	Scn2a	2.13279	3.92915	0.0905152	sodium channel, voltage-gated, type II, alpha [Source:MGI Symbol;Acc:MGI:98248]
ENSMUSG00000053398	Phgdh	2.31692	4.43793	0.0905152	3-phosphoglycerate dehydrogenase [Source:MGI Symbol;Acc:MGI:1355330]
ENSMUSG00000097466	D430036J16Rik	3.44073	1.31524	0.0905152	RIKEN cDNA D430036J16 gene [Source:MGI Symbol;Acc:MGI:2441977]
ENSMUSG00000021256	Vash1	1.81837	3.95473	0.0905152	vasohibin 1 [Source:MGI Symbol;Acc:MGI:2442543]
ENSMUSG00000070044	Fam149a	1.72866	4.73644	0.0905152	family with sequence similarity 149, member A [Source:MGI Symbol;Acc:MGI:2387177]
ENSMUSG00000039706	Ldb2	2.20762	4.63319	0.0905152	LIM domain binding 2 [Source:MGI Symbol;Acc:MGI:894670]
ENSMUSG00000109162	2900027M19Rik	2.67078	2.87935	0.0905152	RIKEN cDNA 2900027M19 gene [Source:MGI Symbol;Acc:MGI:1920130]
ENSMUSG00000005057	Sh2b2	1.91935	2.71272	0.091326	SH2B adaptor protein 2 [Source:MGI Symbol;Acc:MGI:1345171]
ENSMUSG00000020654	Adcy3	1.6483	5.30022	0.0914597	adenylate cyclase 3 [Source:MGI Symbol;Acc:MGI:99675]
ENSMUSG00000037664	Cdkn1c	2.28398	4.36498	0.0925426	cyclin-dependent kinase inhibitor 1C (P57) [Source:MGI Symbol;Acc:MGI:104564]
ENSMUSG00000020926	Adam11	2.77298	2.97225	0.0925426	a disintegrin and metallopeptidase domain 11 [Source:MGI Symbol;Acc:MGI:1098667]
ENSMUSG00000108035	Gm44021	2.81397	3.56556	0.093014	predicted gene, 44021 [Source:MGI Symbol;Acc:MGI:5690413]
ENSMUSG00000063142	Kcnma1	2.43443	3.84757	0.0931836	potassium large conductance calcium-activated channel, subfamily M, alpha member 1 [Source:MGI Symbol;Acc:MGI:99923]
ENSMUSG00000061414	Cracr2a	2.27303	3.81511	0.0932061	calcium release activated channel regulator 2A [Source:MGI Symbol;Acc:MGI:2685919]
ENSMUSG00000109529	Gm44801	2.81663	1.92147	0.0932412	predicted gene 44801 [Source:MGI Symbol;Acc:MGI:5753377]
ENSMUSG00000041673	Lrrc18	1.86544	1.9545	0.0932412	leucine rich repeat containing 18 [Source:MGI Symbol;Acc:MGI:1914830]
ENSMUSG00000086541	Has2os	2.69505	2.7266	0.0932412	hyaluronan synthase 2, opposite strand [Source:MGI Symbol;Acc:MGI:3643465]
ENSMUSG00000035275	Raver2	1.78918	4.42021	0.0938409	ribonucleoprotein, PTB-binding 2 [Source:MGI Symbol;Acc:MGI:2443623]
ENSMUSG00000027223	Mapk8ip1	1.65766	4.52026	0.0938409	mitogen-activated protein kinase 8 interacting protein 1 [Source:MGI Symbol;Acc:MGI:1309464]
ENSMUSG00000001555	Fkbp10	1.55972	6.02057	0.0940343	FK506 binding protein 10 [Source:MGI Symbol;Acc:MGI:104769]
ENSMUSG00000059173	Pde1a	2.32935	4.57186	0.0940343	phosphodiesterase 1A, calmodulin-dependent [Source:MGI Symbol;Acc:MGI:1201792]
ENSMUSG00000107148	Gm42888	2.93434	1.91635	0.0952516	predicted gene 42888 [Source:MGI Symbol;Acc:MGI:5663025]
ENSMUSG00000026573	Xcl1	2.67125	1.65736	0.0953266	chemokine (C motif) ligand 1 [Source:MGI Symbol;Acc:MGI:104593]
ENSMUSG00000048216	Gpr85	2.88191	1.19362	0.0953266	G protein-coupled receptor 85 [Source:MGI Symbol;Acc:MGI:1927851]
ENSMUSG00000020399	Havcr2	2.36574	1.45109	0.0953266	hepatitis A virus cellular receptor 2 [Source:MGI Symbol;Acc:MGI:2159682]
ENSMUSG00000022421	Nptxr	2.24732	2.68539	0.0953266	neuronal pentraxin receptor [Source:MGI Symbol;Acc:MGI:1920590]
ENSMUSG00000051331	Cacna1c	1.12097	7.03294	0.0953266	calcium channel, voltage-dependent, L type, alpha 1C subunit [Source:MGI Symbol;Acc:MGI:103013]
ENSMUSG00000024713	Pcsk5	2.71219	7.07942	0.0953266	proprotein convertase subtilisin/kexin type 5 [Source:MGI Symbol;Acc:MGI:97515]
ENSMUSG00000043251	Exoc3l	1.77033	3.29598	0.0953266	exocyst complex component 3-like [Source:MGI Symbol;Acc:MGI:3041195]
ENSMUSG00000046916	Myct1	1.84712	3.65949	0.0954744	myc target 1 [Source:MGI Symbol;Acc:MGI:1915882]
ENSMUSG00000073650	Catip	1.99429	1.85407	0.0954744	ciliogenesis associated TTC17 interacting protein [Source:MGI Symbol;Acc:MGI:2685062]
ENSMUSG00000036473	Tbc1d24	1.64214	4.99051	0.0954744	TBC1 domain family, member 24 [Source:MGI Symbol;Acc:MGI:2443456]
ENSMUSG00000022686	B3gnt5	4.34057	4.58351	0.0954744	UDP-GlcNAc:betaGal beta-1,3-N-acetylglucosaminyltransferase 5 [Source:MGI Symbol;Acc:MGI:2137302]
ENSMUSG00000048332	Lhfp	1.84138	5.62708	0.0954744	lipoma HMGIC fusion partner [Source:MGI Symbol;Acc:MGI:1920048]
ENSMUSG00000066595	Flvcr1	1.72268	4.46488	0.0959326	feline leukemia virus subgroup C cellular receptor 1 [Source:MGI Symbol;Acc:MGI:2444881]
ENSMUSG00000027217	Tspan18	1.96728	4.30113	0.0964649	tetraspanin 18 [Source:MGI Symbol;Acc:MGI:1917186]
ENSMUSG00000035697	Arhgap45	1.51347	5.35601	0.0967063	Rho GTPase activating protein 45 [Source:MGI Symbol;Acc:MGI:1917969]
ENSMUSG00000036242	Armh4	3.3524	4.10255	0.0967507	armadillo-like helical domain containing 4 [Source:MGI Symbol;Acc:MGI:1914669]
ENSMUSG00000048583	Igf2	2.42694	2.04639	0.0970759	insulin-like growth factor 2 [Source:MGI Symbol;Acc:MGI:96434]
ENSMUSG00000016087	Fli1	1.91838	5.03899	0.0970759	Friend leukemia integration 1 [Source:MGI Symbol;Acc:MGI:95554]
ENSMUSG00000040181	Fmo1	1.99521	6.26413	0.0970759	flavin containing monooxygenase 1 [Source:MGI Symbol;Acc:MGI:1310002]
ENSMUSG00000059895	Ptp4a3	1.53398	4.86417	0.0972561	protein tyrosine phosphatase 4a3 [Source:MGI Symbol;Acc:MGI:1277098]
ENSMUSG00000092528	Nlrp1c-ps	1.86312	2.75212	0.0972561	NLR family, pyrin domain containing 1C, pseudogene [Source:MGI Symbol;Acc:MGI:3582962]
ENSMUSG00000026890	Lhx6	2.67044	3.29821	0.0974875	LIM homeobox protein 6 [Source:MGI Symbol;Acc:MGI:1306803]
ENSMUSG00000002799	Jag2	1.95248	4.58504	0.0974875	jagged 2 [Source:MGI Symbol;Acc:MGI:1098270]
ENSMUSG00000102918	Pcdhgc3	1.61518	6.03816	0.0974875	protocadherin gamma subfamily C, 3 [Source:MGI Symbol;Acc:MGI:1935201]
ENSMUSG00000033910	Gucy1a1	1.98531	5.40087	0.0974875	guanylate cyclase 1, soluble, alpha 1 [Source:MGI Symbol;Acc:MGI:1926562]
ENSMUSG00000027955	Gask1b	1.71826	5.9143	0.0974875	golgi associated kinase 1B [Source:MGI Symbol;Acc:MGI:1915909]
ENSMUSG00000050394	Armcx6	2.08343	2.19031	0.0974875	armadillo repeat containing, X-linked 6 [Source:MGI Symbol;Acc:MGI:2147993]
ENSMUSG00000001943	Vsig2	1.86734	4.30754	0.0974875	V-set and immunoglobulin domain containing 2 [Source:MGI Symbol;Acc:MGI:1928009]
ENSMUSG00000019718	L3hypdh	1.82365	4.05289	0.0974875	L-3-hydroxyproline dehydratase (trans-) [Source:MGI Symbol;Acc:MGI:1914467]
ENSMUSG00000035778	Ggta1	2.25584	6.27221	0.0975559	glycoprotein galactosyltransferase alpha 1, 3 [Source:MGI Symbol;Acc:MGI:95704]
ENSMUSG00000040594	Ranbp17	1.66589	3.79392	0.0975795	RAN binding protein 17 [Source:MGI Symbol;Acc:MGI:1929706]
ENSMUSG00000002565	Scin	2.44931	4.64184	0.0975795	scinderin [Source:MGI Symbol;Acc:MGI:1306794]
ENSMUSG00000048304	Slitrk3	1.79479	4.54086	0.0975795	SLIT and NTRK-like family, member 3 [Source:MGI Symbol;Acc:MGI:2679447]
ENSMUSG00000028005	Gucy1b1	1.86111	4.47135	0.0979421	guanylate cyclase 1, soluble, beta 1 [Source:MGI Symbol;Acc:MGI:1860604]
ENSMUSG00000046207	Pik3r6	1.69243	2.54668	0.0979421	phosphoinositide-3-kinase regulatory subunit 5 [Source:MGI Symbol;Acc:MGI:2144613]
ENSMUSG00000029778	Adcyap1r1	2.51003	1.82467	0.0979421	adenylate cyclase activating polypeptide 1 receptor 1 [Source:MGI Symbol;Acc:MGI:108449]
ENSMUSG00000013033	Adgrl1	1.69074	7.32845	0.0982354	adhesion G protein-coupled receptor L1 [Source:MGI Symbol;Acc:MGI:1929461]
ENSMUSG00000109097	Gm29683	2.27022	4.8446	0.0982752	predicted gene, 29683 [Source:MGI Symbol;Acc:MGI:5588842]
ENSMUSG00000032766	Gng11	2.01923	3.89364	0.0987963	guanine nucleotide binding protein (G protein), gamma 11 [Source:MGI Symbol;Acc:MGI:1913316]
ENSMUSG00000064262	Gimap8	1.85489	4.89269	0.0987963	GTPase, IMAP family member 8 [Source:MGI Symbol;Acc:MGI:2685303]
ENSMUSG00000023809	Rps6ka2	1.79903	4.35005	0.0987963	ribosomal protein S6 kinase, polypeptide 2 [Source:MGI Symbol;Acc:MGI:1342290]
ENSMUSG00000026678	Rgs5	2.21623	8.83902	0.0987963	regulator of G-protein signaling 5 [Source:MGI Symbol;Acc:MGI:1098434]
ENSMUSG00000022456	Septin3	2.65049	1.87058	0.099036	septin 3 [Source:MGI Symbol;Acc:MGI:1345148]
ENSMUSG00000060227	Golm2	1.39026	5.90841	0.0996691	golgi membrane protein 2 [Source:MGI Symbol;Acc:MGI:2443129]
ENSMUSG00000024743	Syt7	2.2429	2.12872	0.0996691	synaptotagmin VII [Source:MGI Symbol;Acc:MGI:1859545]
ENSMUSG00000024867	Pip5k1b	1.50036	4.05406	0.10103	phosphatidylinositol-4-phosphate 5-kinase, type 1 beta [Source:MGI Symbol;Acc:MGI:107930]
ENSMUSG00000027474	Ccm2l	2.00413	3.13962	0.101137	cerebral cavernous malformation 2-like [Source:MGI Symbol;Acc:MGI:2385159]
ENSMUSG00000028179	Cth	2.01471	3.69478	0.101295	cystathionase (cystathionine gamma-lyase) [Source:MGI Symbol;Acc:MGI:1339968]
ENSMUSG00000010751	Tnfrsf22	1.59666	3.59812	0.101686	tumor necrosis factor receptor superfamily, member 22 [Source:MGI Symbol;Acc:MGI:1930270]
ENSMUSG00000105500	Gm42591	2.75591	0.937062	0.101686	predicted gene 42591 [Source:MGI Symbol;Acc:MGI:5662728]
ENSMUSG00000030047	Arhgap25	1.71774	3.70461	0.101686	Rho GTPase activating protein 25 [Source:MGI Symbol;Acc:MGI:2443687]
ENSMUSG00000079277	Hoxd3	2.2069	2.42786	0.102094	homeobox D3 [Source:MGI Symbol;Acc:MGI:96207]
ENSMUSG00000063727	Tnfrsf11b	2.13125	2.93311	0.102098	tumor necrosis factor receptor superfamily, member 11b (osteoprotegerin) [Source:MGI Symbol;Acc:MGI:109587]
ENSMUSG00000017400	Stac2	2.78294	3.54448	0.102098	SH3 and cysteine rich domain 2 [Source:MGI Symbol;Acc:MGI:2144518]
ENSMUSG00000049946	BC030500	2.16477	2.84452	0.102374	cDNA sequence BC030500 [Source:MGI Symbol;Acc:MGI:2447770]
ENSMUSG00000072294	Klf12	2.6289	2.25363	0.102374	Kruppel-like factor 12 [Source:MGI Symbol;Acc:MGI:1333796]
ENSMUSG00000033578	Tmem35a	2.42705	1.05718	0.102374	transmembrane protein 35A [Source:MGI Symbol;Acc:MGI:1914814]
ENSMUSG00000038070	Cntln	1.62161	5.66307	0.102395	centlein, centrosomal protein [Source:MGI Symbol;Acc:MGI:2443104]
ENSMUSG00000055745	Rtl6	1.83191	3.54768	0.102395	retrotransposon Gag like 6 [Source:MGI Symbol;Acc:MGI:2675858]
ENSMUSG00000031520	Vegfc	2.12455	2.25389	0.102945	vascular endothelial growth factor C [Source:MGI Symbol;Acc:MGI:109124]
ENSMUSG00000029093	Sorcs2	2.08955	6.61248	0.102945	sortilin-related VPS10 domain containing receptor 2 [Source:MGI Symbol;Acc:MGI:1932289]
ENSMUSG00000028024	Enpep	1.5385	4.53246	0.105078	glutamyl aminopeptidase [Source:MGI Symbol;Acc:MGI:106645]
ENSMUSG00000046000	Naa11	4.98801	-0.39045	0.105237	N(alpha)-acetyltransferase 11, NatA catalytic subunit [Source:MGI Symbol;Acc:MGI:2141314]
ENSMUSG00000048148	Nwd1	3.14662	1.94986	0.105237	NACHT and WD repeat domain containing 1 [Source:MGI Symbol;Acc:MGI:2442268]
ENSMUSG00000062044	Lmtk3	2.32787	2.69056	0.105322	lemur tyrosine kinase 3 [Source:MGI Symbol;Acc:MGI:3039582]
ENSMUSG00000023942	Slc29a1	1.88476	6.49385	0.105572	solute carrier family 29 (nucleoside transporters), member 1 [Source:MGI Symbol;Acc:MGI:1927073]
ENSMUSG00000032011	Thy1	1.78361	6.48832	0.105944	thymus cell antigen 1, theta [Source:MGI Symbol;Acc:MGI:98747]
ENSMUSG00000029309	Sparcl1	2.15404	8.50865	0.107985	SPARC-like 1 [Source:MGI Symbol;Acc:MGI:108110]
ENSMUSG00000073599	Ecscr	2.06984	4.20377	0.107985	endothelial cell surface expressed chemotaxis and apoptosis regulator [Source:MGI Symbol;Acc:MGI:1915795]
ENSMUSG00000037206	Islr	1.909	6.57958	0.108121	immunoglobulin superfamily containing leucine-rich repeat [Source:MGI Symbol;Acc:MGI:1349645]
ENSMUSG00000040693	Slco4c1	2.89938	4.30827	0.108286	solute carrier organic anion transporter family, member 4C1 [Source:MGI Symbol;Acc:MGI:2442784]
ENSMUSG00000052921	Arhgef15	2.08884	4.85747	0.108286	Rho guanine nucleotide exchange factor (GEF) 15 [Source:MGI Symbol;Acc:MGI:3045246]
ENSMUSG00000044338	Aplnr	1.9614	6.80121	0.108286	apelin receptor [Source:MGI Symbol;Acc:MGI:1346086]
ENSMUSG00000020143	Dock2	1.6868	5.03443	0.108286	dedicator of cyto-kinesis 2 [Source:MGI Symbol;Acc:MGI:2149010]
ENSMUSG00000079442	St6galnac4	1.7914	5.12147	0.108488	ST6 (alpha-N-acetyl-neuraminyl-2,3-beta-galactosyl-1,3)-N-acetylgalactosaminide alpha-2,6-sialyltransferase 4 [Source:MGI Symbol;Acc:MGI:1341894]
ENSMUSG00000046546	Fam43a	2.12533	5.19778	0.10854	family with sequence similarity 43, member A [Source:MGI Symbol;Acc:MGI:2676309]
ENSMUSG00000059741	Myl3	2.3252	1.40136	0.10909	myosin, light polypeptide 3 [Source:MGI Symbol;Acc:MGI:97268]
ENSMUSG00000026870	Cutal	2.92289	3.87426	0.10909	cutA divalent cation tolerance homolog-like [Source:MGI Symbol;Acc:MGI:1925246]
ENSMUSG00000057378	Ryr3	2.89315	6.16778	0.10909	ryanodine receptor 3 [Source:MGI Symbol;Acc:MGI:99684]
ENSMUSG00000024654	Asrgl1	1.45429	4.74939	0.10909	asparaginase like 1 [Source:MGI Symbol;Acc:MGI:1913764]
ENSMUSG00000059975	Zfp74	1.59498	4.22213	0.109784	zinc finger protein 74 [Source:MGI Symbol;Acc:MGI:107784]
ENSMUSG00000038527	C1rl	2.00194	1.31496	0.109784	complement component 1, r subcomponent-like [Source:MGI Symbol;Acc:MGI:2660692]
ENSMUSG00000025608	Podxl	1.67141	7.04896	0.109784	podocalyxin-like [Source:MGI Symbol;Acc:MGI:1351317]
ENSMUSG00000104454	Gm37827	1.88867	4.93433	0.109784	predicted gene, 37827 [Source:MGI Symbol;Acc:MGI:5611055]
ENSMUSG00000046805	Mpeg1	1.75723	6.48687	0.109784	macrophage expressed gene 1 [Source:MGI Symbol;Acc:MGI:1333743]
ENSMUSG00000022661	Cd200	2.15436	6.43902	0.109784	CD200 antigen [Source:MGI Symbol;Acc:MGI:1196990]
ENSMUSG00000022220	Adcy4	1.86711	4.94582	0.109806	adenylate cyclase 4 [Source:MGI Symbol;Acc:MGI:99674]
ENSMUSG00000020546	Stxbp4	1.69302	5.31175	0.109806	syntaxin binding protein 4 [Source:MGI Symbol;Acc:MGI:1342296]
ENSMUSG00000046442	Ppm1e	2.19184	5.8013	0.110139	protein phosphatase 1E (PP2C domain containing) [Source:MGI Symbol;Acc:MGI:2444096]
ENSMUSG00000081494	Gm14130	4.52757	-0.297976	0.110139	predicted gene 14130 [Source:MGI Symbol;Acc:MGI:3652217]
ENSMUSG00000038151	Prdm1	1.79005	6.5531	0.110314	PR domain containing 1, with ZNF domain [Source:MGI Symbol;Acc:MGI:99655]
ENSMUSG00000040016	Ptger3	3.17972	4.67566	0.110314	prostaglandin E receptor 3 (subtype EP3) [Source:MGI Symbol;Acc:MGI:97795]
ENSMUSG00000045114	Prrt2	2.0898	0.86218	0.110314	proline-rich transmembrane protein 2 [Source:MGI Symbol;Acc:MGI:1916267]
ENSMUSG00000022893	Adamts1	1.60069	7.282	0.110786	a disintegrin-like and metallopeptidase (reprolysin type) with thrombospondin type 1 motif, 1 [Source:MGI Symbol;Acc:MGI:109249]
ENSMUSG00000001946	Esam	1.93662	6.2876	0.110796	endothelial cell-specific adhesion molecule [Source:MGI Symbol;Acc:MGI:1916774]
ENSMUSG00000034714	Ttyh2	1.69264	4.05439	0.111053	tweety family member 2 [Source:MGI Symbol;Acc:MGI:2157091]
ENSMUSG00000002985	Apoe	2.03474	7.63832	0.111053	apolipoprotein E [Source:MGI Symbol;Acc:MGI:88057]
ENSMUSG00000030598	Fbxo17	1.7752	2.38169	0.111709	F-box protein 17 [Source:MGI Symbol;Acc:MGI:1354707]
ENSMUSG00000028517	Plpp3	1.741	7.34163	0.111709	phospholipid phosphatase 3 [Source:MGI Symbol;Acc:MGI:1915166]
ENSMUSG00000069515	Lyz1	3.08649	2.56261	0.112046	lysozyme 1 [Source:MGI Symbol;Acc:MGI:96902]
ENSMUSG00000005465	Il27ra	1.93758	2.89814	0.112147	interleukin 27 receptor, alpha [Source:MGI Symbol;Acc:MGI:1355318]
ENSMUSG00000056679	Gpr173	1.88252	3.22745	0.112147	G-protein coupled receptor 173 [Source:MGI Symbol;Acc:MGI:1918021]
ENSMUSG00000022211	Carmil3	2.32421	3.05595	0.112215	capping protein regulator and myosin 1 linker 3 [Source:MGI Symbol;Acc:MGI:2448573]
ENSMUSG00000038608	Dock10	1.74301	5.91634	0.112268	dedicator of cytokinesis 10 [Source:MGI Symbol;Acc:MGI:2146320]
ENSMUSG00000085811	Cep112it	1.71306	1.79429	0.112402	centrosomal protein 112, intronic transcript [Source:MGI Symbol;Acc:MGI:3649867]
ENSMUSG00000037010	Apln	3.22944	2.41677	0.11293	apelin [Source:MGI Symbol;Acc:MGI:1353624]
ENSMUSG00000105822	Gm42969	1.71335	3.24249	0.11293	predicted gene 42969 [Source:MGI Symbol;Acc:MGI:5663106]
ENSMUSG00000019467	Arhgef25	1.46576	6.05295	0.112937	Rho guanine nucleotide exchange factor (GEF) 25 [Source:MGI Symbol;Acc:MGI:1277173]
ENSMUSG00000021373	Cap2	2.25547	4.53158	0.112937	CAP, adenylate cyclase-associated protein, 2 (yeast) [Source:MGI Symbol;Acc:MGI:1914502]
ENSMUSG00000045287	Rtn4rl1	2.41981	1.78349	0.112937	reticulon 4 receptor-like 1 [Source:MGI Symbol;Acc:MGI:2661375]
ENSMUSG00000038227	Hoxa9	2.32016	6.19526	0.114259	homeobox A9 [Source:MGI Symbol;Acc:MGI:96180]
ENSMUSG00000026458	Ppfia4	1.81372	3.18776	0.114582	protein tyrosine phosphatase, receptor type, f polypeptide (PTPRF), interacting protein (liprin), alpha 4 [Source:MGI Symbol;Acc:MGI:1915757]
ENSMUSG00000034997	Htr2a	2.20331	2.15685	0.114584	5-hydroxytryptamine (serotonin) receptor 2A [Source:MGI Symbol;Acc:MGI:109521]
ENSMUSG00000019899	Lama2	1.83393	8.65551	0.115122	laminin, alpha 2 [Source:MGI Symbol;Acc:MGI:99912]
ENSMUSG00000031209	Heph	1.85174	5.86371	0.115122	hephaestin [Source:MGI Symbol;Acc:MGI:1332240]
ENSMUSG00000097908	4933404O12Rik	1.95919	2.74892	0.115122	RIKEN cDNA 4933404O12 gene [Source:MGI Symbol;Acc:MGI:1914002]
ENSMUSG00000097910	Hdnr	2.01924	5.21347	0.115122	Hand2 downstream lncRNA [Source:MGI Symbol;Acc:MGI:1923246]
ENSMUSG00000051111	Sv2c	2.6115	2.26718	0.115122	synaptic vesicle glycoprotein 2c [Source:MGI Symbol;Acc:MGI:1922459]
ENSMUSG00000105202	C230031I18Rik	2.02012	3.66123	0.11514	RIKEN cDNA C230031I18 gene [Source:MGI Symbol;Acc:MGI:2445192]
ENSMUSG00000028078	Dclk2	2.14509	4.65881	0.115576	doublecortin-like kinase 2 [Source:MGI Symbol;Acc:MGI:1918012]
ENSMUSG00000026211	Obsl1	1.49628	5.70775	0.116555	obscurin-like 1 [Source:MGI Symbol;Acc:MGI:2138628]
ENSMUSG00000022324	Matn2	1.88077	7.42124	0.11672	matrilin 2 [Source:MGI Symbol;Acc:MGI:109613]
ENSMUSG00000109418	Gm44800	2.94874	1.65514	0.11672	predicted gene 44800 [Source:MGI Symbol;Acc:MGI:5753376]
ENSMUSG00000095407	Tmem200c	3.60819	1.58356	0.11672	transmembrane protein 200C [Source:MGI Symbol;Acc:MGI:3646281]
ENSMUSG00000085828	Gm15612	2.08995	3.06384	0.11672	predicted gene 15612 [Source:MGI Symbol;Acc:MGI:3641714]
ENSMUSG00000052852	Reep1	1.78335	3.8642	0.116817	receptor accessory protein 1 [Source:MGI Symbol;Acc:MGI:1098827]
ENSMUSG00000032744	Heyl	2.03679	4.3623	0.116825	hairy/enhancer-of-split related with YRPW motif-like [Source:MGI Symbol;Acc:MGI:1860511]
ENSMUSG00000024238	Zeb1	1.70711	7.3397	0.116894	zinc finger E-box binding homeobox 1 [Source:MGI Symbol;Acc:MGI:1344313]
ENSMUSG00000050132	Sarm1	2.44375	1.24195	0.117275	sterile alpha and HEAT/Armadillo motif containing 1 [Source:MGI Symbol;Acc:MGI:2136419]
ENSMUSG00000035258	Abi3bp	2.73747	5.82593	0.117495	ABI family member 3 binding protein [Source:MGI Symbol;Acc:MGI:2444583]
ENSMUSG00000022043	Trim35	1.71672	7.09993	0.117498	tripartite motif-containing 35 [Source:MGI Symbol;Acc:MGI:1914104]
ENSMUSG00000028020	Glrb	1.71741	4.16424	0.117579	glycine receptor, beta subunit [Source:MGI Symbol;Acc:MGI:95751]
ENSMUSG00000057098	Ebf1	1.83905	7.25004	0.117617	early B cell factor 1 [Source:MGI Symbol;Acc:MGI:95275]
ENSMUSG00000025597	Klhl4	2.17075	4.04903	0.117617	kelch-like 4 [Source:MGI Symbol;Acc:MGI:2442829]
ENSMUSG00000045246	Kcng4	2.86829	1.96352	0.117617	potassium voltage-gated channel, subfamily G, member 4 [Source:MGI Symbol;Acc:MGI:1913983]
ENSMUSG00000021466	Ptch1	2.46969	8.20194	0.117617	patched 1 [Source:MGI Symbol;Acc:MGI:105373]
ENSMUSG00000021259	Cyp46a1	2.45235	1.46741	0.117617	cytochrome P450, family 46, subfamily a, polypeptide 1 [Source:MGI Symbol;Acc:MGI:1341877]
ENSMUSG00000074863	Platr25	2.08232	1.82723	0.117617	pluripotency associated transcript 25 [Source:MGI Symbol;Acc:MGI:3645613]
ENSMUSG00000017692	Rhbdl3	2.16089	2.54291	0.118319	rhomboid like 3 [Source:MGI Symbol;Acc:MGI:2179276]
ENSMUSG00000000126	Wnt9a	1.676	3.95247	0.118492	wingless-type MMTV integration site family, member 9A [Source:MGI Symbol;Acc:MGI:2446084]
ENSMUSG00000106356	Gm42438	2.47646	2.16944	0.118663	predicted gene 42438 [Source:MGI Symbol;Acc:MGI:5662575]
ENSMUSG00000019878	Hsf2	1.5793	4.91237	0.119389	heat shock factor 2 [Source:MGI Symbol;Acc:MGI:96239]
ENSMUSG00000105568	Gm42971	2.14342	3.30301	0.120164	predicted gene 42971 [Source:MGI Symbol;Acc:MGI:5663108]
ENSMUSG00000087104	Tmem132cos	5.21222	1.91229	0.120164	transmembrane protein 132C, opposite strand [Source:MGI Symbol;Acc:MGI:1914601]
ENSMUSG00000003418	St8sia6	2.08915	2.43944	0.120202	ST8 alpha-N-acetyl-neuraminide alpha-2,8-sialyltransferase 6 [Source:MGI Symbol;Acc:MGI:2386797]
ENSMUSG00000026589	Sec16b	1.26535	4.96069	0.121497	SEC16 homolog B (S. cerevisiae) [Source:MGI Symbol;Acc:MGI:2148802]
ENSMUSG00000058254	Tspan7	1.89395	4.71612	0.121497	tetraspanin 7 [Source:MGI Symbol;Acc:MGI:1298407]
ENSMUSG00000100510	Hand2os1	2.02234	5.45351	0.121497	Hand2, opposite strand 1 [Source:MGI Symbol;Acc:MGI:5578769]
ENSMUSG00000026872	Zeb2	1.16736	8.23817	0.121497	zinc finger E-box binding homeobox 2 [Source:MGI Symbol;Acc:MGI:1344407]
ENSMUSG00000109908		1.97926	5.52713	0.121497
ENSMUSG00000030830	Itgal	1.81646	4.5818	0.12191	integrin alpha L [Source:MGI Symbol;Acc:MGI:96606]
ENSMUSG00000014786	Slc9a5	1.96342	3.68223	0.12221	solute carrier family 9 (sodium/hydrogen exchanger), member 5 [Source:MGI Symbol;Acc:MGI:2685542]
ENSMUSG00000057335	Cep170	1.46149	6.86992	0.12226	centrosomal protein 170 [Source:MGI Symbol;Acc:MGI:1918348]
ENSMUSG00000033900	Map9	1.77978	3.53579	0.122818	microtubule-associated protein 9 [Source:MGI Symbol;Acc:MGI:2442208]
ENSMUSG00000097639	Platr4	4.33292	0.16745	0.122959	pluripotency associated transcript 4 [Source:MGI Symbol;Acc:MGI:1925956]
ENSMUSG00000060594	Layn	1.90988	2.79325	0.122983	layilin [Source:MGI Symbol;Acc:MGI:2685357]
ENSMUSG00000039607	Rbms3	1.40897	7.52088	0.122983	RNA binding motif, single stranded interacting protein [Source:MGI Symbol;Acc:MGI:2444477]
ENSMUSG00000033287	Kctd17	1.82432	4.36361	0.122983	potassium channel tetramerisation domain containing 17 [Source:MGI Symbol;Acc:MGI:1920094]
ENSMUSG00000037754	Ppp1r16b	1.77659	4.75844	0.123358	protein phosphatase 1, regulatory subunit 16B [Source:MGI Symbol;Acc:MGI:2151841]
ENSMUSG00000028339	Col15a1	2.22125	9.2091	0.123463	collagen, type XV, alpha 1 [Source:MGI Symbol;Acc:MGI:88449]
ENSMUSG00000021928	Ebpl	2.11138	3.94171	0.12359	emopamil binding protein-like [Source:MGI Symbol;Acc:MGI:1915427]
ENSMUSG00000049532	Sall2	1.47911	5.29119	0.12359	spalt like transcription factor 2 [Source:MGI Symbol;Acc:MGI:1354373]
ENSMUSG00000024481	Lvrn	-4.04528	2.8363	0.12359	laeverin [Source:MGI Symbol;Acc:MGI:1921824]
ENSMUSG00000074676	Foxs1	2.22059	1.5636	0.12359	forkhead box S1 [Source:MGI Symbol;Acc:MGI:95546]
ENSMUSG00000038521	C1s1	1.61049	7.58272	0.123965	complement component 1, s subcomponent 1 [Source:MGI Symbol;Acc:MGI:1355312]
ENSMUSG00000032363	Adamts7	2.00463	6.13153	0.124176	a disintegrin-like and metallopeptidase (reprolysin type) with thrombospondin type 1 motif, 7 [Source:MGI Symbol;Acc:MGI:1347346]
ENSMUSG00000086044	A330043C09Rik	4.14496	0.270796	0.124363	RIKEN cDNA A330043C09 gene [Source:MGI Symbol;Acc:MGI:2685671]
ENSMUSG00000062591	Tubb4a	1.84324	3.19258	0.124363	tubulin, beta 4A class IVA [Source:MGI Symbol;Acc:MGI:107848]
ENSMUSG00000078160		2.27952	2.24178	0.124488
ENSMUSG00000026645	Olah	5.28861	0.174931	0.124964	oleoyl-ACP hydrolase [Source:MGI Symbol;Acc:MGI:2139018]
ENSMUSG00000000325		2.84241	5.5372	0.124964
ENSMUSG00000021180	Rps6ka5	2.11161	4.98738	0.124964	ribosomal protein S6 kinase, polypeptide 5 [Source:MGI Symbol;Acc:MGI:1920336]
ENSMUSG00000051817	Sox12	1.88173	4.23537	0.124964	SRY (sex determining region Y)-box 12 [Source:MGI Symbol;Acc:MGI:98360]
ENSMUSG00000074232	Gm10647	-2.52805	1.03722	0.12511	predicted gene 10647 [Source:MGI Symbol;Acc:MGI:3642036]
ENSMUSG00000019997	Ccn2	2.68925	6.12856	0.12539	cellular communication network factor 2 [Source:MGI Symbol;Acc:MGI:95537]
ENSMUSG00000105726	Gm42443	2.32542	2.09264	0.12539	predicted gene 42443 [Source:MGI Symbol;Acc:MGI:5662580]
ENSMUSG00000105733	Gm42973	2.02394	4.28264	0.126114	predicted gene 42973 [Source:MGI Symbol;Acc:MGI:5663110]
ENSMUSG00000039891	Txlnb	2.2993	1.97371	0.126149	taxilin beta [Source:MGI Symbol;Acc:MGI:2671945]
ENSMUSG00000032714	Syde1	1.60708	5.17185	0.126149	synapse defective 1, Rho GTPase, homolog 1 (C. elegans) [Source:MGI Symbol;Acc:MGI:1918959]
ENSMUSG00000069516	Lyz2	1.86254	6.93066	0.126149	lysozyme 2 [Source:MGI Symbol;Acc:MGI:96897]
ENSMUSG00000032719	Sbspon	2.97831	6.119	0.126149	somatomedin B and thrombospondin, type 1 domain containing [Source:MGI Symbol;Acc:MGI:2684952]
ENSMUSG00000109359	Gm44797	2.66746	1.95669	0.126767	predicted gene 44797 [Source:MGI Symbol;Acc:MGI:5753373]
ENSMUSG00000058135	Gstm1	2.84727	7.03923	0.127421	glutathione S-transferase, mu 1 [Source:MGI Symbol;Acc:MGI:95860]
ENSMUSG00000097869		3.14875	2.48619	0.127421
ENSMUSG00000028717	Tal1	2.07566	3.09474	0.127421	T cell acute lymphocytic leukemia 1 [Source:MGI Symbol;Acc:MGI:98480]
ENSMUSG00000040640	Erc2	2.34607	1.70971	0.127832	ELKS/RAB6-interacting/CAST family member 2 [Source:MGI Symbol;Acc:MGI:1098749]
ENSMUSG00000022436	Sh3bp1	1.77751	5.15129	0.1287	SH3-domain binding protein 1 [Source:MGI Symbol;Acc:MGI:104603]
ENSMUSG00000030020	Prickle2	1.73072	6.23679	0.128701	prickle planar cell polarity protein 2 [Source:MGI Symbol;Acc:MGI:1925144]
ENSMUSG00000044349	Snhg11	2.64326	1.35617	0.12959	small nucleolar RNA host gene 11 [Source:MGI Symbol;Acc:MGI:2441845]
ENSMUSG00000073421	H2-Ab1	1.74238	5.92816	0.130728	histocompatibility 2, class II antigen A, beta 1 [Source:MGI Symbol;Acc:MGI:103070]
ENSMUSG00000044629	Cnrip1	1.48063	4.36172	0.130728	cannabinoid receptor interacting protein 1 [Source:MGI Symbol;Acc:MGI:1917505]
ENSMUSG00000055717	Slain1	2.01032	4.54079	0.13198	SLAIN motif family, member 1 [Source:MGI Symbol;Acc:MGI:2145578]
ENSMUSG00000081771	Gm15381	2.75748	0.839726	0.13198	predicted gene 15381 [Source:MGI Symbol;Acc:MGI:3707455]
ENSMUSG00000033191	Tie1	1.8582	6.41796	0.13198	tyrosine kinase with immunoglobulin-like and EGF-like domains 1 [Source:MGI Symbol;Acc:MGI:99906]
ENSMUSG00000105136	8030487O14Rik	2.31376	1.1876	0.13198	RIKEN cDNA 8030487O14 gene [Source:MGI Symbol;Acc:MGI:1924798]
ENSMUSG00000106570	C230071H17Rik	2.2395	3.28996	0.13198	RIKEN cDNA C230071H17 gene [Source:MGI Symbol;Acc:MGI:2444463]
ENSMUSG00000033032	Afap1l1	1.77476	5.5277	0.13198	actin filament associated protein 1-like 1 [Source:MGI Symbol;Acc:MGI:2147199]
ENSMUSG00000023927	Satb1	2.0145	4.90086	0.13198	special AT-rich sequence binding protein 1 [Source:MGI Symbol;Acc:MGI:105084]
ENSMUSG00000041596	Nlrp5-ps	1.77924	4.54607	0.133427	NLR family, pyrin domain containing 5, pseudogene [Source:MGI Symbol;Acc:MGI:5010941]
ENSMUSG00000017754	Pltp	1.58334	6.28005	0.133786	phospholipid transfer protein [Source:MGI Symbol;Acc:MGI:103151]
ENSMUSG00000040490	Lrfn2	2.29763	1.22948	0.134088	leucine rich repeat and fibronectin type III domain containing 2 [Source:MGI Symbol;Acc:MGI:1917780]
ENSMUSG00000004035	Gstm7	2.65288	4.85225	0.134088	glutathione S-transferase, mu 7 [Source:MGI Symbol;Acc:MGI:1915562]
ENSMUSG00000056481	Cd248	1.74207	6.07213	0.134585	CD248 antigen, endosialin [Source:MGI Symbol;Acc:MGI:1917695]
ENSMUSG00000040260	Daam2	1.85558	5.54265	0.13474	dishevelled associated activator of morphogenesis 2 [Source:MGI Symbol;Acc:MGI:1923691]
ENSMUSG00000058070	Eml1	1.64222	6.58619	0.135558	echinoderm microtubule associated protein like 1 [Source:MGI Symbol;Acc:MGI:1915769]
ENSMUSG00000050075	Gpr171	1.7757	1.97488	0.135558	G protein-coupled receptor 171 [Source:MGI Symbol;Acc:MGI:2442043]
ENSMUSG00000044562	Rasip1	1.80332	5.17089	0.135558	Ras interacting protein 1 [Source:MGI Symbol;Acc:MGI:1917153]
ENSMUSG00000062590	Armc9	1.43656	5.20114	0.136534	armadillo repeat containing 9 [Source:MGI Symbol;Acc:MGI:1926045]
ENSMUSG00000047749	Zc3hav1l	1.42999	5.1252	0.136593	zinc finger CCCH-type, antiviral 1-like [Source:MGI Symbol;Acc:MGI:2443387]
ENSMUSG00000021070	Bdkrb2	1.91047	4.38209	0.136593	bradykinin receptor, beta 2 [Source:MGI Symbol;Acc:MGI:102845]
ENSMUSG00000021263	Degs2	1.90679	4.52536	0.13691	delta(4)-desaturase, sphingolipid 2 [Source:MGI Symbol;Acc:MGI:1917309]
ENSMUSG00000049115	Agtr1a	1.76176	2.28486	0.13745	angiotensin II receptor, type 1a [Source:MGI Symbol;Acc:MGI:87964]
ENSMUSG00000069171	Nr2f1	2.19207	1.18981	0.13745	nuclear receptor subfamily 2, group F, member 1 [Source:MGI Symbol;Acc:MGI:1352451]
ENSMUSG00000036158	Prickle1	1.85012	6.09613	0.13771	prickle planar cell polarity protein 1 [Source:MGI Symbol;Acc:MGI:1916034]
ENSMUSG00000042797	Aqp11	2.37068	5.03038	0.137939	aquaporin 11 [Source:MGI Symbol;Acc:MGI:1913583]
ENSMUSG00000032850	Rnft2	1.73399	3.49194	0.137959	ring finger protein, transmembrane 2 [Source:MGI Symbol;Acc:MGI:2442859]
ENSMUSG00000030707	Coro1a	1.60118	4.9124	0.137959	coronin, actin binding protein 1A [Source:MGI Symbol;Acc:MGI:1345961]
ENSMUSG00000043496	Tril	1.51707	4.255	0.137959	TLR4 interactor with leucine-rich repeats [Source:MGI Symbol;Acc:MGI:1914123]
ENSMUSG00000059022	Kcp	1.95692	3.56473	0.138734	kielin/chordin-like protein [Source:MGI Symbol;Acc:MGI:2141640]
ENSMUSG00000007805	Twist2	2.05867	5.22142	0.138734	twist basic helix-loop-helix transcription factor 2 [Source:MGI Symbol;Acc:MGI:104685]
ENSMUSG00000051851	Rtl8c	1.83468	2.47909	0.138734	retrotransposon Gag like 8C [Source:MGI Symbol;Acc:MGI:1920115]
ENSMUSG00000022197	Pdzd2	-2.0904	6.98588	0.138734	PDZ domain containing 2 [Source:MGI Symbol;Acc:MGI:1922394]
ENSMUSG00000047867	Gimap6	1.6788	4.99229	0.138954	GTPase, IMAP family member 6 [Source:MGI Symbol;Acc:MGI:1918876]
ENSMUSG00000022372	Sla	1.72872	4.48909	0.13901	src-like adaptor [Source:MGI Symbol;Acc:MGI:104295]
ENSMUSG00000030606	Hapln3	2.12646	0.860258	0.13901	hyaluronan and proteoglycan link protein 3 [Source:MGI Symbol;Acc:MGI:1914916]
ENSMUSG00000105282	Gm42981	2.22178	2.88932	0.139041	predicted gene 42981 [Source:MGI Symbol;Acc:MGI:5663118]
ENSMUSG00000003033	Ap1m1	1.33627	5.42545	0.139041	adaptor-related protein complex AP-1, mu subunit 1 [Source:MGI Symbol;Acc:MGI:102776]
ENSMUSG00000099398	Ms4a14	2.0367	1.88422	0.139062	membrane-spanning 4-domains, subfamily A, member 14 [Source:MGI Symbol;Acc:MGI:2686122]
ENSMUSG00000041565	L3mbtl4	3.63646	0.738353	0.139518	L3MBTL4 histone methyl-lysine binding protein [Source:MGI Symbol;Acc:MGI:2444889]
ENSMUSG00000090084	Srpx	1.58254	3.70694	0.139711	sushi-repeat-containing protein [Source:MGI Symbol;Acc:MGI:1858306]
ENSMUSG00000079293	Clec7a	2.38679	3.02647	0.140074	C-type lectin domain family 7, member a [Source:MGI Symbol;Acc:MGI:1861431]
ENSMUSG00000035062	Zc4h2	1.83387	3.61722	0.141055	zinc finger, C4H2 domain containing [Source:MGI Symbol;Acc:MGI:2679294]
ENSMUSG00000041134	Cyyr1	1.83804	5.20638	0.141813	cysteine and tyrosine-rich protein 1 [Source:MGI Symbol;Acc:MGI:2152187]
ENSMUSG00000009876	Cox4i2	2.41548	1.37211	0.141813	cytochrome c oxidase subunit 4I2 [Source:MGI Symbol;Acc:MGI:2135755]
ENSMUSG00000031616	Ednra	1.77961	4.94555	0.141813	endothelin receptor type A [Source:MGI Symbol;Acc:MGI:105923]
ENSMUSG00000023092	Fhl1	2.15411	5.70037	0.142069	four and a half LIM domains 1 [Source:MGI Symbol;Acc:MGI:1298387]
ENSMUSG00000043885	Slc36a4	1.38221	5.23129	0.142069	solute carrier family 36 (proton/amino acid symporter), member 4 [Source:MGI Symbol;Acc:MGI:2442595]
ENSMUSG00000069911	Insyn2b	2.4985	3.97598	0.142069	inhibitory synaptic factor family member 2B [Source:MGI Symbol;Acc:MGI:3643491]
ENSMUSG00000046280	She	1.92539	5.01822	0.142977	src homology 2 domain-containing transforming protein E [Source:MGI Symbol;Acc:MGI:1099462]
ENSMUSG00000029084	Cd38	1.71123	4.8532	0.142977	CD38 antigen [Source:MGI Symbol;Acc:MGI:107474]
ENSMUSG00000033585	Ndn	1.55688	4.28703	0.142977	necdin, MAGE family member [Source:MGI Symbol;Acc:MGI:97290]
ENSMUSG00000021203	Otub2	-1.64759	4.98161	0.142977	OTU domain, ubiquitin aldehyde binding 2 [Source:MGI Symbol;Acc:MGI:1915399]
ENSMUSG00000028218	Cibar1	1.30435	5.32744	0.142977	CBY1 interacting BAR domain containing 1 [Source:MGI Symbol;Acc:MGI:1915349]
ENSMUSG00000108446	Gm44997	1.83938	1.56681	0.142977	predicted gene 44997 [Source:MGI Symbol;Acc:MGI:5753573]
ENSMUSG00000106856	Gm43761	2.44119	1.72965	0.143187	predicted gene 43761 [Source:MGI Symbol;Acc:MGI:5663898]
ENSMUSG00000063564	Col23a1	2.88873	4.38559	0.143187	collagen, type XXIII, alpha 1 [Source:MGI Symbol;Acc:MGI:2653243]
ENSMUSG00000029126	Nsg1	1.9753	4.92807	0.143187	neuron specific gene family member 1 [Source:MGI Symbol;Acc:MGI:109149]
ENSMUSG00000025810	Nrp1	1.18732	7.08798	0.143301	neuropilin 1 [Source:MGI Symbol;Acc:MGI:106206]
ENSMUSG00000036192	Rorb	1.90936	6.94117	0.143301	RAR-related orphan receptor beta [Source:MGI Symbol;Acc:MGI:1343464]
ENSMUSG00000012428	Steap4	2.57671	6.07354	0.143592	STEAP family member 4 [Source:MGI Symbol;Acc:MGI:1923560]
ENSMUSG00000030393	Zik1	1.8929	3.44272	0.143977	zinc finger protein interacting with K protein 1 [Source:MGI Symbol;Acc:MGI:108070]
ENSMUSG00000034520	Gjc1	1.74808	5.31443	0.144926	gap junction protein, gamma 1 [Source:MGI Symbol;Acc:MGI:95718]
ENSMUSG00000002847	Pla1a	-1.88435	4.06314	0.145924	phospholipase A1 member A [Source:MGI Symbol;Acc:MGI:1934677]
ENSMUSG00000048040	Arxes2	2.45446	2.01615	0.146121	adipocyte-related X-chromosome expressed sequence 2 [Source:MGI Symbol;Acc:MGI:1924226]
ENSMUSG00000022199	Slc22a17	1.645	4.8425	0.146718	solute carrier family 22 (organic cation transporter), member 17 [Source:MGI Symbol;Acc:MGI:1926225]
ENSMUSG00000053931	Cnn3	2.12557	7.97186	0.147245	calponin 3, acidic [Source:MGI Symbol;Acc:MGI:1919244]
ENSMUSG00000046743	Fat4	2.50667	7.18646	0.147641	FAT atypical cadherin 4 [Source:MGI Symbol;Acc:MGI:3045256]
ENSMUSG00000047473	Zfp30	1.65866	3.4295	0.147812	zinc finger protein 30 [Source:MGI Symbol;Acc:MGI:99178]
ENSMUSG00000041538	H2-Ob	1.71631	1.74199	0.14795	histocompatibility 2, O region beta locus [Source:MGI Symbol;Acc:MGI:95925]
ENSMUSG00000039347	Atp6v0e2	1.89569	2.31372	0.149422	ATPase, H+ transporting, lysosomal V0 subunit E2 [Source:MGI Symbol;Acc:MGI:1923502]
ENSMUSG00000028370	Pappa	2.42169	4.88426	0.15	pregnancy-associated plasma protein A [Source:MGI Symbol;Acc:MGI:97479]
ENSMUSG00000047793	Sned1	1.67641	8.7549	0.150114	sushi, nidogen and EGF-like domains 1 [Source:MGI Symbol;Acc:MGI:3045960]
ENSMUSG00000075033	Nxpe3	1.97486	3.9591	0.150226	neurexophilin and PC-esterase domain family, member 3 [Source:MGI Symbol;Acc:MGI:2686598]
ENSMUSG00000059708	Akap17b	1.53727	4.25523	0.150226	A kinase (PRKA) anchor protein 17B [Source:MGI Symbol;Acc:MGI:2443758]
ENSMUSG00000048240	Gng7	2.30938	2.90829	0.150479	guanine nucleotide binding protein (G protein), gamma 7 [Source:MGI Symbol;Acc:MGI:95787]
ENSMUSG00000022750	Klhl22	1.37849	5.79564	0.150599	kelch-like 22 [Source:MGI Symbol;Acc:MGI:1337995]
ENSMUSG00000020717	Pecam1	1.73178	7.20736	0.150599	platelet/endothelial cell adhesion molecule 1 [Source:MGI Symbol;Acc:MGI:97537]
ENSMUSG00000033960	Jcad	1.61343	6.15643	0.150599	junctional cadherin 5 associated [Source:MGI Symbol;Acc:MGI:2685174]
ENSMUSG00000100209	Gm28793	2.76802	2.09451	0.150599	predicted gene 28793 [Source:MGI Symbol;Acc:MGI:5579499]
ENSMUSG00000029410	Ppef2	-1.65638	2.49479	0.152014	protein phosphatase, EF hand calcium-binding domain 2 [Source:MGI Symbol;Acc:MGI:1342304]
ENSMUSG00000022439	Parvg	1.77061	2.33427	0.152014	parvin, gamma [Source:MGI Symbol;Acc:MGI:2158329]
ENSMUSG00000015437	Gzmb	2.36958	4.58175	0.152081	granzyme B [Source:MGI Symbol;Acc:MGI:109267]
ENSMUSG00000067780	Pi15	2.61634	7.58325	0.152578	peptidase inhibitor 15 [Source:MGI Symbol;Acc:MGI:1934659]
ENSMUSG00000046204	Pnma2	3.06704	0.44882	0.153235	paraneoplastic antigen MA2 [Source:MGI Symbol;Acc:MGI:2444129]
ENSMUSG00000092335	Zfp977	1.8772	1.7542	0.154249	zinc finger protein 977 [Source:MGI Symbol;Acc:MGI:3645327]
ENSMUSG00000019876	Pkib	1.79342	2.39048	0.155258	protein kinase inhibitor beta, cAMP dependent, testis specific [Source:MGI Symbol;Acc:MGI:101937]
ENSMUSG00000035245	Eogt	1.52676	6.04909	0.155425	EGF domain-specific O-linked N-acetylglucosamine (GlcNAc) transferase [Source:MGI Symbol;Acc:MGI:2141669]
ENSMUSG00000000037	Scml2	1.65206	3.16808	0.155425	Scm polycomb group protein like 2 [Source:MGI Symbol;Acc:MGI:1340042]
ENSMUSG00000038517	Tbkbp1	1.71507	3.9134	0.155425	TBK1 binding protein 1 [Source:MGI Symbol;Acc:MGI:1920424]
ENSMUSG00000038022	Mindy4	1.90183	4.93068	0.15651	MINDY lysine 48 deubiquitinase 4 [Source:MGI Symbol;Acc:MGI:3583959]
ENSMUSG00000024440	Pcdh12	1.50971	4.77069	0.156752	protocadherin 12 [Source:MGI Symbol;Acc:MGI:1855700]
ENSMUSG00000042156	Dzip1	2.12644	5.64091	0.157152	DAZ interacting protein 1 [Source:MGI Symbol;Acc:MGI:1914311]
ENSMUSG00000029781	Fkbp9	1.33197	7.38566	0.157755	FK506 binding protein 9 [Source:MGI Symbol;Acc:MGI:1350921]
ENSMUSG00000005672	Kit	1.51848	5.79583	0.157755	KIT proto-oncogene receptor tyrosine kinase [Source:MGI Symbol;Acc:MGI:96677]
ENSMUSG00000063568	Jazf1	1.60961	5.28502	0.157755	JAZF zinc finger 1 [Source:MGI Symbol;Acc:MGI:2141450]
ENSMUSG00000045680	Tcf21	1.37518	3.28268	0.157755	transcription factor 21 [Source:MGI Symbol;Acc:MGI:1202715]
ENSMUSG00000027583	Zbtb46	1.70629	5.21811	0.158705	zinc finger and BTB domain containing 46 [Source:MGI Symbol;Acc:MGI:1919397]
ENSMUSG00000071713	Csf2rb	2.03133	4.68794	0.158705	colony stimulating factor 2 receptor, beta, low-affinity (granulocyte-macrophage) [Source:MGI Symbol;Acc:MGI:1339759]
ENSMUSG00000105445	Gm42972	1.93066	4.43037	0.158705	predicted gene 42972 [Source:MGI Symbol;Acc:MGI:5663109]
ENSMUSG00000037736	Limch1	1.58946	5.21573	0.158705	LIM and calponin homology domains 1 [Source:MGI Symbol;Acc:MGI:1924819]
ENSMUSG00000036928	Stag3	2.10434	1.67626	0.158705	stromal antigen 3 [Source:MGI Symbol;Acc:MGI:1355311]
ENSMUSG00000040836	Gpr161	1.52363	5.30866	0.159539	G protein-coupled receptor 161 [Source:MGI Symbol;Acc:MGI:2685054]
ENSMUSG00000055172	C1ra	1.83336	5.27794	0.159539	complement component 1, r subcomponent A [Source:MGI Symbol;Acc:MGI:1355313]
ENSMUSG00000022912	Pros1	1.71884	6.31876	0.159803	protein S (alpha) [Source:MGI Symbol;Acc:MGI:1095733]
ENSMUSG00000057895	Zfp105	1.37466	3.46261	0.159803	zinc finger protein 105 [Source:MGI Symbol;Acc:MGI:1277119]
ENSMUSG00000109946	Brd3os	1.88786	2.43486	0.160116	bromodomain containing 3, opposite strand [Source:MGI Symbol;Acc:MGI:106557]
ENSMUSG00000060509	Xcr1	2.00144	1.2539	0.160378	chemokine (C motif) receptor 1 [Source:MGI Symbol;Acc:MGI:1346338]
ENSMUSG00000058934	Igf1os	2.5718	1.93466	0.16082	insulin-like growth factor 1, opposite strand [Source:MGI Symbol;Acc:MGI:3841250]
ENSMUSG00000030742	Lat	2.41163	1.1601	0.16117	linker for activation of T cells [Source:MGI Symbol;Acc:MGI:1342293]
ENSMUSG00000071722	Spin4	1.42944	3.1361	0.161305	spindlin family, member 4 [Source:MGI Symbol;Acc:MGI:2444925]
ENSMUSG00000031673	Cdh11	1.61939	8.89151	0.161854	cadherin 11 [Source:MGI Symbol;Acc:MGI:99217]
ENSMUSG00000053062	Jam2	3.16443	7.70661	0.162086	junction adhesion molecule 2 [Source:MGI Symbol;Acc:MGI:1933820]
ENSMUSG00000017667	Zfp334	1.61161	5.22471	0.162086	zinc finger protein 334 [Source:MGI Symbol;Acc:MGI:2388656]
ENSMUSG00000051236	Msrb3	1.48772	5.58408	0.162294	methionine sulfoxide reductase B3 [Source:MGI Symbol;Acc:MGI:2443538]
ENSMUSG00000040808	S100g	2.78682	6.42053	0.16305	S100 calcium binding protein G [Source:MGI Symbol;Acc:MGI:104528]
ENSMUSG00000109857	Gm53058	2.39943	1.22129	0.163139	predicted gene 53058 [Source:MGI Symbol;Acc:MGI:6435685]
ENSMUSG00000037624	Kcnk2	-3.5133	1.14736	0.163445	potassium channel, subfamily K, member 2 [Source:MGI Symbol;Acc:MGI:109366]
ENSMUSG00000028369	Svep1	1.97797	6.90234	0.163655	sushi, von Willebrand factor type A, EGF and pentraxin domain containing 1 [Source:MGI Symbol;Acc:MGI:1928849]
ENSMUSG00000058145	Adamts17	2.57085	3.91859	0.164025	a disintegrin-like and metallopeptidase (reprolysin type) with thrombospondin type 1 motif, 17 [Source:MGI Symbol;Acc:MGI:3588195]
ENSMUSG00000040009	Gnaz	2.0266	1.73523	0.164152	guanine nucleotide binding protein, alpha z subunit [Source:MGI Symbol;Acc:MGI:95780]
ENSMUSG00000103779	Gm36931	2.13081	1.52888	0.164725	predicted gene, 36931 [Source:MGI Symbol;Acc:MGI:5610159]
ENSMUSG00000027339	Rassf2	1.85765	6.09932	0.164843	Ras association (RalGDS/AF-6) domain family member 2 [Source:MGI Symbol;Acc:MGI:2442060]
ENSMUSG00000069170	Adgrv1	3.5318	2.04468	0.165028	adhesion G protein-coupled receptor V1 [Source:MGI Symbol;Acc:MGI:1274784]
ENSMUSG00000036885	Arhgef26	1.88963	4.92734	0.165622	Rho guanine nucleotide exchange factor (GEF) 26 [Source:MGI Symbol;Acc:MGI:1918053]
ENSMUSG00000002006	Pdzd4	1.57068	5.03497	0.165622	PDZ domain containing 4 [Source:MGI Symbol;Acc:MGI:2443483]
ENSMUSG00000062175	Tgif2	1.4351	5.51584	0.166055	TGFB-induced factor homeobox 2 [Source:MGI Symbol;Acc:MGI:1915299]
ENSMUSG00000024672	Ms4a7	1.75004	3.91368	0.167168	membrane-spanning 4-domains, subfamily A, member 7 [Source:MGI Symbol;Acc:MGI:1918846]
ENSMUSG00000048251	Bcl11b	2.8102	1.01676	0.16738	B cell leukemia/lymphoma 11B [Source:MGI Symbol;Acc:MGI:1929913]
ENSMUSG00000062661	Ncs1	1.89127	4.40954	0.16783	neuronal calcium sensor 1 [Source:MGI Symbol;Acc:MGI:109166]
ENSMUSG00000110084	Gm45257	1.63836	5.1539	0.168277	predicted gene 45257 [Source:MGI Symbol;Acc:MGI:5791093]
ENSMUSG00000062545	Tlr12	2.11666	2.49053	0.168631	toll-like receptor 12 [Source:MGI Symbol;Acc:MGI:3045221]
ENSMUSG00000102850	Gm37082	1.60564	3.49278	0.169154	predicted gene, 37082 [Source:MGI Symbol;Acc:MGI:5610310]
ENSMUSG00000004328	Hif3a	2.65988	3.59133	0.170136	hypoxia inducible factor 3, alpha subunit [Source:MGI Symbol;Acc:MGI:1859778]
ENSMUSG00000093650	Gm20631	4.35555	0.642588	0.170593	predicted gene 20631 [Source:MGI Symbol;Acc:MGI:5313078]
ENSMUSG00000035901	Dennd5a	1.64156	7.41445	0.1708	DENN/MADD domain containing 5A [Source:MGI Symbol;Acc:MGI:1201681]
ENSMUSG00000022864	D16Ertd472e	1.35847	4.20019	0.1708	DNA segment, Chr 16, ERATO Doi 472, expressed [Source:MGI Symbol;Acc:MGI:1196400]
ENSMUSG00000054493	Gm9947	-2.25811	1.01765	0.1708	predicted gene 9947 [Source:MGI Symbol;Acc:MGI:3642739]
ENSMUSG00000026443	Lrrn2	2.24065	2.67733	0.171085	leucine rich repeat protein 2, neuronal [Source:MGI Symbol;Acc:MGI:106037]
ENSMUSG00000003949	Hlf	2.27258	3.92993	0.171211	hepatic leukemia factor [Source:MGI Symbol;Acc:MGI:96108]
ENSMUSG00000042182	Bend6	2.43875	1.57084	0.171312	BEN domain containing 6 [Source:MGI Symbol;Acc:MGI:2444572]
ENSMUSG00000038042	Ptpdc1	1.37207	4.26841	0.171605	protein tyrosine phosphatase domain containing 1 [Source:MGI Symbol;Acc:MGI:2145430]
ENSMUSG00000102153	Gm37474	1.57076	3.34393	0.171605	predicted gene, 37474 [Source:MGI Symbol;Acc:MGI:5610702]
ENSMUSG00000050493	Fam167b	2.27359	2.95107	0.17167	family with sequence similarity 167, member B [Source:MGI Symbol;Acc:MGI:2668032]
ENSMUSG00000046997	Spsb4	1.49187	3.89183	0.172189	splA/ryanodine receptor domain and SOCS box containing 4 [Source:MGI Symbol;Acc:MGI:2183445]
ENSMUSG00000047419	Cmya5	1.70605	3.27648	0.172302	cardiomyopathy associated 5 [Source:MGI Symbol;Acc:MGI:1923719]
ENSMUSG00000057182	Scn3a	2.03026	3.27694	0.173007	sodium channel, voltage-gated, type III, alpha [Source:MGI Symbol;Acc:MGI:98249]
ENSMUSG00000018604	Tbx3	1.5645	6.2746	0.173007	T-box 3 [Source:MGI Symbol;Acc:MGI:98495]
ENSMUSG00000019027	Dnah1	2.16528	3.13988	0.173007	dynein, axonemal, heavy chain 1 [Source:MGI Symbol;Acc:MGI:107721]
ENSMUSG00000041268	Dmxl2	1.52195	5.8642	0.173007	Dmx-like 2 [Source:MGI Symbol;Acc:MGI:2444630]
ENSMUSG00000034472	Rasd2	1.86409	4.31223	0.173368	RASD family, member 2 [Source:MGI Symbol;Acc:MGI:1922391]
ENSMUSG00000003227	Edar	2.57365	0.748805	0.173488	ectodysplasin-A receptor [Source:MGI Symbol;Acc:MGI:1343498]
ENSMUSG00000024664	Fads3	1.5691	4.62809	0.173878	fatty acid desaturase 3 [Source:MGI Symbol;Acc:MGI:1928740]
ENSMUSG00000039814	Xkr5	2.44417	1.50715	0.173878	X-linked Kx blood group related 5 [Source:MGI Symbol;Acc:MGI:2442327]
ENSMUSG00000002808	Epdr1	1.80612	5.13573	0.174272	ependymin related protein 1 (zebrafish) [Source:MGI Symbol;Acc:MGI:2145369]
ENSMUSG00000037855	Zfp365	2.79685	1.23792	0.174272	zinc finger protein 365 [Source:MGI Symbol;Acc:MGI:2143676]
ENSMUSG00000045657	Pcdhb10	1.85817	2.42819	0.174272	protocadherin beta 10 [Source:MGI Symbol;Acc:MGI:2136745]
ENSMUSG00000026255	Efhd1	3.17969	3.09885	0.174432	EF hand domain containing 1 [Source:MGI Symbol;Acc:MGI:1921607]
ENSMUSG00000041378	Cldn5	1.91982	3.14859	0.174432	claudin 5 [Source:MGI Symbol;Acc:MGI:1276112]
ENSMUSG00000059857	Ntng1	2.32877	1.54694	0.17459	netrin G1 [Source:MGI Symbol;Acc:MGI:1934028]
ENSMUSG00000105322	Gm43751	2.15239	2.1498	0.17504	predicted gene 43751 [Source:MGI Symbol;Acc:MGI:5663888]
ENSMUSG00000107989	Gm19692	2.38644	1.34171	0.17567	predicted gene, 19692 [Source:MGI Symbol;Acc:MGI:5011877]
ENSMUSG00000105079	Gm43715	1.727	1.11561	0.175717	predicted gene 43715 [Source:MGI Symbol;Acc:MGI:5663852]
ENSMUSG00000031951	Tmem231	1.81525	3.82502	0.17592	transmembrane protein 231 [Source:MGI Symbol;Acc:MGI:2685024]
ENSMUSG00000058248	Kcnh1	2.63121	2.13098	0.176165	potassium voltage-gated channel, subfamily H (eag-related), member 1 [Source:MGI Symbol;Acc:MGI:1341721]
ENSMUSG00000104687	Gm42899	1.65104	3.41155	0.176165	predicted gene 42899 [Source:MGI Symbol;Acc:MGI:5663036]
ENSMUSG00000029510	Gpc2	2.35366	2.26971	0.176165	glypican 2 (cerebroglycan) [Source:MGI Symbol;Acc:MGI:1919201]
ENSMUSG00000029206	Nsun7	2.16502	3.1203	0.176982	NOL1/NOP2/Sun domain family, member 7 [Source:MGI Symbol;Acc:MGI:1918168]
ENSMUSG00000020657	Dnajc27	1.3825	4.42859	0.177202	DnaJ heat shock protein family (Hsp40) member C27 [Source:MGI Symbol;Acc:MGI:2443036]
ENSMUSG00000089789	Rdh1	2.58826	3.96244	0.177575	retinol dehydrogenase 1 (all trans) [Source:MGI Symbol;Acc:MGI:1195275]
ENSMUSG00000107489	Gm18325	4.35941	0.845495	0.178472	predicted gene, 18325 [Source:MGI Symbol;Acc:MGI:5010510]
ENSMUSG00000030123	Plxnd1	1.3534	7.07888	0.179254	plexin D1 [Source:MGI Symbol;Acc:MGI:2154244]
ENSMUSG00000022708	Zbtb20	1.75616	10.4858	0.179254	zinc finger and BTB domain containing 20 [Source:MGI Symbol;Acc:MGI:1929213]
ENSMUSG00000031024	Denn2b	1.36478	5.85955	0.179877	DENN domain containing 2B [Source:MGI Symbol;Acc:MGI:108517]
ENSMUSG00000079450	Cldn34c1	2.09938	1.71125	0.180934	claudin 34C1 [Source:MGI Symbol;Acc:MGI:1920311]
ENSMUSG00000055782	Abcd2	1.98757	1.93702	0.180934	ATP-binding cassette, sub-family D (ALD), member 2 [Source:MGI Symbol;Acc:MGI:1349467]
ENSMUSG00000051652	Lrrc3	1.62678	3.27161	0.181448	leucine rich repeat containing 3 [Source:MGI Symbol;Acc:MGI:2447899]
ENSMUSG00000097648	9330185C12Rik	2.76448	0.984924	0.181448	RIKEN cDNA 9330185C12 gene [Source:MGI Symbol;Acc:MGI:1924761]
ENSMUSG00000085724	Gm13096	3.80864	0.478317	0.181448	predicted gene 13096 [Source:MGI Symbol;Acc:MGI:3649461]
ENSMUSG00000026117	Zap70	2.06705	2.30549	0.181697	zeta-chain (TCR) associated protein kinase [Source:MGI Symbol;Acc:MGI:99613]
ENSMUSG00000038936	Sccpdh	1.70857	5.3587	0.181775	saccharopine dehydrogenase (putative) [Source:MGI Symbol;Acc:MGI:1924486]
ENSMUSG00000062012	Zfp13	1.40801	3.57939	0.182223	zinc finger protein 13 [Source:MGI Symbol;Acc:MGI:99159]
ENSMUSG00000038242	Aox4	2.44806	0.769487	0.182223	aldehyde oxidase 4 [Source:MGI Symbol;Acc:MGI:1919122]
ENSMUSG00000040003	Magi2	1.52307	4.23945	0.182226	membrane associated guanylate kinase, WW and PDZ domain containing 2 [Source:MGI Symbol;Acc:MGI:1354953]
ENSMUSG00000087400	Gm15270	2.53315	4.21997	0.183456	predicted gene 15270 [Source:MGI Symbol;Acc:MGI:3705149]
ENSMUSG00000026782	Abi2	1.3868	6.43241	0.183765	abl interactor 2 [Source:MGI Symbol;Acc:MGI:106913]
ENSMUSG00000031207	Msn	1.37521	7.75905	0.184076	moesin [Source:MGI Symbol;Acc:MGI:97167]
ENSMUSG00000020598	Nrcam	2.74181	1.07304	0.184076	neuronal cell adhesion molecule [Source:MGI Symbol;Acc:MGI:104750]
ENSMUSG00000074220	Zfp382	1.66467	3.15081	0.184076	zinc finger protein 382 [Source:MGI Symbol;Acc:MGI:3588204]
ENSMUSG00000024827	Gldc	3.12689	3.39659	0.184076	glycine decarboxylase [Source:MGI Symbol;Acc:MGI:1341155]
ENSMUSG00000033308	Dpyd	1.99059	4.94245	0.184076	dihydropyrimidine dehydrogenase [Source:MGI Symbol;Acc:MGI:2139667]
ENSMUSG00000025348	Itga7	1.57978	3.95151	0.184076	integrin alpha 7 [Source:MGI Symbol;Acc:MGI:102700]
ENSMUSG00000030256	Bhlhe41	-2.91721	2.12906	0.184745	basic helix-loop-helix family, member e41 [Source:MGI Symbol;Acc:MGI:1930704]
ENSMUSG00000025400	Tac2	5.68242	-0.239373	0.184803	tachykinin 2 [Source:MGI Symbol;Acc:MGI:98476]
ENSMUSG00000074987	Wt1os	1.64315	4.14382	0.185014	Wilms tumor 1 homolog, opposite strand [Source:MGI Symbol;Acc:MGI:2138884]
ENSMUSG00000053965	Pde5a	1.80834	6.63108	0.185552	phosphodiesterase 5A, cGMP-specific [Source:MGI Symbol;Acc:MGI:2651499]
ENSMUSG00000032898	Fbxo21	1.18971	5.50153	0.185948	F-box protein 21 [Source:MGI Symbol;Acc:MGI:1924223]
ENSMUSG00000045954	Cavin2	1.87729	5.41141	0.185948	caveolae associated 2 [Source:MGI Symbol;Acc:MGI:99513]
ENSMUSG00000097177	9330159M07Rik	1.5414	2.81198	0.185948	RIKEN cDNA 9330159M07 gene [Source:MGI Symbol;Acc:MGI:2442519]
ENSMUSG00000075254	Heg1	1.70268	9.05772	0.185948	heart development protein with EGF-like domains 1 [Source:MGI Symbol;Acc:MGI:1924696]
ENSMUSG00000060586	H2-Eb1	1.69076	5.87208	0.185979	histocompatibility 2, class II antigen E beta [Source:MGI Symbol;Acc:MGI:95901]
ENSMUSG00000106516	Gm42441	2.06779	1.75734	0.186562	predicted gene 42441 [Source:MGI Symbol;Acc:MGI:5662578]
ENSMUSG00000027430	Dtd1	1.56269	3.76828	0.186562	D-tyrosyl-tRNA deacylase 1 [Source:MGI Symbol;Acc:MGI:1913294]
ENSMUSG00000008305	Tle1	1.74388	7.60847	0.186562	transducin-like enhancer of split 1 [Source:MGI Symbol;Acc:MGI:104636]
ENSMUSG00000022438	Parvb	1.64256	4.3137	0.186919	parvin, beta [Source:MGI Symbol;Acc:MGI:2153063]
ENSMUSG00000030872	Gga2	1.15106	5.63185	0.187368	golgi associated, gamma adaptin ear containing, ARF binding protein 2 [Source:MGI Symbol;Acc:MGI:1921355]
ENSMUSG00000033863	Klf9	1.60545	6.30936	0.187815	Kruppel-like factor 9 [Source:MGI Symbol;Acc:MGI:1333856]
ENSMUSG00000003948	Mmd	1.42907	4.46952	0.18805	monocyte to macrophage differentiation-associated [Source:MGI Symbol;Acc:MGI:1914718]
ENSMUSG00000023274	Cd4	2.41357	0.851902	0.188327	CD4 antigen [Source:MGI Symbol;Acc:MGI:88335]
ENSMUSG00000109697	Gm34030	2.0536	2.51323	0.188617	predicted gene, 34030 [Source:MGI Symbol;Acc:MGI:5593189]
ENSMUSG00000024451	Arap3	1.59083	6.02841	0.188617	ArfGAP with RhoGAP domain, ankyrin repeat and PH domain 3 [Source:MGI Symbol;Acc:MGI:2147274]
ENSMUSG00000004891	Nes	2.12328	5.93427	0.188617	nestin [Source:MGI Symbol;Acc:MGI:101784]
ENSMUSG00000070390	Nlrp1b	1.78522	2.86971	0.188617	NLR family, pyrin domain containing 1B [Source:MGI Symbol;Acc:MGI:3582959]
ENSMUSG00000044548	Dact1	2.22539	3.91641	0.189479	dishevelled-binding antagonist of beta-catenin 1 [Source:MGI Symbol;Acc:MGI:1891740]
ENSMUSG00000000791	Il12rb1	2.1306	1.648	0.189547	interleukin 12 receptor, beta 1 [Source:MGI Symbol;Acc:MGI:104579]
ENSMUSG00000105861	Gm43508	1.97273	3.95339	0.189556	predicted gene 43508 [Source:MGI Symbol;Acc:MGI:5663645]
ENSMUSG00000028289	Epha7	1.65868	3.26801	0.190025	Eph receptor A7 [Source:MGI Symbol;Acc:MGI:95276]
ENSMUSG00000031355	Arhgap6	1.45384	5.53468	0.190695	Rho GTPase activating protein 6 [Source:MGI Symbol;Acc:MGI:1196332]
ENSMUSG00000037759	Ptger2	2.49161	4.66378	0.191108	prostaglandin E receptor 2 (subtype EP2) [Source:MGI Symbol;Acc:MGI:97794]
ENSMUSG00000074505	Fat3	1.89581	4.7408	0.191909	FAT atypical cadherin 3 [Source:MGI Symbol;Acc:MGI:2444314]
ENSMUSG00000044647	Csrnp3	2.33189	3.57761	0.192182	cysteine-serine-rich nuclear protein 3 [Source:MGI Symbol;Acc:MGI:1925021]
ENSMUSG00000056427	Slit3	2.42187	5.49581	0.192182	slit guidance ligand 3 [Source:MGI Symbol;Acc:MGI:1315202]
ENSMUSG00000047193	Dync2h1	1.48184	7.14761	0.192182	dynein cytoplasmic 2 heavy chain 1 [Source:MGI Symbol;Acc:MGI:107736]
ENSMUSG00000010476	Ebf3	1.72735	1.88797	0.192182	early B cell factor 3 [Source:MGI Symbol;Acc:MGI:894289]
ENSMUSG00000062184	Hs6st2	4.1941	0.417319	0.192732	heparan sulfate 6-O-sulfotransferase 2 [Source:MGI Symbol;Acc:MGI:1354959]
ENSMUSG00000031375	Bgn	1.62541	7.19616	0.192732	biglycan [Source:MGI Symbol;Acc:MGI:88158]
ENSMUSG00000032125	Robo4	1.41967	5.30532	0.192822	roundabout guidance receptor 4 [Source:MGI Symbol;Acc:MGI:1921394]
ENSMUSG00000024112	Cacna1h	1.78614	4.49666	0.193308	calcium channel, voltage-dependent, T type, alpha 1H subunit [Source:MGI Symbol;Acc:MGI:1928842]
ENSMUSG00000046275	Trarg1	2.65528	1.58389	0.193308	trafficking regulator of GLUT4 (SLC2A4) 1 [Source:MGI Symbol;Acc:MGI:3029307]
ENSMUSG00000078439	Smim24	-2.11773	2.42373	0.193721	small integral membrane protein 24 [Source:MGI Symbol;Acc:MGI:1919523]
ENSMUSG00000005102	Eif2ak4	1.28103	5.89176	0.194053	eukaryotic translation initiation factor 2 alpha kinase 4 [Source:MGI Symbol;Acc:MGI:1353427]
ENSMUSG00000038193	Hand2	2.33041	5.3608	0.196532	heart and neural crest derivatives expressed 2 [Source:MGI Symbol;Acc:MGI:103580]
ENSMUSG00000109095	Gm44799	2.44865	1.15642	0.196885	predicted gene 44799 [Source:MGI Symbol;Acc:MGI:5753375]
ENSMUSG00000032131	Abcg4	2.35826	2.43549	0.196885	ATP binding cassette subfamily G member 4 [Source:MGI Symbol;Acc:MGI:1890594]
ENSMUSG00000103646	Gm37706	1.40131	3.29183	0.19748	predicted gene, 37706 [Source:MGI Symbol;Acc:MGI:5610934]
ENSMUSG00000073176	Zfp449	1.44899	3.30252	0.197491	zinc finger protein 449 [Source:MGI Symbol;Acc:MGI:1925869]
ENSMUSG00000024538	Ppic	1.48538	6.21122	0.198305	peptidylprolyl isomerase C [Source:MGI Symbol;Acc:MGI:97751]
ENSMUSG00000020646	Mboat2	-2.36801	5.60559	0.198305	membrane bound O-acyltransferase domain containing 2 [Source:MGI Symbol;Acc:MGI:1914466]
ENSMUSG00000020255	D10Wsu102e	-1.75224	8.5257	0.198305	DNA segment, Chr 10, Wayne State University 102, expressed [Source:MGI Symbol;Acc:MGI:106381]
ENSMUSG00000054612	Mgmt	2.05608	1.93389	0.198305	O-6-methylguanine-DNA methyltransferase [Source:MGI Symbol;Acc:MGI:96977]
ENSMUSG00000002265	Peg3	1.571	4.60906	0.198305	paternally expressed 3 [Source:MGI Symbol;Acc:MGI:104748]
ENSMUSG00000020978	Klhdc2	1.19494	5.71302	0.198305	kelch domain containing 2 [Source:MGI Symbol;Acc:MGI:1916804]
ENSMUSG00000079056	Kcnip3	1.65161	3.82095	0.199169	Kv channel interacting protein 3, calsenilin [Source:MGI Symbol;Acc:MGI:1929258]
ENSMUSG00000028207	Asph	1.67951	7.47759	0.199169	aspartate-beta-hydroxylase [Source:MGI Symbol;Acc:MGI:1914186]
ENSMUSG00000104735	C130075A20Rik	1.65337	4.13966	0.199169	RIKEN cDNA C130075A20 gene [Source:MGI Symbol;Acc:MGI:2443940]
ENSMUSG00000105050	Gm42482	1.79077	3.13082	0.200747	predicted gene 42482 [Source:MGI Symbol;Acc:MGI:5662619]
ENSMUSG00000003882	Il7r	2.25702	1.15083	0.200747	interleukin 7 receptor [Source:MGI Symbol;Acc:MGI:96562]
ENSMUSG00000032452	Clstn2	2.73166	1.44409	0.20098	calsyntenin 2 [Source:MGI Symbol;Acc:MGI:1929897]
ENSMUSG00000104263	9430062P05Rik	1.95202	2.49094	0.201264	RIKEN cDNA 9430062P05 gene [Source:MGI Symbol;Acc:MGI:2441746]
ENSMUSG00000019647	Sema6a	1.9578	6.55511	0.202382	sema domain, transmembrane domain (TM), and cytoplasmic domain, (semaphorin) 6A [Source:MGI Symbol;Acc:MGI:1203727]
ENSMUSG00000099243		1.81938	1.57514	0.202382
ENSMUSG00000021904	Sema3g	1.47186	4.83523	0.202382	sema domain, immunoglobulin domain (Ig), short basic domain, secreted, (semaphorin) 3G [Source:MGI Symbol;Acc:MGI:3041242]
ENSMUSG00000029331	4930522N08Rik	3.88897	0.492429	0.202382	RIKEN cDNA 4930522N08 gene [Source:MGI Symbol;Acc:MGI:1922344]
ENSMUSG00000030711	Sult1a1	2.20216	4.43021	0.202382	sulfotransferase family 1A, phenol-preferring, member 1 [Source:MGI Symbol;Acc:MGI:102896]
ENSMUSG00000019789	Hey2	2.23863	2.42307	0.202709	hairy/enhancer-of-split related with YRPW motif 2 [Source:MGI Symbol;Acc:MGI:1341884]
ENSMUSG00000050105	Grrp1	1.83314	4.31734	0.202709	glycine/arginine rich protein 1 [Source:MGI Symbol;Acc:MGI:1919940]
ENSMUSG00000096914	Galntl6	1.56655	4.12185	0.202709	UDP-N-acetyl-alpha-D-galactosamine:polypeptide N-acetylgalactosaminyltransferase-like 6 [Source:MGI Symbol;Acc:MGI:1913581]
ENSMUSG00000016942	Tmprss6	-2.16346	2.97367	0.20271	transmembrane serine protease 6 [Source:MGI Symbol;Acc:MGI:1919003]
ENSMUSG00000108918	Gm44802	2.82377	1.50412	0.20271	predicted gene 44802 [Source:MGI Symbol;Acc:MGI:5753378]
ENSMUSG00000044468	Tent5c	2.07695	4.90046	0.20271	terminal nucleotidyltransferase 5C [Source:MGI Symbol;Acc:MGI:1921895]
ENSMUSG00000026181	Ppm1f	1.34818	6.30701	0.20271	protein phosphatase 1F (PP2C domain containing) [Source:MGI Symbol;Acc:MGI:1918464]
ENSMUSG00000007097	Atp1a2	1.85295	6.26506	0.202809	ATPase, Na+/K+ transporting, alpha 2 polypeptide [Source:MGI Symbol;Acc:MGI:88106]
ENSMUSG00000041670	Rims1	2.60539	1.16613	0.203302	regulating synaptic membrane exocytosis 1 [Source:MGI Symbol;Acc:MGI:2152971]
ENSMUSG00000036960	Clca2	1.84979	4.2815	0.203302	chloride channel accessory 2 [Source:MGI Symbol;Acc:MGI:2139758]
ENSMUSG00000028222	Calb1	2.89942	7.37224	0.203444	calbindin 1 [Source:MGI Symbol;Acc:MGI:88248]
ENSMUSG00000028152	Tspan5	1.68473	5.54681	0.203913	tetraspanin 5 [Source:MGI Symbol;Acc:MGI:1928096]
ENSMUSG00000027499	Pkia	1.26602	4.38272	0.203913	protein kinase inhibitor, alpha [Source:MGI Symbol;Acc:MGI:104747]
ENSMUSG00000069806	Cacng7	1.58957	3.88138	0.204804	calcium channel, voltage-dependent, gamma subunit 7 [Source:MGI Symbol;Acc:MGI:1932374]
ENSMUSG00000048232	Fbxo10	1.78061	4.95524	0.20493	F-box protein 10 [Source:MGI Symbol;Acc:MGI:2686937]
ENSMUSG00000017314	Mpp2	1.66008	2.99478	0.20493	membrane protein, palmitoylated 2 (MAGUK p55 subfamily member 2) [Source:MGI Symbol;Acc:MGI:1858257]
ENSMUSG00000105469	A930036I15Rik	2.17047	0.938008	0.20493	RIKEN cDNA A930036I15 gene [Source:MGI Symbol;Acc:MGI:1925217]
ENSMUSG00000108801	Gm39090	2.04692	1.51826	0.20493	predicted gene, 39090 [Source:MGI Symbol;Acc:MGI:5621975]
ENSMUSG00000033460	Armcx1	1.33711	4.75797	0.20493	armadillo repeat containing, X-linked 1 [Source:MGI Symbol;Acc:MGI:1925498]
ENSMUSG00000108049	Gm44168	1.62402	2.55522	0.20493	predicted gene, 44168 [Source:MGI Symbol;Acc:MGI:5690560]
ENSMUSG00000029417	Cxcl9	3.24519	0.586568	0.20493	chemokine (C-X-C motif) ligand 9 [Source:MGI Symbol;Acc:MGI:1352449]
ENSMUSG00000048376	F2r	2.19251	7.12159	0.20493	coagulation factor II (thrombin) receptor [Source:MGI Symbol;Acc:MGI:101802]
ENSMUSG00000081305	Gm12879	4.98781	-0.506342	0.205114	predicted gene 12879 [Source:MGI Symbol;Acc:MGI:3649632]
ENSMUSG00000026574	Dpt	1.71643	7.40107	0.205592	dermatopontin [Source:MGI Symbol;Acc:MGI:1928392]
ENSMUSG00000103216	Gm37248	2.07551	1.42385	0.205592	predicted gene, 37248 [Source:MGI Symbol;Acc:MGI:5610476]
ENSMUSG00000005267	Zfp287	1.45226	3.93237	0.207457	zinc finger protein 287 [Source:MGI Symbol;Acc:MGI:2176561]
ENSMUSG00000029769	Ccdc136	1.77768	3.80838	0.20764	coiled-coil domain containing 136 [Source:MGI Symbol;Acc:MGI:1918128]
ENSMUSG00000097240	Gm26614	2.66787	1.0811	0.20764	predicted gene, 26614 [Source:MGI Symbol;Acc:MGI:5477108]
ENSMUSG00000087479	Gm16835	2.3406	1.67776	0.20764	predicted gene, 16835 [Source:MGI Symbol;Acc:MGI:4439759]
ENSMUSG00000022488	Nckap1l	1.4847	4.85353	0.20839	NCK associated protein 1 like [Source:MGI Symbol;Acc:MGI:1926063]
ENSMUSG00000103483	Gm20162	2.13072	0.992733	0.208463	predicted gene, 20162 [Source:MGI Symbol;Acc:MGI:5012347]
ENSMUSG00000048388	Fam171b	1.50787	3.79355	0.209173	family with sequence similarity 171, member B [Source:MGI Symbol;Acc:MGI:2444579]
ENSMUSG00000102984	Gm34727	4.09323	0.152133	0.209302	predicted gene, 34727 [Source:MGI Symbol;Acc:MGI:5593886]
ENSMUSG00000055202	Zfp811	2.08322	2.29829	0.209302	zinc finger protein 811 [Source:MGI Symbol;Acc:MGI:2682944]
ENSMUSG00000017412	Cacnb4	2.10352	3.79956	0.209302	calcium channel, voltage-dependent, beta 4 subunit [Source:MGI Symbol;Acc:MGI:103301]
ENSMUSG00000067878	Map7d3	2.10571	2.17152	0.209302	MAP7 domain containing 3 [Source:MGI Symbol;Acc:MGI:2445051]
ENSMUSG00000005089	Slc1a2	3.06577	1.13073	0.209302	solute carrier family 1 (glial high affinity glutamate transporter), member 2 [Source:MGI Symbol;Acc:MGI:101931]
ENSMUSG00000020486	Septin4	1.73288	4.39817	0.209302	septin 4 [Source:MGI Symbol;Acc:MGI:1270156]
ENSMUSG00000023495	Pcbp4	1.76811	4.87379	0.209509	poly(rC) binding protein 4 [Source:MGI Symbol;Acc:MGI:1890471]
ENSMUSG00000046318	Ccbe1	2.57573	3.99902	0.209902	collagen and calcium binding EGF domains 1 [Source:MGI Symbol;Acc:MGI:2445053]
ENSMUSG00000022696	Sidt1	2.03581	4.6135	0.209902	SID1 transmembrane family, member 1 [Source:MGI Symbol;Acc:MGI:2443155]
ENSMUSG00000029556	Hnf1a	2.79628	2.80115	0.210598	HNF1 homeobox A [Source:MGI Symbol;Acc:MGI:98504]
ENSMUSG00000025533	Asl	1.85162	6.17507	0.210598	argininosuccinate lyase [Source:MGI Symbol;Acc:MGI:88084]
ENSMUSG00000032387	Rbpms2	1.75792	2.46884	0.210598	RNA binding protein with multiple splicing 2 [Source:MGI Symbol;Acc:MGI:1919223]
ENSMUSG00000031875	Cmtm3	1.40468	5.5571	0.210598	CKLF-like MARVEL transmembrane domain containing 3 [Source:MGI Symbol;Acc:MGI:2447162]
ENSMUSG00000031749	St3gal2	1.27246	5.55299	0.21062	ST3 beta-galactoside alpha-2,3-sialyltransferase 2 [Source:MGI Symbol;Acc:MGI:99427]
ENSMUSG00000105302	Gm19817	2.15696	1.2793	0.21062	predicted gene, 19817 [Source:MGI Symbol;Acc:MGI:5012002]
ENSMUSG00000052364	B630019K06Rik	1.63129	2.10945	0.21062	RIKEN cDNA B630019K06 gene [Source:MGI Symbol;Acc:MGI:2147918]
ENSMUSG00000063529	Stmnd1	2.49227	0.794124	0.21062	stathmin domain containing 1 [Source:MGI Symbol;Acc:MGI:2686420]
ENSMUSG00000089209		1.73358	1.62329	0.211449
ENSMUSG00000036111	Lmo1	2.43296	0.779638	0.21159	LIM domain only 1 [Source:MGI Symbol;Acc:MGI:102812]
ENSMUSG00000054150	Syne3	1.57032	4.48351	0.211758	spectrin repeat containing, nuclear envelope family member 3 [Source:MGI Symbol;Acc:MGI:2442408]
ENSMUSG00000060429	Sntb1	1.31821	3.00414	0.211767	syntrophin, basic 1 [Source:MGI Symbol;Acc:MGI:101781]
ENSMUSG00000001802	Lrp3	1.70867	4.90718	0.213989	low density lipoprotein receptor-related protein 3 [Source:MGI Symbol;Acc:MGI:3584516]
ENSMUSG00000106557	Gm42442	2.12489	1.85495	0.213989	predicted gene 42442 [Source:MGI Symbol;Acc:MGI:5662579]
ENSMUSG00000037358	Dipk2b	1.59273	3.28776	0.214346	divergent protein kinase domain 2B [Source:MGI Symbol;Acc:MGI:1923155]
ENSMUSG00000029463	Fam216a	1.6468	3.85039	0.214656	family with sequence similarity 216, member A [Source:MGI Symbol;Acc:MGI:1916198]
ENSMUSG00000020620	Abca8b	1.62372	4.1946	0.214656	ATP-binding cassette, sub-family A (ABC1), member 8b [Source:MGI Symbol;Acc:MGI:1351668]
ENSMUSG00000029392	Rilpl1	1.36143	4.17952	0.214656	Rab interacting lysosomal protein-like 1 [Source:MGI Symbol;Acc:MGI:1922945]
ENSMUSG00000024043	Arhgap28	1.60999	5.44288	0.214656	Rho GTPase activating protein 28 [Source:MGI Symbol;Acc:MGI:2147003]
ENSMUSG00000029570	Lfng	1.27263	4.58324	0.215504	LFNG O-fucosylpeptide 3-beta-N-acetylglucosaminyltransferase [Source:MGI Symbol;Acc:MGI:1095413]
ENSMUSG00000090100	Ttbk2	1.60944	5.83302	0.216281	tau tubulin kinase 2 [Source:MGI Symbol;Acc:MGI:2155779]
ENSMUSG00000035934	Pknox2	1.68114	6.54654	0.217194	Pbx/knotted 1 homeobox 2 [Source:MGI Symbol;Acc:MGI:2445415]
ENSMUSG00000106448	Gm43486	4.2588	-0.352884	0.217194	predicted gene 43486 [Source:MGI Symbol;Acc:MGI:5663623]
ENSMUSG00000037370	Enpp1	1.35656	5.49262	0.217194	ectonucleotide pyrophosphatase/phosphodiesterase 1 [Source:MGI Symbol;Acc:MGI:97370]
ENSMUSG00000029861	Fam131b	1.84637	2.97208	0.217194	family with sequence similarity 131, member B [Source:MGI Symbol;Acc:MGI:1923406]
ENSMUSG00000042351	Grap2	2.0203	1.65593	0.217194	GRB2-related adaptor protein 2 [Source:MGI Symbol;Acc:MGI:1333842]
ENSMUSG00000040690	Col16a1	1.08154	7.45639	0.217194	collagen, type XVI, alpha 1 [Source:MGI Symbol;Acc:MGI:1095396]
ENSMUSG00000040717	Il17rd	1.66451	5.70939	0.217818	interleukin 17 receptor D [Source:MGI Symbol;Acc:MGI:2159727]
ENSMUSG00000027978	Prss12	2.16041	3.47788	0.21793	protease, serine 12 neurotrypsin (motopsin) [Source:MGI Symbol;Acc:MGI:1100881]
ENSMUSG00000027368	Dusp2	2.26907	3.16681	0.218148	dual specificity phosphatase 2 [Source:MGI Symbol;Acc:MGI:101911]
ENSMUSG00000031659	Adcy7	1.30942	6.20495	0.21886	adenylate cyclase 7 [Source:MGI Symbol;Acc:MGI:102891]
ENSMUSG00000033722	BC034090	1.5578	4.72223	0.219863	cDNA sequence BC034090 [Source:MGI Symbol;Acc:MGI:2672904]
ENSMUSG00000021608	Lpcat1	1.46075	5.29595	0.220049	lysophosphatidylcholine acyltransferase 1 [Source:MGI Symbol;Acc:MGI:2384812]
ENSMUSG00000024299	Adamts10	1.27663	6.44294	0.220353	a disintegrin-like and metallopeptidase (reprolysin type) with thrombospondin type 1 motif, 10 [Source:MGI Symbol;Acc:MGI:2449112]
ENSMUSG00000030110	Ret	-3.19932	4.12804	0.22176	ret proto-oncogene [Source:MGI Symbol;Acc:MGI:97902]
ENSMUSG00000053475	Tnfaip6	1.48038	3.36146	0.222003	tumor necrosis factor alpha induced protein 6 [Source:MGI Symbol;Acc:MGI:1195266]
ENSMUSG00000087333	Gm13652	2.42264	1.00052	0.222519	predicted gene 13652 [Source:MGI Symbol;Acc:MGI:3650033]
ENSMUSG00000055421	Pcdh9	2.18009	3.73502	0.222519	protocadherin 9 [Source:MGI Symbol;Acc:MGI:1306801]
ENSMUSG00000022895	Ets2	-1.7145	7.63084	0.222615	E26 avian leukemia oncogene 2, 3' domain [Source:MGI Symbol;Acc:MGI:95456]
ENSMUSG00000032093	Cd3e	2.87345	0.417357	0.222909	CD3 antigen, epsilon polypeptide [Source:MGI Symbol;Acc:MGI:88332]
ENSMUSG00000103882	Gm37452	1.81936	4.91876	0.223094	predicted gene, 37452 [Source:MGI Symbol;Acc:MGI:5610680]
ENSMUSG00000036594	H2-Aa	1.67269	6.30877	0.223687	histocompatibility 2, class II antigen A, alpha [Source:MGI Symbol;Acc:MGI:95895]
ENSMUSG00000107369	Gstm2-ps1	2.69923	2.9814	0.225828	glutathione S-transferase mu 2 (muscle), pseudogene 1 [Source:MGI Symbol;Acc:MGI:3648223]
ENSMUSG00000024530	Prelid3a	1.96537	2.35097	0.225828	PRELI domain containing 3A [Source:MGI Symbol;Acc:MGI:2442865]
ENSMUSG00000031304	Il2rg	1.88306	2.24617	0.22603	interleukin 2 receptor, gamma chain [Source:MGI Symbol;Acc:MGI:96551]
ENSMUSG00000032010	Usp2	1.91037	5.22122	0.226147	ubiquitin specific peptidase 2 [Source:MGI Symbol;Acc:MGI:1858178]
ENSMUSG00000020108	Ddit4	-2.13506	5.2115	0.226993	DNA-damage-inducible transcript 4 [Source:MGI Symbol;Acc:MGI:1921997]
ENSMUSG00000028631	Kcnq4	1.86057	2.92847	0.227476	potassium voltage-gated channel, subfamily Q, member 4 [Source:MGI Symbol;Acc:MGI:1926803]
ENSMUSG00000039154	Shd	2.21172	1.98611	0.227581	src homology 2 domain-containing transforming protein D [Source:MGI Symbol;Acc:MGI:1099461]
ENSMUSG00000040828	Catsperd	2.22597	1.49624	0.227581	cation channel sperm associated auxiliary subunit delta [Source:MGI Symbol;Acc:MGI:2147030]
ENSMUSG00000023336	Wfdc1	2.01074	5.98279	0.227891	WAP four-disulfide core domain 1 [Source:MGI Symbol;Acc:MGI:1915116]
ENSMUSG00000087516	Tbx3os1	1.79034	1.86922	0.227937	T-box 3, opposite strand 1 [Source:MGI Symbol;Acc:MGI:3780472]
ENSMUSG00000019888	Mgat4c	-3.48754	2.1849	0.227937	MGAT4 family, member C [Source:MGI Symbol;Acc:MGI:1914819]
ENSMUSG00000056214	Pard6g	1.42312	4.21336	0.228036	par-6 family cell polarity regulator gamma [Source:MGI Symbol;Acc:MGI:2135606]
ENSMUSG00000027227	Sord	1.62289	3.75361	0.228434	sorbitol dehydrogenase [Source:MGI Symbol;Acc:MGI:98266]
ENSMUSG00000074671	Tspyl3	1.70815	3.32156	0.228511	TSPY-like 3 [Source:MGI Symbol;Acc:MGI:2139328]
ENSMUSG00000052062	Pard3b	1.52419	6.59489	0.228511	par-3 family cell polarity regulator beta [Source:MGI Symbol;Acc:MGI:1919301]
ENSMUSG00000048960	Prex2	1.46537	6.48506	0.228653	phosphatidylinositol-3,4,5-trisphosphate-dependent Rac exchange factor 2 [Source:MGI Symbol;Acc:MGI:1923385]
ENSMUSG00000029838	Ptn	1.7995	6.10105	0.228762	pleiotrophin [Source:MGI Symbol;Acc:MGI:97804]
ENSMUSG00000036186	Dipk1b	1.24199	3.38222	0.229611	divergent protein kinase domain 1B [Source:MGI Symbol;Acc:MGI:1927576]
ENSMUSG00000049409	Prokr1	1.81329	1.85266	0.229611	prokineticin receptor 1 [Source:MGI Symbol;Acc:MGI:1929676]
ENSMUSG00000105562	Gm43287	1.64419	3.02279	0.229639	predicted gene 43287 [Source:MGI Symbol;Acc:MGI:5663424]
ENSMUSG00000106024	A530083M17Rik	1.76446	2.40619	0.229878	RIKEN cDNA A530083M17 gene [Source:MGI Symbol;Acc:MGI:2444172]
ENSMUSG00000000693	Loxl3	1.24118	5.07916	0.229878	lysyl oxidase-like 3 [Source:MGI Symbol;Acc:MGI:1337004]
ENSMUSG00000031139	Mcf2	2.72196	0.908531	0.229878	mcf.2 transforming sequence [Source:MGI Symbol;Acc:MGI:96932]
ENSMUSG00000049184	Purg	1.517	4.01029	0.229878	purine-rich element binding protein G [Source:MGI Symbol;Acc:MGI:1922279]
ENSMUSG00000042345	Ubash3a	3.0122	0.663171	0.229924	ubiquitin associated and SH3 domain containing, A [Source:MGI Symbol;Acc:MGI:1926074]
ENSMUSG00000037060	Cavin3	-1.46003	5.9871	0.229924	caveolae associated 3 [Source:MGI Symbol;Acc:MGI:1923422]
ENSMUSG00000039954	Stk32a	-2.43291	0.784322	0.229982	serine/threonine kinase 32A [Source:MGI Symbol;Acc:MGI:2442403]
ENSMUSG00000045284	Dcaf12l1	1.85479	1.79757	0.230801	DDB1 and CUL4 associated factor 12-like 1 [Source:MGI Symbol;Acc:MGI:2444462]
ENSMUSG00000031202	Rab39b	1.73898	2.16832	0.230801	RAB39B, member RAS oncogene family [Source:MGI Symbol;Acc:MGI:1915040]
ENSMUSG00000011382	Dhdh	1.71836	3.72573	0.230801	dihydrodiol dehydrogenase (dimeric) [Source:MGI Symbol;Acc:MGI:1919005]
ENSMUSG00000050288	Fzd2	1.61472	5.91745	0.230801	frizzled class receptor 2 [Source:MGI Symbol;Acc:MGI:1888513]
ENSMUSG00000024300	Myo1f	1.51673	4.7632	0.230801	myosin IF [Source:MGI Symbol;Acc:MGI:107711]
ENSMUSG00000022657	Cd96	1.79613	1.27619	0.231085	CD96 antigen [Source:MGI Symbol;Acc:MGI:1934368]
ENSMUSG00000033530	Ttc7b	1.28497	4.99033	0.231342	tetratricopeptide repeat domain 7B [Source:MGI Symbol;Acc:MGI:2144724]
ENSMUSG00000052496	Pkdrej	1.77562	2.26054	0.232846	polycystin (PKD) family receptor for egg jelly [Source:MGI Symbol;Acc:MGI:1338786]
ENSMUSG00000021846	Peli2	1.5104	5.65761	0.233499	pellino 2 [Source:MGI Symbol;Acc:MGI:1891445]
ENSMUSG00000087541	Hopxos	3.57073	2.63222	0.233499	HOP homeobox, opposite strand [Source:MGI Symbol;Acc:MGI:3801917]
ENSMUSG00000036330	Slc18a1	-2.07532	1.85978	0.234141	solute carrier family 18 (vesicular monoamine), member 1 [Source:MGI Symbol;Acc:MGI:106684]
ENSMUSG00000104420	E230020A03Rik	1.79872	5.66032	0.23428	RIKEN cDNA E230020A03 gene [Source:MGI Symbol;Acc:MGI:2442139]
ENSMUSG00000042589	Cux2	1.60949	2.20332	0.23428	cut-like homeobox 2 [Source:MGI Symbol;Acc:MGI:107321]
ENSMUSG00000004562	Arhgef40	1.33166	7.16539	0.235651	Rho guanine nucleotide exchange factor (GEF) 40 [Source:MGI Symbol;Acc:MGI:2685515]
ENSMUSG00000040061	Plcb2	1.49826	3.21511	0.235879	phospholipase C, beta 2 [Source:MGI Symbol;Acc:MGI:107465]
ENSMUSG00000047298	Kcnv2	2.72667	0.967773	0.237119	potassium channel, subfamily V, member 2 [Source:MGI Symbol;Acc:MGI:2670981]
ENSMUSG00000071347	C1qtnf9	1.79741	2.04243	0.23861	C1q and tumor necrosis factor related protein 9 [Source:MGI Symbol;Acc:MGI:3045252]
ENSMUSG00000031880	Rrad	1.54123	1.57001	0.238708	Ras-related associated with diabetes [Source:MGI Symbol;Acc:MGI:1930943]
ENSMUSG00000021567	Nkd2	1.84019	5.11734	0.239054	naked cuticle 2 [Source:MGI Symbol;Acc:MGI:1919543]
ENSMUSG00000035799	Twist1	1.95538	1.7465	0.239412	twist basic helix-loop-helix transcription factor 1 [Source:MGI Symbol;Acc:MGI:98872]
ENSMUSG00000025355	Mmp19	1.42272	6.1559	0.239674	matrix metallopeptidase 19 [Source:MGI Symbol;Acc:MGI:1927899]
ENSMUSG00000026688	Mgst3	-2.09718	3.6478	0.239828	microsomal glutathione S-transferase 3 [Source:MGI Symbol;Acc:MGI:1913697]
ENSMUSG00000007783	Cpt1c	1.5441	5.1044	0.240089	carnitine palmitoyltransferase 1c [Source:MGI Symbol;Acc:MGI:2446526]
ENSMUSG00000022203	Efs	1.38913	5.26822	0.241023	embryonal Fyn-associated substrate [Source:MGI Symbol;Acc:MGI:105311]
ENSMUSG00000040584	Abcb1a	1.70768	6.27632	0.241023	ATP-binding cassette, sub-family B (MDR/TAP), member 1A [Source:MGI Symbol;Acc:MGI:97570]
ENSMUSG00000052384	Nrros	1.48336	5.06459	0.241023	negative regulator of reactive oxygen species [Source:MGI Symbol;Acc:MGI:2445095]
ENSMUSG00000059921	Unc5c	1.57769	2.7163	0.241023	unc-5 netrin receptor C [Source:MGI Symbol;Acc:MGI:1095412]
ENSMUSG00000036959	Bcorl1	1.44018	5.77053	0.241023	BCL6 co-repressor-like 1 [Source:MGI Symbol;Acc:MGI:2443910]
ENSMUSG00000089743	Gm16226	4.12963	0.664374	0.24158	predicted gene 16226 [Source:MGI Symbol;Acc:MGI:3801792]
ENSMUSG00000029299	Abcg3	1.76421	1.97589	0.242073	ATP binding cassette subfamily G member 3 [Source:MGI Symbol;Acc:MGI:1351624]
ENSMUSG00000040339	Fam102b	1.46788	7.65383	0.242073	family with sequence similarity 102, member B [Source:MGI Symbol;Acc:MGI:3036259]
ENSMUSG00000073073	Gm8098	2.14002	1.04692	0.242278	predicted gene 8098 [Source:MGI Symbol;Acc:MGI:3645749]
ENSMUSG00000028909	Ptpru	-2.58933	5.75509	0.24302	protein tyrosine phosphatase, receptor type, U [Source:MGI Symbol;Acc:MGI:1321151]
ENSMUSG00000061601	Pclo	-2.61776	1.1628	0.243482	piccolo (presynaptic cytomatrix protein) [Source:MGI Symbol;Acc:MGI:1349390]
ENSMUSG00000075324	Fign	2.43946	1.75838	0.243482	fidgetin [Source:MGI Symbol;Acc:MGI:1890647]
ENSMUSG00000110481	Gm45705	2.57205	0.79885	0.243535	predicted gene 45705 [Source:MGI Symbol;Acc:MGI:5804820]
ENSMUSG00000049892	Rasd1	-2.1445	4.72382	0.243535	RAS, dexamethasone-induced 1 [Source:MGI Symbol;Acc:MGI:1270848]
ENSMUSG00000022512	Cldn1	1.83802	4.36025	0.243716	claudin 1 [Source:MGI Symbol;Acc:MGI:1276109]
ENSMUSG00000002475	Abhd3	1.952	1.34125	0.24424	abhydrolase domain containing 3 [Source:MGI Symbol;Acc:MGI:2147183]
ENSMUSG00000032202	Rab27a	-1.68698	4.69381	0.245045	RAB27A, member RAS oncogene family [Source:MGI Symbol;Acc:MGI:1861441]
ENSMUSG00000024350	Dnajc18	1.1894	5.60509	0.245045	DnaJ heat shock protein family (Hsp40) member C18 [Source:MGI Symbol;Acc:MGI:1923844]
ENSMUSG00000098557	Kctd12	1.91054	7.90664	0.245338	potassium channel tetramerisation domain containing 12 [Source:MGI Symbol;Acc:MGI:2145823]
ENSMUSG00000002289	Angptl4	1.57723	5.02547	0.245723	angiopoietin-like 4 [Source:MGI Symbol;Acc:MGI:1888999]
ENSMUSG00000106220	Gm43288	1.6538	5.39171	0.246507	predicted gene 43288 [Source:MGI Symbol;Acc:MGI:5663425]
ENSMUSG00000037661	Gpr160	-1.55091	4.13091	0.247372	G protein-coupled receptor 160 [Source:MGI Symbol;Acc:MGI:1919112]
ENSMUSG00000025265	Fgd1	1.54802	4.7173	0.247844	FYVE, RhoGEF and PH domain containing 1 [Source:MGI Symbol;Acc:MGI:104566]
ENSMUSG00000037568	Vash2	1.78423	3.91601	0.247844	vasohibin 2 [Source:MGI Symbol;Acc:MGI:2444826]
ENSMUSG00000104379	Gm37509	2.97461	5.66468	0.249391	predicted gene, 37509 [Source:MGI Symbol;Acc:MGI:5610737]
ENSMUSG00000004698	Hdac9	1.39646	3.36219	0.24953	histone deacetylase 9 [Source:MGI Symbol;Acc:MGI:1931221]
ENSMUSG00000039114	Nrn1	1.71717	2.84593	0.250706	neuritin 1 [Source:MGI Symbol;Acc:MGI:1915654]
ENSMUSG00000039315	Clnk	1.69807	1.69732	0.251554	cytokine-dependent hematopoietic cell linker [Source:MGI Symbol;Acc:MGI:1351468]
ENSMUSG00000004791	Pgf	2.66277	2.6335	0.251696	placental growth factor [Source:MGI Symbol;Acc:MGI:105095]
ENSMUSG00000018169	Mfng	1.61578	3.9343	0.251696	MFNG O-fucosylpeptide 3-beta-N-acetylglucosaminyltransferase [Source:MGI Symbol;Acc:MGI:1095404]
ENSMUSG00000056367	Actr3b	1.71509	1.5508	0.251696	ARP3 actin-related protein 3B [Source:MGI Symbol;Acc:MGI:2661120]
ENSMUSG00000037653	Kctd8	3.36167	0.921784	0.251696	potassium channel tetramerisation domain containing 8 [Source:MGI Symbol;Acc:MGI:2443804]
ENSMUSG00000041482	Piezo2	1.68051	6.85277	0.251696	piezo-type mechanosensitive ion channel component 2 [Source:MGI Symbol;Acc:MGI:1918781]
ENSMUSG00000106542	Gm43410	2.07259	0.674991	0.251696	predicted gene 43410 [Source:MGI Symbol;Acc:MGI:5663547]
ENSMUSG00000021186	Fbln5	1.91826	5.08797	0.251696	fibulin 5 [Source:MGI Symbol;Acc:MGI:1346091]
ENSMUSG00000004837	Grap	1.57497	3.45519	0.251696	GRB2-related adaptor protein [Source:MGI Symbol;Acc:MGI:1918770]
ENSMUSG00000024030	Abcg1	1.4539	4.67308	0.251696	ATP binding cassette subfamily G member 1 [Source:MGI Symbol;Acc:MGI:107704]
ENSMUSG00000030657	Xylt1	1.57857	4.0318	0.251696	xylosyltransferase 1 [Source:MGI Symbol;Acc:MGI:2451073]
ENSMUSG00000053963	Stum	2.78398	1.3282	0.252042	mechanosensory transduction mediator [Source:MGI Symbol;Acc:MGI:2138735]
ENSMUSG00000042515	Pwwp3b	1.55897	2.63362	0.252042	PWWP domain containing 3B [Source:MGI Symbol;Acc:MGI:2445062]
ENSMUSG00000051486	Pcdhb11	1.52085	3.58321	0.252042	protocadherin beta 11 [Source:MGI Symbol;Acc:MGI:2136746]
ENSMUSG00000074657	Kif5a	1.84203	2.29144	0.252042	kinesin family member 5A [Source:MGI Symbol;Acc:MGI:109564]
ENSMUSG00000085391	Gm16150	3.74841	0.922401	0.252042	predicted gene 16150 [Source:MGI Symbol;Acc:MGI:3801827]
ENSMUSG00000030317	Timp4	4.21162	2.99199	0.252623	tissue inhibitor of metalloproteinase 4 [Source:MGI Symbol;Acc:MGI:109125]
ENSMUSG00000037239	Spred3	1.3116	3.99709	0.252748	sprouty-related EVH1 domain containing 3 [Source:MGI Symbol;Acc:MGI:2142186]
ENSMUSG00000091586	Cyp4f17	1.37679	3.58535	0.253289	cytochrome P450, family 4, subfamily f, polypeptide 17 [Source:MGI Symbol;Acc:MGI:3646233]
ENSMUSG00000090066	1110002E22Rik	2.75466	3.83472	0.253545	RIKEN cDNA 1110002E22 gene [Source:MGI Symbol;Acc:MGI:1915066]
ENSMUSG00000028641	P3h1	1.44059	5.32875	0.253984	prolyl 3-hydroxylase 1 [Source:MGI Symbol;Acc:MGI:1888921]
ENSMUSG00000056073	Grik2	1.24505	3.93638	0.254738	glutamate receptor, ionotropic, kainate 2 (beta 2) [Source:MGI Symbol;Acc:MGI:95815]
ENSMUSG00000059588	Calcrl	1.49421	6.66762	0.255114	calcitonin receptor-like [Source:MGI Symbol;Acc:MGI:1926944]
ENSMUSG00000106332	Gm43506	2.04271	1.40723	0.255417	predicted gene 43506 [Source:MGI Symbol;Acc:MGI:5663643]
ENSMUSG00000007950	Abhd8	1.55724	4.13502	0.256265	abhydrolase domain containing 8 [Source:MGI Symbol;Acc:MGI:1918946]
ENSMUSG00000024253	Dync2li1	1.57715	4.35036	0.256265	dynein cytoplasmic 2 light intermediate chain 1 [Source:MGI Symbol;Acc:MGI:1913996]
ENSMUSG00000021614	Vcan	1.80979	8.34397	0.256825	versican [Source:MGI Symbol;Acc:MGI:102889]
ENSMUSG00000001435	Col18a1	1.69669	9.15694	0.25751	collagen, type XVIII, alpha 1 [Source:MGI Symbol;Acc:MGI:88451]
ENSMUSG00000026617	Bpnt1	-1.28046	5.42104	0.257754	3'(2'), 5'-bisphosphate nucleotidase 1 [Source:MGI Symbol;Acc:MGI:1338800]
ENSMUSG00000038147	Cd84	1.46755	3.92624	0.258139	CD84 antigen [Source:MGI Symbol;Acc:MGI:1336885]
ENSMUSG00000025930	Msc	-2.73447	1.88093	0.258139	musculin [Source:MGI Symbol;Acc:MGI:1333884]
ENSMUSG00000020105	Lrig3	1.07639	5.17455	0.259159	leucine-rich repeats and immunoglobulin-like domains 3 [Source:MGI Symbol;Acc:MGI:2443955]
ENSMUSG00000046618	Olfml2a	1.62763	6.15616	0.259159	olfactomedin-like 2A [Source:MGI Symbol;Acc:MGI:2444741]
ENSMUSG00000027074	Slc43a3	1.79643	4.82745	0.259159	solute carrier family 43, member 3 [Source:MGI Symbol;Acc:MGI:1931054]
ENSMUSG00000026463	Atp2b4	1.52226	7.36855	0.259375	ATPase, Ca++ transporting, plasma membrane 4 [Source:MGI Symbol;Acc:MGI:88111]
ENSMUSG00000109554		2.7011	1.0268	0.259615
ENSMUSG00000038217	Tlcd2	1.70533	3.12701	0.260454	TLC domain containing 2 [Source:MGI Symbol;Acc:MGI:1917141]
ENSMUSG00000050921	P2ry10	2.02774	1.76709	0.260454	purinergic receptor P2Y, G-protein coupled 10 [Source:MGI Symbol;Acc:MGI:1926076]
ENSMUSG00000049744	Arhgap15	1.63351	3.3829	0.260886	Rho GTPase activating protein 15 [Source:MGI Symbol;Acc:MGI:1923367]
ENSMUSG00000031997	Trpc6	1.16133	4.22386	0.26124	transient receptor potential cation channel, subfamily C, member 6 [Source:MGI Symbol;Acc:MGI:109523]
ENSMUSG00000022346	Myc	1.81239	6.23739	0.261262	myelocytomatosis oncogene [Source:MGI Symbol;Acc:MGI:97250]
ENSMUSG00000029163	Emilin1	1.26163	6.53718	0.261262	elastin microfibril interfacer 1 [Source:MGI Symbol;Acc:MGI:1926189]
ENSMUSG00000030165	Klrd1	1.93741	2.36766	0.261262	killer cell lectin-like receptor, subfamily D, member 1 [Source:MGI Symbol;Acc:MGI:1196275]
ENSMUSG00000004105	Angptl2	1.06553	6.0134	0.261884	angiopoietin-like 2 [Source:MGI Symbol;Acc:MGI:1347002]
ENSMUSG00000031506	Ptpn7	1.82921	2.98471	0.261884	protein tyrosine phosphatase, non-receptor type 7 [Source:MGI Symbol;Acc:MGI:2156893]
ENSMUSG00000086502	B130055M24Rik	1.23962	4.43979	0.261884	RIKEN cDNA B130055M24 gene [Source:MGI Symbol;Acc:MGI:3590645]
ENSMUSG00000048387	Osr1	1.42314	4.53163	0.262805	odd-skipped related transcription factor 1 [Source:MGI Symbol;Acc:MGI:1344424]
ENSMUSG00000103197	Gm37642	1.8952	1.28579	0.262912	predicted gene, 37642 [Source:MGI Symbol;Acc:MGI:5610870]
ENSMUSG00000018800	Abca5	1.36227	6.03103	0.262912	ATP-binding cassette, sub-family A (ABC1), member 5 [Source:MGI Symbol;Acc:MGI:2386607]
ENSMUSG00000039634	Zfp189	1.57642	3.49922	0.262912	zinc finger protein 189 [Source:MGI Symbol;Acc:MGI:2444707]
ENSMUSG00000020886	Dlg4	1.48785	5.17484	0.262912	discs large MAGUK scaffold protein 4 [Source:MGI Symbol;Acc:MGI:1277959]
ENSMUSG00000031538	Plat	2.05406	6.83372	0.26294	plasminogen activator, tissue [Source:MGI Symbol;Acc:MGI:97610]
ENSMUSG00000027792	Bche	1.79394	6.2153	0.26294	butyrylcholinesterase [Source:MGI Symbol;Acc:MGI:894278]
ENSMUSG00000100053	Gm28154	2.47603	3.85659	0.263562	predicted gene 28154 [Source:MGI Symbol;Acc:MGI:5578860]
ENSMUSG00000053552	Ebf4	1.64417	2.77468	0.264959	early B cell factor 4 [Source:MGI Symbol;Acc:MGI:2385972]
ENSMUSG00000040212	Emp3	1.33287	4.58907	0.265145	epithelial membrane protein 3 [Source:MGI Symbol;Acc:MGI:1098729]
ENSMUSG00000005364	Il5ra	-4.65653	0.378052	0.265336	interleukin 5 receptor, alpha [Source:MGI Symbol;Acc:MGI:96558]
ENSMUSG00000028457	Atp8b5	2.08434	1.38742	0.265513	ATPase, class I, type 8B, member 5 [Source:MGI Symbol;Acc:MGI:2444287]
ENSMUSG00000029864	Gstk1	1.78165	3.31036	0.266367	glutathione S-transferase kappa 1 [Source:MGI Symbol;Acc:MGI:1923513]
ENSMUSG00000051499	Zfp786	1.9104	2.00277	0.266546	zinc finger protein 786 [Source:MGI Symbol;Acc:MGI:3026883]
ENSMUSG00000105470	Gm42589	1.89425	2.02113	0.267325	predicted gene 42589 [Source:MGI Symbol;Acc:MGI:5662726]
ENSMUSG00000102133	Gm37106	1.54515	1.52911	0.267391	predicted gene, 37106 [Source:MGI Symbol;Acc:MGI:5610334]
ENSMUSG00000022265	Ank	-1.76843	6.74475	0.267458	progressive ankylosis [Source:MGI Symbol;Acc:MGI:3045421]
ENSMUSG00000020577	Tspan13	1.32686	4.9603	0.267458	tetraspanin 13 [Source:MGI Symbol;Acc:MGI:1913359]
ENSMUSG00000026921	Egfl7	1.53158	6.5475	0.267892	EGF-like domain 7 [Source:MGI Symbol;Acc:MGI:2449923]
ENSMUSG00000029162	Khk	1.99182	3.55039	0.26805	ketohexokinase [Source:MGI Symbol;Acc:MGI:1096353]
ENSMUSG00000078490	Cfap74	1.33693	4.08568	0.268417	cilia and flagella associated protein 74 [Source:MGI Symbol;Acc:MGI:1917130]
ENSMUSG00000022526	Zfp251	1.31132	5.29106	0.268817	zinc finger protein 251 [Source:MGI Symbol;Acc:MGI:1918841]
ENSMUSG00000028874	Fgr	1.47281	2.43123	0.268817	FGR proto-oncogene, Src family tyrosine kinase [Source:MGI Symbol;Acc:MGI:95527]
ENSMUSG00000038143	Stox2	1.26779	6.24788	0.268817	storkhead box 2 [Source:MGI Symbol;Acc:MGI:1918319]
ENSMUSG00000039264	Gimap3	1.55442	3.43342	0.268817	GTPase, IMAP family member 3 [Source:MGI Symbol;Acc:MGI:1932723]
ENSMUSG00000019966	Kitl	1.31065	6.45473	0.269885	kit ligand [Source:MGI Symbol;Acc:MGI:96974]
ENSMUSG00000030532	Hddc3	1.25192	4.14556	0.269885	HD domain containing 3 [Source:MGI Symbol;Acc:MGI:1915945]
ENSMUSG00000020627	Klhl29	1.80755	3.04873	0.269885	kelch-like 29 [Source:MGI Symbol;Acc:MGI:2683857]
ENSMUSG00000068373	D430041D05Rik	1.675	3.4678	0.269909	RIKEN cDNA D430041D05 gene [Source:MGI Symbol;Acc:MGI:2181743]
ENSMUSG00000033826	Dnah8	1.90872	2.49085	0.270082	dynein, axonemal, heavy chain 8 [Source:MGI Symbol;Acc:MGI:107714]
ENSMUSG00000041515	Irf8	1.27994	5.22793	0.27039	interferon regulatory factor 8 [Source:MGI Symbol;Acc:MGI:96395]
ENSMUSG00000048572	Tmem252	1.73226	4.52612	0.27039	transmembrane protein 252 [Source:MGI Symbol;Acc:MGI:3583948]
ENSMUSG00000026158	Ogfrl1	1.27084	4.33083	0.271656	opioid growth factor receptor-like 1 [Source:MGI Symbol;Acc:MGI:1917405]
ENSMUSG00000010529	Gm266	2.61196	1.20622	0.272257	predicted gene 266 [Source:MGI Symbol;Acc:MGI:2685112]
ENSMUSG00000107143	Gm6598	-1.68408	2.25957	0.272257	predicted gene 6598 [Source:MGI Symbol;Acc:MGI:3646314]
ENSMUSG00000038836	Agbl3	1.32103	3.19094	0.272257	ATP/GTP binding protein-like 3 [Source:MGI Symbol;Acc:MGI:1923473]
ENSMUSG00000042428	Mgat3	1.43619	4.23461	0.272393	mannoside acetylglucosaminyltransferase 3 [Source:MGI Symbol;Acc:MGI:104532]
ENSMUSG00000058897	Col25a1	2.02671	1.01174	0.272393	collagen, type XXV, alpha 1 [Source:MGI Symbol;Acc:MGI:1924268]
ENSMUSG00000035305	Ror1	1.71338	4.73955	0.272393	receptor tyrosine kinase-like orphan receptor 1 [Source:MGI Symbol;Acc:MGI:1347520]
ENSMUSG00000029603	Dtx1	1.89792	3.47695	0.273476	deltex 1, E3 ubiquitin ligase [Source:MGI Symbol;Acc:MGI:1352744]
ENSMUSG00000021215	Net1	-1.41013	7.03644	0.273476	neuroepithelial cell transforming gene 1 [Source:MGI Symbol;Acc:MGI:1927138]
ENSMUSG00000043505	Gimap5	1.48442	3.67312	0.273476	GTPase, IMAP family member 5 [Source:MGI Symbol;Acc:MGI:2442232]
ENSMUSG00000106603	Gm43509	1.79828	3.56838	0.273476	predicted gene 43509 [Source:MGI Symbol;Acc:MGI:5663646]
ENSMUSG00000066113	Adamtsl1	1.34847	5.56997	0.274023	ADAMTS-like 1 [Source:MGI Symbol;Acc:MGI:1924989]
ENSMUSG00000040415	Dtx3	1.38353	6.34527	0.274132	deltex 3, E3 ubiquitin ligase [Source:MGI Symbol;Acc:MGI:2135752]
ENSMUSG00000007655	Cav1	1.60112	7.21172	0.274132	caveolin 1, caveolae protein [Source:MGI Symbol;Acc:MGI:102709]
ENSMUSG00000029154	Cwh43	3.53612	3.82554	0.274189	cell wall biogenesis 43 C-terminal homolog [Source:MGI Symbol;Acc:MGI:2444131]
ENSMUSG00000066392	Nrxn3	2.72791	0.629774	0.274398	neurexin III [Source:MGI Symbol;Acc:MGI:1096389]
ENSMUSG00000079834		1.63943	4.03086	0.274467
ENSMUSG00000081651	Gm15530	1.68323	1.78258	0.274467	predicted gene 15530 [Source:MGI Symbol;Acc:MGI:3782978]
ENSMUSG00000102553	D930036K23Rik	1.90873	1.91052	0.275001	RIKEN cDNA D930036K23 gene [Source:MGI Symbol;Acc:MGI:2442341]
ENSMUSG00000034157	Cipc	-1.50372	5.90254	0.275005	CLOCK interacting protein, circadian [Source:MGI Symbol;Acc:MGI:1919185]
ENSMUSG00000109997	9430099M06Rik	1.56737	3.61973	0.276336	RIKEN cDNA 9430099M06 gene [Source:MGI Symbol;Acc:MGI:1924691]
ENSMUSG00000109517	Gm44763	2.21194	1.59685	0.278692	predicted gene 44763 [Source:MGI Symbol;Acc:MGI:5753339]
ENSMUSG00000103656	Gm37205	1.46879	3.30188	0.278841	predicted gene, 37205 [Source:MGI Symbol;Acc:MGI:5610433]
ENSMUSG00000000682	Cd52	1.72749	3.77939	0.27944	CD52 antigen [Source:MGI Symbol;Acc:MGI:1346088]
ENSMUSG00000020467	Efemp1	2.3867	6.74573	0.27944	epidermal growth factor-containing fibulin-like extracellular matrix protein 1 [Source:MGI Symbol;Acc:MGI:1339998]
ENSMUSG00000031402	Mpp1	1.53557	5.54058	0.27944	membrane protein, palmitoylated [Source:MGI Symbol;Acc:MGI:105941]
ENSMUSG00000039801	Cplane1	1.18481	7.04074	0.27944	ciliogenesis and planar polarity effector 1 [Source:MGI Symbol;Acc:MGI:1920942]
ENSMUSG00000039577	Nphp4	1.7631	2.42307	0.27944	nephronophthisis 4 (juvenile) homolog (human) [Source:MGI Symbol;Acc:MGI:2384210]
ENSMUSG00000105877	Gm42479	1.8825	2.89236	0.27944	predicted gene 42479 [Source:MGI Symbol;Acc:MGI:5662616]
ENSMUSG00000035699	Slc51a	3.29604	1.2446	0.27945	solute carrier family 51, alpha subunit [Source:MGI Symbol;Acc:MGI:2146634]
ENSMUSG00000018168	Ikzf3	-2.01027	5.73618	0.27945	IKAROS family zinc finger 3 [Source:MGI Symbol;Acc:MGI:1342542]
ENSMUSG00000021573	Tppp	1.61869	5.5859	0.279463	tubulin polymerization promoting protein [Source:MGI Symbol;Acc:MGI:1920198]
ENSMUSG00000033705	Stard9	1.46389	7.82052	0.279463	START domain containing 9 [Source:MGI Symbol;Acc:MGI:3045258]
ENSMUSG00000032899	Styk1	-1.54897	4.65553	0.279463	serine/threonine/tyrosine kinase 1 [Source:MGI Symbol;Acc:MGI:2141396]
ENSMUSG00000106337	Gm42478	1.48081	3.30943	0.280656	predicted gene 42478 [Source:MGI Symbol;Acc:MGI:5662615]
ENSMUSG00000041180	Hectd2	1.48797	4.66272	0.280656	HECT domain E3 ubiquitin protein ligase 2 [Source:MGI Symbol;Acc:MGI:2442663]
ENSMUSG00000026644	Acbd7	3.93628	0.454175	0.280656	acyl-Coenzyme A binding domain containing 7 [Source:MGI Symbol;Acc:MGI:1925495]
ENSMUSG00000022623	Shank3	1.75738	6.16263	0.280656	SH3 and multiple ankyrin repeat domains 3 [Source:MGI Symbol;Acc:MGI:1930016]
ENSMUSG00000060703	Cd302	1.64731	4.12868	0.280656	CD302 antigen [Source:MGI Symbol;Acc:MGI:1913455]
ENSMUSG00000041298	Katnal1	1.22099	4.52605	0.281212	katanin p60 subunit A-like 1 [Source:MGI Symbol;Acc:MGI:2387638]
ENSMUSG00000028364	Tnc	2.82366	4.88674	0.281753	tenascin C [Source:MGI Symbol;Acc:MGI:101922]
ENSMUSG00000110269	Gm45258	1.32556	4.45326	0.283565	predicted gene 45258 [Source:MGI Symbol;Acc:MGI:5791094]
ENSMUSG00000026768	Itga8	1.5873	4.2475	0.283565	integrin alpha 8 [Source:MGI Symbol;Acc:MGI:109442]
ENSMUSG00000105637	Gm42480	1.7333	3.67603	0.283565	predicted gene 42480 [Source:MGI Symbol;Acc:MGI:5662617]
ENSMUSG00000042116	Vwa1	1.35972	4.82586	0.283723	von Willebrand factor A domain containing 1 [Source:MGI Symbol;Acc:MGI:2179729]
ENSMUSG00000106612	Gm43750	1.76202	1.81921	0.283852	predicted gene 43750 [Source:MGI Symbol;Acc:MGI:5663887]
ENSMUSG00000063275	Hacd1	1.62232	2.71448	0.285616	3-hydroxyacyl-CoA dehydratase 1 [Source:MGI Symbol;Acc:MGI:1353592]
ENSMUSG00000084885	3010001F23Rik	1.74784	1.71725	0.285616	RIKEN cDNA 3010001F23 gene [Source:MGI Symbol;Acc:MGI:1922943]
ENSMUSG00000064373	Selenop	1.47121	7.65063	0.285616	selenoprotein P [Source:MGI Symbol;Acc:MGI:894288]
ENSMUSG00000028597	Gpx7	1.40208	3.85108	0.285616	glutathione peroxidase 7 [Source:MGI Symbol;Acc:MGI:1914555]
ENSMUSG00000046159	Chrm3	1.88146	2.65883	0.285616	cholinergic receptor, muscarinic 3, cardiac [Source:MGI Symbol;Acc:MGI:88398]
ENSMUSG00000022537	Tmem44	1.2143	4.91556	0.285616	transmembrane protein 44 [Source:MGI Symbol;Acc:MGI:1924489]
ENSMUSG00000033436	Armcx2	1.4017	6.22842	0.287121	armadillo repeat containing, X-linked 2 [Source:MGI Symbol;Acc:MGI:1914666]
ENSMUSG00000047033	Pcdhb15	1.56522	2.1242	0.287121	protocadherin beta 15 [Source:MGI Symbol;Acc:MGI:2136750]
ENSMUSG00000034037	Fgd5	1.50043	5.85412	0.287121	FYVE, RhoGEF and PH domain containing 5 [Source:MGI Symbol;Acc:MGI:2443369]
ENSMUSG00000022305	Lrp12	1.30621	4.3204	0.287237	low density lipoprotein-related protein 12 [Source:MGI Symbol;Acc:MGI:2443132]
ENSMUSG00000018909	Arrb1	1.29241	7.71737	0.287807	arrestin, beta 1 [Source:MGI Symbol;Acc:MGI:99473]
ENSMUSG00000021314	Amph	1.91753	2.90274	0.288703	amphiphysin [Source:MGI Symbol;Acc:MGI:103574]
ENSMUSG00000003273	Car11	1.92429	2.91895	0.288703	carbonic anhydrase 11 [Source:MGI Symbol;Acc:MGI:1336193]
ENSMUSG00000026786	Apbb1ip	1.50202	4.75397	0.289271	amyloid beta (A4) precursor protein-binding, family B, member 1 interacting protein [Source:MGI Symbol;Acc:MGI:1861354]
ENSMUSG00000015966	Il17rb	2.33493	7.57226	0.290998	interleukin 17 receptor B [Source:MGI Symbol;Acc:MGI:1355292]
ENSMUSG00000035390	Brsk1	1.47418	3.86763	0.29104	BR serine/threonine kinase 1 [Source:MGI Symbol;Acc:MGI:2685946]
ENSMUSG00000056899	Immp2l	1.97124	1.59808	0.291828	IMP2 inner mitochondrial membrane peptidase-like (S. cerevisiae) [Source:MGI Symbol;Acc:MGI:2135611]
ENSMUSG00000035863	Palm	1.4156	5.28936	0.291828	paralemmin [Source:MGI Symbol;Acc:MGI:1261814]
ENSMUSG00000043004	Gng2	1.23906	5.7776	0.291828	guanine nucleotide binding protein (G protein), gamma 2 [Source:MGI Symbol;Acc:MGI:102705]
ENSMUSG00000017493	Igfbp4	1.56796	8.40018	0.291828	insulin-like growth factor binding protein 4 [Source:MGI Symbol;Acc:MGI:96439]
ENSMUSG00000011751	Sptbn4	1.80824	3.19362	0.291828	spectrin beta, non-erythrocytic 4 [Source:MGI Symbol;Acc:MGI:1890574]
ENSMUSG00000026259	Ngef	-1.48081	5.23487	0.291828	neuronal guanine nucleotide exchange factor [Source:MGI Symbol;Acc:MGI:1858414]
ENSMUSG00000031274	Col4a5	1.6976	7.99517	0.291828	collagen, type IV, alpha 5 [Source:MGI Symbol;Acc:MGI:88456]
ENSMUSG00000034771	Tle2	1.59033	3.5874	0.291828	transducin-like enhancer of split 2 [Source:MGI Symbol;Acc:MGI:104635]
ENSMUSG00000071855	Ccdc112	1.2777	3.41699	0.292106	coiled-coil domain containing 112 [Source:MGI Symbol;Acc:MGI:1918800]
ENSMUSG00000090019	Gimap1	1.84691	3.36366	0.292909	GTPase, IMAP family member 1 [Source:MGI Symbol;Acc:MGI:109368]
ENSMUSG00000087143	A830082K12Rik	1.92653	1.45909	0.29332	RIKEN cDNA A830082K12 gene [Source:MGI Symbol;Acc:MGI:2443527]
ENSMUSG00000022822	Abcc5	1.51829	7.51388	0.29332	ATP-binding cassette, sub-family C (CFTR/MRP), member 5 [Source:MGI Symbol;Acc:MGI:1351644]
ENSMUSG00000040562	Gstm2	2.43068	7.00961	0.29332	glutathione S-transferase, mu 2 [Source:MGI Symbol;Acc:MGI:95861]
ENSMUSG00000102516	Gm38340	1.67176	6.48705	0.293898	predicted gene, 38340 [Source:MGI Symbol;Acc:MGI:5611568]
ENSMUSG00000022144	Gdnf	1.79375	0.963153	0.293942	glial cell line derived neurotrophic factor [Source:MGI Symbol;Acc:MGI:107430]
ENSMUSG00000067586	S1pr3	1.63159	3.36177	0.293944	sphingosine-1-phosphate receptor 3 [Source:MGI Symbol;Acc:MGI:1339365]
ENSMUSG00000049670	Morn4	1.93906	2.19787	0.294895	MORN repeat containing 4 [Source:MGI Symbol;Acc:MGI:2449568]
ENSMUSG00000043008	Klhl6	1.3214	3.26953	0.294895	kelch-like 6 [Source:MGI Symbol;Acc:MGI:2686922]
ENSMUSG00000021069	Pygl	1.60669	5.31678	0.295075	liver glycogen phosphorylase [Source:MGI Symbol;Acc:MGI:97829]
ENSMUSG00000039349	C130074G19Rik	1.47293	6.47294	0.295538	RIKEN cDNA C130074G19 gene [Source:MGI Symbol;Acc:MGI:2444831]
ENSMUSG00000025586	Cpeb1	1.53895	3.58856	0.295538	cytoplasmic polyadenylation element binding protein 1 [Source:MGI Symbol;Acc:MGI:108442]
ENSMUSG00000032883	Acsl3	-2.49486	5.27291	0.296501	acyl-CoA synthetase long-chain family member 3 [Source:MGI Symbol;Acc:MGI:1921455]
ENSMUSG00000030545	Pex11a	2.03582	4.40304	0.296866	peroxisomal biogenesis factor 11 alpha [Source:MGI Symbol;Acc:MGI:1338788]
ENSMUSG00000028071	Sh2d2a	1.70826	2.87773	0.296926	SH2 domain containing 2A [Source:MGI Symbol;Acc:MGI:1351596]
ENSMUSG00000044164	Rnf182	2.50108	0.59495	0.296926	ring finger protein 182 [Source:MGI Symbol;Acc:MGI:3045355]
ENSMUSG00000038844	Kif16b	-1.56094	6.91522	0.296926	kinesin family member 16B [Source:MGI Symbol;Acc:MGI:1098240]
ENSMUSG00000025175	Fn3k	2.90967	1.86168	0.29693	fructosamine 3 kinase [Source:MGI Symbol;Acc:MGI:1926834]
ENSMUSG00000025035	Arl3	1.2734	3.93135	0.297817	ADP-ribosylation factor-like 3 [Source:MGI Symbol;Acc:MGI:1929699]
ENSMUSG00000036782	Klhl13	1.55031	5.09932	0.298081	kelch-like 13 [Source:MGI Symbol;Acc:MGI:1914705]
ENSMUSG00000019539	Rcn3	1.27955	6.27472	0.298081	reticulocalbin 3, EF-hand calcium binding domain [Source:MGI Symbol;Acc:MGI:1277122]
ENSMUSG00000027253	Lrp4	1.60304	4.70907	0.29914	low density lipoprotein receptor-related protein 4 [Source:MGI Symbol;Acc:MGI:2442252]
ENSMUSG00000011256	Adam19	1.38319	5.82502	0.300768	a disintegrin and metallopeptidase domain 19 (meltrin beta) [Source:MGI Symbol;Acc:MGI:105377]
ENSMUSG00000046329	Slc25a23	1.36	4.79825	0.302374	solute carrier family 25 (mitochondrial carrier; phosphate carrier), member 23 [Source:MGI Symbol;Acc:MGI:1914222]
ENSMUSG00000031554	Adam5	2.61241	1.45104	0.302491	a disintegrin and metallopeptidase domain 5 [Source:MGI Symbol;Acc:MGI:104730]
ENSMUSG00000091337	Eid1	1.34713	6.14038	0.302805	EP300 interacting inhibitor of differentiation 1 [Source:MGI Symbol;Acc:MGI:1889651]
ENSMUSG00000020810	Cygb	1.48932	4.76179	0.302959	cytoglobin [Source:MGI Symbol;Acc:MGI:2149481]
ENSMUSG00000053080	2700081O15Rik	1.32908	6.37658	0.303483	RIKEN cDNA 2700081O15 gene [Source:MGI Symbol;Acc:MGI:1919667]
ENSMUSG00000008999	Bmp7	1.58559	5.49698	0.303518	bone morphogenetic protein 7 [Source:MGI Symbol;Acc:MGI:103302]
ENSMUSG00000097336	Fendrr	1.78801	3.08267	0.303616	Foxf1 adjacent non-coding developmental regulatory RNA [Source:MGI Symbol;Acc:MGI:1916040]
ENSMUSG00000028782	Adgrb2	1.86124	2.7261	0.303917	adhesion G protein-coupled receptor B2 [Source:MGI Symbol;Acc:MGI:2451244]
ENSMUSG00000043498		1.66877	1.29569	0.304512
ENSMUSG00000034810	Scn7a	1.77386	3.95248	0.304512	sodium channel, voltage-gated, type VII, alpha [Source:MGI Symbol;Acc:MGI:102965]
ENSMUSG00000071547	Nt5dc2	1.78769	4.52843	0.304535	5'-nucleotidase domain containing 2 [Source:MGI Symbol;Acc:MGI:1917271]
ENSMUSG00000000792	Slc5a5	3.54865	2.08757	0.304693	solute carrier family 5 (sodium iodide symporter), member 5 [Source:MGI Symbol;Acc:MGI:2149330]
ENSMUSG00000037972	Snn	1.17898	5.54035	0.305453	stannin [Source:MGI Symbol;Acc:MGI:1276549]
ENSMUSG00000036743	Psma8	2.19214	0.869732	0.305828	proteasome subunit alpha 8 [Source:MGI Symbol;Acc:MGI:1920927]
ENSMUSG00000106490	Gm43283	1.67653	5.09441	0.305828	predicted gene 43283 [Source:MGI Symbol;Acc:MGI:5663420]
ENSMUSG00000050315	Synpo2	1.64945	8.49785	0.306265	synaptopodin 2 [Source:MGI Symbol;Acc:MGI:2153070]
ENSMUSG00000033318	Gstt2	-1.91913	4.19787	0.306265	glutathione S-transferase, theta 2 [Source:MGI Symbol;Acc:MGI:106188]
ENSMUSG00000036862	Dchs1	1.30326	7.37396	0.307231	dachsous cadherin related 1 [Source:MGI Symbol;Acc:MGI:2685011]
ENSMUSG00000104459	Gm37824	1.75904	1.40218	0.307253	predicted gene, 37824 [Source:MGI Symbol;Acc:MGI:5611052]
ENSMUSG00000000094	Tbx4	1.88411	0.985019	0.309564	T-box 4 [Source:MGI Symbol;Acc:MGI:102556]
ENSMUSG00000060131	Atp8b4	1.53232	3.72856	0.309564	ATPase, class I, type 8B, member 4 [Source:MGI Symbol;Acc:MGI:1859664]
ENSMUSG00000079669	Gm17396	1.77071	1.4808	0.309705	predicted gene, 17396 [Source:MGI Symbol;Acc:MGI:4937030]
ENSMUSG00000044252	Osbpl1a	-1.46032	5.72261	0.309705	oxysterol binding protein-like 1A [Source:MGI Symbol;Acc:MGI:1927551]
ENSMUSG00000061411	Nol4l	-1.55032	5.21286	0.309982	nucleolar protein 4-like [Source:MGI Symbol;Acc:MGI:1918765]
ENSMUSG00000105826	Gm42141	-3.38339	0.35818	0.309982	predicted gene, 42141 [Source:MGI Symbol;Acc:MGI:5625026]
ENSMUSG00000038372	Gmds	-2.22917	5.45599	0.309982	GDP-mannose 4, 6-dehydratase [Source:MGI Symbol;Acc:MGI:1891112]
ENSMUSG00000006154	Eps8l1	-1.16517	5.54833	0.309982	EPS8-like 1 [Source:MGI Symbol;Acc:MGI:1914675]
ENSMUSG00000063428	Ddo	1.6523	3.62849	0.309982	D-aspartate oxidase [Source:MGI Symbol;Acc:MGI:1925528]
ENSMUSG00000030946	Lhpp	1.10389	4.00941	0.309982	phospholysine phosphohistidine inorganic pyrophosphate phosphatase [Source:MGI Symbol;Acc:MGI:1923679]
ENSMUSG00000035615	Frmpd1	2.39128	2.06327	0.309982	FERM and PDZ domain containing 1 [Source:MGI Symbol;Acc:MGI:2446274]
ENSMUSG00000110404	Rnf223	2.11879	1.59395	0.309982	ring finger 223 [Source:MGI Symbol;Acc:MGI:3588193]
ENSMUSG00000041444	Arhgap32	-1.91913	7.44076	0.309982	Rho GTPase activating protein 32 [Source:MGI Symbol;Acc:MGI:2450166]
ENSMUSG00000031434	Morc4	1.51563	4.32751	0.310088	microrchidia 4 [Source:MGI Symbol;Acc:MGI:1922996]
ENSMUSG00000052974	Cyp2f2	-2.46061	1.91902	0.310525	cytochrome P450, family 2, subfamily f, polypeptide 2 [Source:MGI Symbol;Acc:MGI:88608]
ENSMUSG00000041548	Hspb8	1.55945	6.08845	0.310637	heat shock protein 8 [Source:MGI Symbol;Acc:MGI:2135756]
ENSMUSG00000051457	Spn	1.52681	3.54088	0.311262	sialophorin [Source:MGI Symbol;Acc:MGI:98384]
ENSMUSG00000052374	Actn2	1.86865	1.26093	0.311262	actinin alpha 2 [Source:MGI Symbol;Acc:MGI:109192]
ENSMUSG00000049881	2810025M15Rik	1.5753	4.03058	0.311262	RIKEN cDNA 2810025M15 gene [Source:MGI Symbol;Acc:MGI:1917203]
ENSMUSG00000030214	Plbd1	1.53783	3.80358	0.312135	phospholipase B domain containing 1 [Source:MGI Symbol;Acc:MGI:1914107]
ENSMUSG00000020758	Itgb4	-1.49905	6.72092	0.313831	integrin beta 4 [Source:MGI Symbol;Acc:MGI:96613]
ENSMUSG00000053477	Tcf4	1.17548	9.15839	0.313831	transcription factor 4 [Source:MGI Symbol;Acc:MGI:98506]
ENSMUSG00000026360	Rgs2	2.01625	7.7687	0.313831	regulator of G-protein signaling 2 [Source:MGI Symbol;Acc:MGI:1098271]
ENSMUSG00000005237	Dnah2	1.89923	2.79338	0.313831	dynein, axonemal, heavy chain 2 [Source:MGI Symbol;Acc:MGI:107731]
ENSMUSG00000086785	Gm6081	2.28039	0.715205	0.314273	predicted gene 6081 [Source:MGI Symbol;Acc:MGI:3645683]
ENSMUSG00000000532	Acvr1b	-1.89655	6.20474	0.314981	activin A receptor, type 1B [Source:MGI Symbol;Acc:MGI:1338944]
ENSMUSG00000024899	Papss2	-1.58528	3.64101	0.315647	3'-phosphoadenosine 5'-phosphosulfate synthase 2 [Source:MGI Symbol;Acc:MGI:1330223]
ENSMUSG00000078496	Zfp982	1.82427	2.35589	0.315647	zinc finger protein 982 [Source:MGI Symbol;Acc:MGI:3701121]
ENSMUSG00000037025	Foxa2	2.11239	3.59925	0.316221	forkhead box A2 [Source:MGI Symbol;Acc:MGI:1347476]
ENSMUSG00000055538	Zcchc24	1.22895	7.51038	0.316302	zinc finger, CCHC domain containing 24 [Source:MGI Symbol;Acc:MGI:1919168]
ENSMUSG00000001334	Fndc5	1.76437	4.66861	0.316302	fibronectin type III domain containing 5 [Source:MGI Symbol;Acc:MGI:1917614]
ENSMUSG00000021068	Nin	1.22046	7.08745	0.316302	ninein [Source:MGI Symbol;Acc:MGI:105108]
ENSMUSG00000054598	9130230L23Rik	-3.12867	2.11535	0.316511	RIKEN cDNA 9130230L23 gene [Source:MGI Symbol;Acc:MGI:3041166]
ENSMUSG00000052142	Rasal3	1.57189	3.36867	0.317987	RAS protein activator like 3 [Source:MGI Symbol;Acc:MGI:2444128]
ENSMUSG00000038233	Gask1a	1.67043	3.88297	0.318303	golgi associated kinase 1A [Source:MGI Symbol;Acc:MGI:3041196]
ENSMUSG00000096956	Snhg18	1.1104	5.15524	0.31956	small nucleolar RNA host gene 18 [Source:MGI Symbol;Acc:MGI:1914085]
ENSMUSG00000044734	Serpinb1a	-1.65518	5.26047	0.320584	serine (or cysteine) peptidase inhibitor, clade B, member 1a [Source:MGI Symbol;Acc:MGI:1913472]
ENSMUSG00000022964	Tmem50b	-1.38347	5.68647	0.320584	transmembrane protein 50B [Source:MGI Symbol;Acc:MGI:1925225]
ENSMUSG00000024462	Gabbr1	1.44225	6.78225	0.320928	gamma-aminobutyric acid (GABA) B receptor, 1 [Source:MGI Symbol;Acc:MGI:1860139]
ENSMUSG00000054720	Lrrc8c	1.48655	5.52688	0.320928	leucine rich repeat containing 8 family, member C [Source:MGI Symbol;Acc:MGI:2140839]
ENSMUSG00000050989	Selenon	1.26466	6.01063	0.322774	selenoprotein N [Source:MGI Symbol;Acc:MGI:2151208]
ENSMUSG00000016552	Foxred2	1.68144	3.8354	0.323854	FAD-dependent oxidoreductase domain containing 2 [Source:MGI Symbol;Acc:MGI:106315]
ENSMUSG00000036006	Ripor2	1.63419	7.66318	0.323854	RHO family interacting cell polarization regulator 2 [Source:MGI Symbol;Acc:MGI:2444879]
ENSMUSG00000031227	Magee1	1.31937	3.83306	0.323854	MAGE family member E1 [Source:MGI Symbol;Acc:MGI:2148149]
ENSMUSG00000050627	Gpd1l	-1.74997	6.29082	0.324001	glycerol-3-phosphate dehydrogenase 1-like [Source:MGI Symbol;Acc:MGI:1289257]
ENSMUSG00000073902	Gvin3	1.49308	4.43408	0.324001	GTPase, very large interferon inducible, family member 3 [Source:MGI Symbol;Acc:MGI:3584360]
ENSMUSG00000026730	Pter	1.1346	3.89878	0.324001	phosphotriesterase related [Source:MGI Symbol;Acc:MGI:107372]
ENSMUSG00000086356	Gm13441	3.68148	1.44354	0.325256	predicted gene 13441 [Source:MGI Symbol;Acc:MGI:3649406]
ENSMUSG00000024096	Ralbp1	-1.64166	7.36294	0.32679	ralA binding protein 1 [Source:MGI Symbol;Acc:MGI:108466]
ENSMUSG00000036368	Rmdn2	1.51368	3.46474	0.32679	regulator of microtubule dynamics 2 [Source:MGI Symbol;Acc:MGI:2147043]
ENSMUSG00000002324	Rec8	2.22213	4.62803	0.327485	REC8 meiotic recombination protein [Source:MGI Symbol;Acc:MGI:1929645]
ENSMUSG00000030365	Clec2i	1.82259	1.30141	0.327485	C-type lectin domain family 2, member i [Source:MGI Symbol;Acc:MGI:2136650]
ENSMUSG00000034156	Tspoap1	1.77548	1.65784	0.328442	TSPO associated protein 1 [Source:MGI Symbol;Acc:MGI:2450877]
ENSMUSG00000042109	Csdc2	1.67824	3.02555	0.328973	cold shock domain containing C2, RNA binding [Source:MGI Symbol;Acc:MGI:2146027]
ENSMUSG00000028536	2610528J11Rik	-1.45717	3.15473	0.329456	RIKEN cDNA 2610528J11 gene [Source:MGI Symbol;Acc:MGI:1913701]
ENSMUSG00000038543	BC028528	1.5606	3.13181	0.329456	cDNA sequence BC028528 [Source:MGI Symbol;Acc:MGI:2385885]
ENSMUSG00000055675	Kbtbd11	1.92988	5.57184	0.329456	kelch repeat and BTB (POZ) domain containing 11 [Source:MGI Symbol;Acc:MGI:1922151]
ENSMUSG00000004707	Ly9	1.47592	2.75087	0.330201	lymphocyte antigen 9 [Source:MGI Symbol;Acc:MGI:96885]
ENSMUSG00000050721	Plekho2	1.23287	5.52743	0.330646	pleckstrin homology domain containing, family O member 2 [Source:MGI Symbol;Acc:MGI:2143132]
ENSMUSG00000108841	Frmpd2	2.82531	0.863454	0.330646	FERM and PDZ domain containing 2 [Source:MGI Symbol;Acc:MGI:2685472]
ENSMUSG00000108358	Gm44509	1.47344	1.90466	0.330916	predicted gene 44509 [Source:MGI Symbol;Acc:MGI:5753085]
ENSMUSG00000031762	Mt2	2.0241	5.20613	0.330916	metallothionein 2 [Source:MGI Symbol;Acc:MGI:97172]
ENSMUSG00000052698	Tln2	1.24484	6.36654	0.331792	talin 2 [Source:MGI Symbol;Acc:MGI:1917799]
ENSMUSG00000034656	Cacna1a	1.42972	4.2287	0.33292	calcium channel, voltage-dependent, P/Q type, alpha 1A subunit [Source:MGI Symbol;Acc:MGI:109482]
ENSMUSG00000042066	Tmcc2	1.39235	4.37914	0.334129	transmembrane and coiled-coil domains 2 [Source:MGI Symbol;Acc:MGI:1916125]
ENSMUSG00000037016	Frem2	1.98157	4.28986	0.334402	Fras1 related extracellular matrix protein 2 [Source:MGI Symbol;Acc:MGI:2444465]
ENSMUSG00000031289	Il13ra2	2.21734	4.80276	0.334423	interleukin 13 receptor, alpha 2 [Source:MGI Symbol;Acc:MGI:1277954]
ENSMUSG00000051124	Gimap9	1.73298	3.07739	0.334423	GTPase, IMAP family member 9 [Source:MGI Symbol;Acc:MGI:3511744]
ENSMUSG00000024940	Ltbp3	1.19006	6.47458	0.334657	latent transforming growth factor beta binding protein 3 [Source:MGI Symbol;Acc:MGI:1101355]
ENSMUSG00000028931	Kcnab2	1.56894	2.95784	0.335839	potassium voltage-gated channel, shaker-related subfamily, beta member 2 [Source:MGI Symbol;Acc:MGI:109239]
ENSMUSG00000089876	Tmem102	-2.0134	3.47122	0.335839	transmembrane protein 102 [Source:MGI Symbol;Acc:MGI:1921591]
ENSMUSG00000068794	Col28a1	3.07298	2.26873	0.337063	collagen, type XXVIII, alpha 1 [Source:MGI Symbol;Acc:MGI:2685312]
ENSMUSG00000002885	Adgre5	-1.76428	6.2521	0.337171	adhesion G protein-coupled receptor E5 [Source:MGI Symbol;Acc:MGI:1347095]
ENSMUSG00000025656	Arhgef9	1.36417	3.99666	0.337171	CDC42 guanine nucleotide exchange factor (GEF) 9 [Source:MGI Symbol;Acc:MGI:2442233]
ENSMUSG00000006576	Slc4a3	1.27132	4.97235	0.337356	solute carrier family 4 (anion exchanger), member 3 [Source:MGI Symbol;Acc:MGI:109350]
ENSMUSG00000027977	Ndst3	1.5543	3.43018	0.337887	N-deacetylase/N-sulfotransferase (heparan glucosaminyl) 3 [Source:MGI Symbol;Acc:MGI:1932544]
ENSMUSG00000029581	Fscn1	1.6936	6.08436	0.33867	fascin actin-bundling protein 1 [Source:MGI Symbol;Acc:MGI:1352745]
ENSMUSG00000002274	Metrn	1.77985	2.30542	0.339197	meteorin, glial cell differentiation regulator [Source:MGI Symbol;Acc:MGI:1917333]
ENSMUSG00000044350	Lacc1	1.13703	4.54189	0.340854	laccase domain containing 1 [Source:MGI Symbol;Acc:MGI:2445077]
ENSMUSG00000034266	Batf	1.44503	1.83537	0.341403	basic leucine zipper transcription factor, ATF-like [Source:MGI Symbol;Acc:MGI:1859147]
ENSMUSG00000104597	B230334C09Rik	1.92662	3.31864	0.341494	RIKEN cDNA B230334C09 gene [Source:MGI Symbol;Acc:MGI:2442224]
ENSMUSG00000051998	Lax1	1.51985	2.16578	0.341557	lymphocyte transmembrane adaptor 1 [Source:MGI Symbol;Acc:MGI:2443362]
ENSMUSG00000032324	Tspan3	1.17859	6.02074	0.342171	tetraspanin 3 [Source:MGI Symbol;Acc:MGI:1928098]
ENSMUSG00000067925	Rtl8a	1.61268	2.64081	0.342171	retrotransposon Gag like 8A [Source:MGI Symbol;Acc:MGI:1913408]
ENSMUSG00000026748	Plxdc2	1.35149	5.6778	0.342171	plexin domain containing 2 [Source:MGI Symbol;Acc:MGI:1914698]
ENSMUSG00000081887	Gm12097	1.65607	2.74842	0.342738	predicted gene 12097 [Source:MGI Symbol;Acc:MGI:3651582]
ENSMUSG00000070802	Pnmal2	1.59585	3.19514	0.342738	PNMA-like 2 [Source:MGI Symbol;Acc:MGI:3645856]
ENSMUSG00000043421	Hilpda	1.53192	3.78308	0.343259	hypoxia inducible lipid droplet associated [Source:MGI Symbol;Acc:MGI:1916823]
ENSMUSG00000075592	Nynrin	1.19804	6.66986	0.343259	NYN domain and retroviral integrase containing [Source:MGI Symbol;Acc:MGI:2652872]
ENSMUSG00000106022	Gm42929	1.75314	4.00051	0.343259	predicted gene 42929 [Source:MGI Symbol;Acc:MGI:5663066]
ENSMUSG00000027610	Gss	-1.80769	5.09254	0.34332	glutathione synthetase [Source:MGI Symbol;Acc:MGI:95852]
ENSMUSG00000105909	Gm43189	2.20768	1.79289	0.344674	predicted gene 43189 [Source:MGI Symbol;Acc:MGI:5663326]
ENSMUSG00000024459	H2-M5	1.90792	1.52601	0.344733	histocompatibility 2, M region locus 5 [Source:MGI Symbol;Acc:MGI:95917]
ENSMUSG00000104402	Gm38012	1.40897	3.09773	0.344733	predicted gene, 38012 [Source:MGI Symbol;Acc:MGI:5611240]
ENSMUSG00000021806	Nid2	1.44768	5.8777	0.344858	nidogen 2 [Source:MGI Symbol;Acc:MGI:1298229]
ENSMUSG00000016458	Wt1	1.55304	6.97887	0.344941	Wilms tumor 1 homolog [Source:MGI Symbol;Acc:MGI:98968]
ENSMUSG00000034732	Pabpc5	1.79735	1.30251	0.344941	poly(A) binding protein, cytoplasmic 5 [Source:MGI Symbol;Acc:MGI:2136401]
ENSMUSG00000075702	Selenom	1.07739	4.2879	0.34568	selenoprotein M [Source:MGI Symbol;Acc:MGI:2149786]
ENSMUSG00000054619	Mettl7a1	-1.42555	5.53482	0.346529	methyltransferase like 7A1 [Source:MGI Symbol;Acc:MGI:1916523]
ENSMUSG00000041144	Dnah7b	1.2653	4.97599	0.346529	dynein, axonemal, heavy chain 7B [Source:MGI Symbol;Acc:MGI:2684953]
ENSMUSG00000022246	Rai14	1.20596	5.50213	0.346654	retinoic acid induced 14 [Source:MGI Symbol;Acc:MGI:1922896]
ENSMUSG00000050147	F2rl3	1.94097	1.6182	0.346654	coagulation factor II (thrombin) receptor-like 3 [Source:MGI Symbol;Acc:MGI:1298207]
ENSMUSG00000022434	Fam118a	1.07762	4.00817	0.34671	family with sequence similarity 118, member A [Source:MGI Symbol;Acc:MGI:1920475]
ENSMUSG00000082229	Nap1l2	1.98608	0.922336	0.347137	nucleosome assembly protein 1-like 2 [Source:MGI Symbol;Acc:MGI:106654]
ENSMUSG00000020340	Cyfip2	1.38176	4.32525	0.347137	cytoplasmic FMR1 interacting protein 2 [Source:MGI Symbol;Acc:MGI:1924134]
ENSMUSG00000032376	Usp3	-1.31585	6.65521	0.347137	ubiquitin specific peptidase 3 [Source:MGI Symbol;Acc:MGI:2152450]
ENSMUSG00000020284	Cfap410	1.18225	4.26877	0.347137	cilia and flagella associated protein 410 [Source:MGI Symbol;Acc:MGI:1915134]
ENSMUSG00000105347	Gm43503	1.76309	1.83883	0.347137	predicted gene 43503 [Source:MGI Symbol;Acc:MGI:5663640]
ENSMUSG00000029727	Cyp3a13	-3.11542	-0.268471	0.347137	cytochrome P450, family 3, subfamily a, polypeptide 13 [Source:MGI Symbol;Acc:MGI:88610]
ENSMUSG00000040327	Cul9	1.47331	6.24979	0.347137	cullin 9 [Source:MGI Symbol;Acc:MGI:1925559]
ENSMUSG00000040548	Tex2	-2.5353	7.94116	0.347764	testis expressed gene 2 [Source:MGI Symbol;Acc:MGI:102465]
ENSMUSG00000033361	Prrg3	1.53349	4.34613	0.347764	proline rich Gla (G-carboxyglutamic acid) 3 (transmembrane) [Source:MGI Symbol;Acc:MGI:2685214]
ENSMUSG00000102235	Gm37886	1.66651	2.29778	0.347764	predicted gene, 37886 [Source:MGI Symbol;Acc:MGI:5611114]
ENSMUSG00000040860	Crocc	-1.13876	5.65866	0.348842	ciliary rootlet coiled-coil, rootletin [Source:MGI Symbol;Acc:MGI:3529431]
ENSMUSG00000038248	Sobp	1.50781	3.87816	0.348842	sine oculis binding protein [Source:MGI Symbol;Acc:MGI:1924427]
ENSMUSG00000022440	C1qtnf6	1.36081	4.99555	0.348842	C1q and tumor necrosis factor related protein 6 [Source:MGI Symbol;Acc:MGI:1919959]
ENSMUSG00000024501	Dpysl3	1.30635	7.12898	0.348842	dihydropyrimidinase-like 3 [Source:MGI Symbol;Acc:MGI:1349762]
ENSMUSG00000042216	Sgsm1	-3.71966	4.6638	0.349181	small G protein signaling modulator 1 [Source:MGI Symbol;Acc:MGI:107320]
ENSMUSG00000027340	Slc23a2	1.14496	5.94478	0.349925	solute carrier family 23 (nucleobase transporters), member 2 [Source:MGI Symbol;Acc:MGI:1859682]
ENSMUSG00000059883	Irak4	-1.22443	5.47464	0.349925	interleukin-1 receptor-associated kinase 4 [Source:MGI Symbol;Acc:MGI:2182474]
ENSMUSG00000049690	Nckap5	1.59669	3.88089	0.350345	NCK-associated protein 5 [Source:MGI Symbol;Acc:MGI:2686394]
ENSMUSG00000020085	Aifm2	1.11361	3.72773	0.350382	apoptosis-inducing factor, mitochondrion-associated 2 [Source:MGI Symbol;Acc:MGI:1918611]
ENSMUSG00000039474	Wfs1	-2.38273	5.12857	0.350756	wolframin ER transmembrane glycoprotein [Source:MGI Symbol;Acc:MGI:1328355]
ENSMUSG00000037148	Arhgap10	1.20132	6.06294	0.350756	Rho GTPase activating protein 10 [Source:MGI Symbol;Acc:MGI:1925764]
ENSMUSG00000089821	Efhd1os	3.58579	0.130884	0.350756	EF hand domain containing 1, opposite strand [Source:MGI Symbol;Acc:MGI:4413444]
ENSMUSG00000024013	Fgd2	1.43538	3.48721	0.350756	FYVE, RhoGEF and PH domain containing 2 [Source:MGI Symbol;Acc:MGI:1347084]
ENSMUSG00000035829	Ppp1r26	1.32533	3.73324	0.350756	protein phosphatase 1, regulatory subunit 26 [Source:MGI Symbol;Acc:MGI:2685193]
ENSMUSG00000034648	Lrrn1	2.07652	4.73573	0.35115	leucine rich repeat protein 1, neuronal [Source:MGI Symbol;Acc:MGI:106038]
ENSMUSG00000050241	Klre1	1.68065	2.1258	0.35115	killer cell lectin-like receptor family E member 1 [Source:MGI Symbol;Acc:MGI:2662547]
ENSMUSG00000109913	Gm30694	2.78691	0.96496	0.351885	predicted gene, 30694 [Source:MGI Symbol;Acc:MGI:5589853]
ENSMUSG00000021361	Tmem14c	-1.6001	5.8322	0.352039	transmembrane protein 14C [Source:MGI Symbol;Acc:MGI:1913404]
ENSMUSG00000001588	Acap1	1.47183	3.19753	0.352317	ArfGAP with coiled-coil, ankyrin repeat and PH domains 1 [Source:MGI Symbol;Acc:MGI:2388270]
ENSMUSG00000000290	Itgb2	1.49419	4.53697	0.352317	integrin beta 2 [Source:MGI Symbol;Acc:MGI:96611]
ENSMUSG00000097451	Rian	1.16627	6.11863	0.352372	RNA imprinted and accumulated in nucleus [Source:MGI Symbol;Acc:MGI:1922995]
ENSMUSG00000038354	Ankrd35	-2.51257	2.94003	0.352372	ankyrin repeat domain 35 [Source:MGI Symbol;Acc:MGI:2442590]
ENSMUSG00000055407	Map6	-2.05622	3.78307	0.352372	microtubule-associated protein 6 [Source:MGI Symbol;Acc:MGI:1201690]
ENSMUSG00000105392	Gm42684	1.64758	1.95593	0.352372	predicted gene 42684 [Source:MGI Symbol;Acc:MGI:5662821]
ENSMUSG00000022842	Ece2	1.23761	5.58042	0.353272	endothelin converting enzyme 2 [Source:MGI Symbol;Acc:MGI:1101356]
ENSMUSG00000071714	Csf2rb2	1.76936	3.83459	0.353755	colony stimulating factor 2 receptor, beta 2, low-affinity (granulocyte-macrophage) [Source:MGI Symbol;Acc:MGI:1339760]
ENSMUSG00000092258	Gm20444	1.55465	2.2032	0.353755	predicted gene 20444 [Source:MGI Symbol;Acc:MGI:5141909]
ENSMUSG00000026170	Cyp27a1	1.7981	5.97894	0.354049	cytochrome P450, family 27, subfamily a, polypeptide 1 [Source:MGI Symbol;Acc:MGI:88594]
ENSMUSG00000032121	Tmem218	1.33655	3.46928	0.354925	transmembrane protein 218 [Source:MGI Symbol;Acc:MGI:1913529]
ENSMUSG00000085984	1700001G11Rik	2.11552	1.35246	0.356028	RIKEN cDNA 1700001G11 gene [Source:MGI Symbol;Acc:MGI:1916553]
ENSMUSG00000030255	Sspn	1.36579	4.62933	0.356677	sarcospan [Source:MGI Symbol;Acc:MGI:1353511]
ENSMUSG00000042210	Abhd14a	1.25176	4.25615	0.356677	abhydrolase domain containing 14A [Source:MGI Symbol;Acc:MGI:1915894]
ENSMUSG00000100642	Gm28230	2.29462	1.21243	0.357275	predicted gene 28230 [Source:MGI Symbol;Acc:MGI:5578936]
ENSMUSG00000073856	Iqck	1.5872	3.94108	0.357307	IQ motif containing K [Source:MGI Symbol;Acc:MGI:3612188]
ENSMUSG00000074340	Ovgp1	2.07132	4.40697	0.357802	oviductal glycoprotein 1 [Source:MGI Symbol;Acc:MGI:106661]
ENSMUSG00000103857	Gm37249	-1.69089	3.14549	0.357802	predicted gene, 37249 [Source:MGI Symbol;Acc:MGI:5610477]
ENSMUSG00000052353	Cemip	2.00878	1.57491	0.357802	cell migration inducing protein, hyaluronan binding [Source:MGI Symbol;Acc:MGI:2443629]
ENSMUSG00000058056	Palld	1.0784	7.69888	0.357802	palladin, cytoskeletal associated protein [Source:MGI Symbol;Acc:MGI:1919583]
ENSMUSG00000108934	Gm44732	2.48999	2.43554	0.357802	predicted gene 44732 [Source:MGI Symbol;Acc:MGI:5753308]
ENSMUSG00000079186	Gzmc	1.98983	3.61585	0.358222	granzyme C [Source:MGI Symbol;Acc:MGI:109256]
ENSMUSG00000025170	Rab40b	2.37864	3.03721	0.358365	Rab40B, member RAS oncogene family [Source:MGI Symbol;Acc:MGI:2183451]
ENSMUSG00000029413	Naaa	-1.46499	6.4319	0.358937	N-acylethanolamine acid amidase [Source:MGI Symbol;Acc:MGI:1914361]
ENSMUSG00000045658	Pid1	1.35467	5.9965	0.358937	phosphotyrosine interaction domain containing 1 [Source:MGI Symbol;Acc:MGI:2138391]
ENSMUSG00000029442	Wdr66	1.53315	2.28133	0.359987	WD repeat domain 66 [Source:MGI Symbol;Acc:MGI:1918495]
ENSMUSG00000074622	Mafb	-1.82953	3.75781	0.359987	v-maf musculoaponeurotic fibrosarcoma oncogene family, protein B (avian) [Source:MGI Symbol;Acc:MGI:104555]
ENSMUSG00000021223	Papln	-3.37462	4.33436	0.360742	papilin, proteoglycan-like sulfated glycoprotein [Source:MGI Symbol;Acc:MGI:2386139]
ENSMUSG00000038020	Rapgefl1	-3.81122	3.75832	0.363359	Rap guanine nucleotide exchange factor (GEF)-like 1 [Source:MGI Symbol;Acc:MGI:3611446]
ENSMUSG00000031098	Syt8	-3.58013	3.08262	0.363399	synaptotagmin VIII [Source:MGI Symbol;Acc:MGI:1859867]
ENSMUSG00000103037	Pcdhgb1	1.22415	3.2281	0.363399	protocadherin gamma subfamily B, 1 [Source:MGI Symbol;Acc:MGI:1935169]
ENSMUSG00000068699	Flnc	1.17977	7.8344	0.363399	filamin C, gamma [Source:MGI Symbol;Acc:MGI:95557]
ENSMUSG00000002108	Nr1h3	1.34301	3.62947	0.363399	nuclear receptor subfamily 1, group H, member 3 [Source:MGI Symbol;Acc:MGI:1352462]
ENSMUSG00000104963	Gm42974	1.82791	1.81414	0.363399	predicted gene 42974 [Source:MGI Symbol;Acc:MGI:5663111]
ENSMUSG00000103427	Gm37534	1.29043	4.24276	0.363399	predicted gene, 37534 [Source:MGI Symbol;Acc:MGI:5610762]
ENSMUSG00000043391	2510009E07Rik	1.33875	6.38645	0.363399	RIKEN cDNA 2510009E07 gene [Source:MGI Symbol;Acc:MGI:1919440]
ENSMUSG00000027603	Ggt7	1.29074	3.45591	0.363399	gamma-glutamyltransferase 7 [Source:MGI Symbol;Acc:MGI:1913385]
ENSMUSG00000026832	Cytip	1.38862	2.97189	0.363399	cytohesin 1 interacting protein [Source:MGI Symbol;Acc:MGI:2183535]
ENSMUSG00000057337	Chst3	1.72876	1.37796	0.363399	carbohydrate sulfotransferase 3 [Source:MGI Symbol;Acc:MGI:1858224]
ENSMUSG00000040928	S100pbp	1.20627	6.53361	0.363399	S100P binding protein [Source:MGI Symbol;Acc:MGI:1921898]
ENSMUSG00000035948	Acss3	1.85054	5.65641	0.363641	acyl-CoA synthetase short-chain family member 3 [Source:MGI Symbol;Acc:MGI:2685720]
ENSMUSG00000017652	Cd40	1.65568	1.46866	0.363641	CD40 antigen [Source:MGI Symbol;Acc:MGI:88336]
ENSMUSG00000020723	Cacng4	2.42645	2.33562	0.363641	calcium channel, voltage-dependent, gamma subunit 4 [Source:MGI Symbol;Acc:MGI:1859167]
ENSMUSG00000104476	Gm38211	1.12886	5.67986	0.363641	predicted gene, 38211 [Source:MGI Symbol;Acc:MGI:5611439]
ENSMUSG00000038370	Pcp4l1	-1.45475	4.0304	0.363982	Purkinje cell protein 4-like 1 [Source:MGI Symbol;Acc:MGI:1913675]
ENSMUSG00000045348	Nyap1	1.62035	2.39609	0.363982	neuronal tyrosine-phosphorylated phosphoinositide 3-kinase adaptor 1 [Source:MGI Symbol;Acc:MGI:2443880]
ENSMUSG00000018387	Shroom1	1.35639	2.86144	0.363982	shroom family member 1 [Source:MGI Symbol;Acc:MGI:1919024]
ENSMUSG00000013921	Clip3	1.54546	5.1505	0.364371	CAP-GLY domain containing linker protein 3 [Source:MGI Symbol;Acc:MGI:1923936]
ENSMUSG00000033278	Ptprm	1.02198	6.06788	0.364994	protein tyrosine phosphatase, receptor type, M [Source:MGI Symbol;Acc:MGI:102694]
ENSMUSG00000086311	Gm12122	1.95633	1.23844	0.364994	predicted gene 12122 [Source:MGI Symbol;Acc:MGI:3650741]
ENSMUSG00000087131	Gm16152	3.80157	1.19072	0.364994	predicted gene 16152 [Source:MGI Symbol;Acc:MGI:3802058]
ENSMUSG00000027257	Pacsin3	1.59369	5.91804	0.364994	protein kinase C and casein kinase substrate in neurons 3 [Source:MGI Symbol;Acc:MGI:1891410]
ENSMUSG00000003500	Impdh1	1.26462	4.86164	0.364994	inosine monophosphate dehydrogenase 1 [Source:MGI Symbol;Acc:MGI:96567]
ENSMUSG00000022816	Fstl1	1.27645	8.45192	0.365021	follistatin-like 1 [Source:MGI Symbol;Acc:MGI:102793]
ENSMUSG00000029005	Draxin	1.42123	1.65079	0.365334	dorsal inhibitory axon guidance protein [Source:MGI Symbol;Acc:MGI:1917683]
ENSMUSG00000104547	Gm43022	1.90722	2.32031	0.365616	predicted gene 43022 [Source:MGI Symbol;Acc:MGI:5663159]
ENSMUSG00000031079	Zfp300	1.82418	2.11035	0.366875	zinc finger protein 300 [Source:MGI Symbol;Acc:MGI:3045326]
ENSMUSG00000099375	Gm28187	1.79005	1.03889	0.366875	predicted gene 28187 [Source:MGI Symbol;Acc:MGI:5578893]
ENSMUSG00000044043	Pcdhb14	1.31312	4.05623	0.367558	protocadherin beta 14 [Source:MGI Symbol;Acc:MGI:2136749]
ENSMUSG00000048997	Atxn7l2	1.342	3.98588	0.368396	ataxin 7-like 2 [Source:MGI Symbol;Acc:MGI:1919772]
ENSMUSG00000032482	Cspg5	1.69805	2.89592	0.36867	chondroitin sulfate proteoglycan 5 [Source:MGI Symbol;Acc:MGI:1352747]
ENSMUSG00000015981	Stk32c	2.19394	0.94458	0.368755	serine/threonine kinase 32C [Source:MGI Symbol;Acc:MGI:2385336]
ENSMUSG00000026773	Pfkfb3	2.10167	7.61983	0.369628	6-phosphofructo-2-kinase/fructose-2,6-biphosphatase 3 [Source:MGI Symbol;Acc:MGI:2181202]
ENSMUSG00000005986	Ankrd13d	1.45805	2.75695	0.369628	ankyrin repeat domain 13 family, member D [Source:MGI Symbol;Acc:MGI:1915673]
ENSMUSG00000103467	Gm38245	1.34164	2.55383	0.369628	predicted gene, 38245 [Source:MGI Symbol;Acc:MGI:5611473]
ENSMUSG00000020814	Mxra7	1.15991	4.0079	0.370828	matrix-remodelling associated 7 [Source:MGI Symbol;Acc:MGI:1914872]
ENSMUSG00000032431	Crtap	1.25766	5.60727	0.370828	cartilage associated protein [Source:MGI Symbol;Acc:MGI:1891221]
ENSMUSG00000039959	Hip1	1.10971	7.07956	0.370828	huntingtin interacting protein 1 [Source:MGI Symbol;Acc:MGI:1099804]
ENSMUSG00000025083	Afap1l2	1.21021	5.46911	0.371509	actin filament associated protein 1-like 2 [Source:MGI Symbol;Acc:MGI:2147658]
ENSMUSG00000037049	Smpd1	-1.282	5.7857	0.371575	sphingomyelin phosphodiesterase 1, acid lysosomal [Source:MGI Symbol;Acc:MGI:98325]
ENSMUSG00000102745	Gm37600	2.04316	0.911423	0.371824	predicted gene, 37600 [Source:MGI Symbol;Acc:MGI:5610828]
ENSMUSG00000020190	Mknk2	-1.3572	7.2853	0.371824	MAP kinase-interacting serine/threonine kinase 2 [Source:MGI Symbol;Acc:MGI:894279]
ENSMUSG00000025867	Cplx2	1.42125	5.30038	0.372398	complexin 2 [Source:MGI Symbol;Acc:MGI:104726]
ENSMUSG00000059013	Sh2d3c	1.33752	4.31523	0.372456	SH2 domain containing 3C [Source:MGI Symbol;Acc:MGI:1351631]
ENSMUSG00000032625	Thsd7a	1.6333	5.79932	0.372456	thrombospondin, type I, domain containing 7A [Source:MGI Symbol;Acc:MGI:2685683]
ENSMUSG00000103151	Gm38292	1.65546	2.3944	0.372945	predicted gene, 38292 [Source:MGI Symbol;Acc:MGI:5611520]
ENSMUSG00000063838	Cdc42ep5	-1.26957	4.37731	0.372945	CDC42 effector protein (Rho GTPase binding) 5 [Source:MGI Symbol;Acc:MGI:1929745]
ENSMUSG00000018986	Slfn3	1.69605	3.08363	0.373084	schlafen 3 [Source:MGI Symbol;Acc:MGI:1329005]
ENSMUSG00000040852	Plekhh2	1.31288	6.0957	0.37376	pleckstrin homology domain containing, family H (with MyTH4 domain) member 2 [Source:MGI Symbol;Acc:MGI:2146813]
ENSMUSG00000104753	Gm35172	3.49916	1.54666	0.374374	predicted gene, 35172 [Source:MGI Symbol;Acc:MGI:5594331]
ENSMUSG00000029231	Pdgfra	1.52926	9.03144	0.374374	platelet derived growth factor receptor, alpha polypeptide [Source:MGI Symbol;Acc:MGI:97530]
ENSMUSG00000051379	Flrt3	1.72246	3.28686	0.374374	fibronectin leucine rich transmembrane protein 3 [Source:MGI Symbol;Acc:MGI:1918686]
ENSMUSG00000021575	Ahrr	2.32301	1.15795	0.374374	aryl-hydrocarbon receptor repressor [Source:MGI Symbol;Acc:MGI:1333776]
ENSMUSG00000025128	Bhlhe22	1.56567	2.03474	0.375041	basic helix-loop-helix family, member e22 [Source:MGI Symbol;Acc:MGI:1930001]
ENSMUSG00000030849	Fgfr2	1.57701	7.38978	0.375041	fibroblast growth factor receptor 2 [Source:MGI Symbol;Acc:MGI:95523]
ENSMUSG00000097476	Gm26583	1.8911	1.27814	0.375771	predicted gene, 26583 [Source:MGI Symbol;Acc:MGI:5477077]
ENSMUSG00000102750	Gm37058	1.37306	3.03745	0.376702	predicted gene, 37058 [Source:MGI Symbol;Acc:MGI:5610286]
ENSMUSG00000026580	Selp	2.04069	3.17571	0.376702	selectin, platelet [Source:MGI Symbol;Acc:MGI:98280]
ENSMUSG00000104154	Gm38104	1.36118	2.11134	0.376702	predicted gene, 38104 [Source:MGI Symbol;Acc:MGI:5611332]
ENSMUSG00000104346	Pcdhga3	1.23463	3.1209	0.376702	protocadherin gamma subfamily A, 3 [Source:MGI Symbol;Acc:MGI:1935215]
ENSMUSG00000085741	5430405H02Rik	1.28561	5.31959	0.377021	RIKEN cDNA 5430405H02 gene [Source:MGI Symbol;Acc:MGI:1921737]
ENSMUSG00000038775	Vill	-1.9553	6.06685	0.377027	villin-like [Source:MGI Symbol;Acc:MGI:1201781]
ENSMUSG00000025264	Tsr2	1.13201	4.87705	0.377027	TSR2 20S rRNA accumulation [Source:MGI Symbol;Acc:MGI:1916749]
ENSMUSG00000082513	Gm15374	-1.98488	1.8106	0.377027	predicted gene 15374 [Source:MGI Symbol;Acc:MGI:3707463]
ENSMUSG00000043487	Acot6	1.39828	3.12483	0.377073	acyl-CoA thioesterase 6 [Source:MGI Symbol;Acc:MGI:1921287]
ENSMUSG00000039485	Tspyl4	1.12446	4.45899	0.377073	TSPY-like 4 [Source:MGI Symbol;Acc:MGI:106393]
ENSMUSG00000039982	Dtx4	1.57511	6.63351	0.377073	deltex 4, E3 ubiquitin ligase [Source:MGI Symbol;Acc:MGI:2672905]
ENSMUSG00000061436	Hipk2	1.12586	6.03849	0.377149	homeodomain interacting protein kinase 2 [Source:MGI Symbol;Acc:MGI:1314872]
ENSMUSG00000031400	G6pdx	-1.91691	6.85821	0.377577	glucose-6-phosphate dehydrogenase X-linked [Source:MGI Symbol;Acc:MGI:105979]
ENSMUSG00000044628	Rnf208	-1.50403	1.4918	0.377822	ring finger protein 208 [Source:MGI Symbol;Acc:MGI:1916096]
ENSMUSG00000034557	Zfyve9	1.1688	6.63836	0.379193	zinc finger, FYVE domain containing 9 [Source:MGI Symbol;Acc:MGI:2652838]
ENSMUSG00000078768	Zfp566	1.25538	2.41198	0.379193	zinc finger protein 566 [Source:MGI Symbol;Acc:MGI:1919806]
ENSMUSG00000109398	Gm3854	1.73995	1.2426	0.379193	predicted gene 3854 [Source:MGI Symbol;Acc:MGI:3782026]
ENSMUSG00000040133	Gpr176	1.81096	1.67855	0.379791	G protein-coupled receptor 176 [Source:MGI Symbol;Acc:MGI:2685858]
ENSMUSG00000057541	Pus7	1.19287	6.2445	0.379791	pseudouridylate synthase 7 [Source:MGI Symbol;Acc:MGI:1925947]
ENSMUSG00000023947	Nfkbie	1.18207	2.85957	0.379806	nuclear factor of kappa light polypeptide gene enhancer in B cells inhibitor, epsilon [Source:MGI Symbol;Acc:MGI:1194908]
ENSMUSG00000073821	8030451A03Rik	3.45468	0.136469	0.380022	RIKEN cDNA 8030451A03 gene [Source:MGI Symbol;Acc:MGI:1915353]
ENSMUSG00000067629	Syngap1	1.24142	5.45098	0.380983	synaptic Ras GTPase activating protein 1 homolog (rat) [Source:MGI Symbol;Acc:MGI:3039785]
ENSMUSG00000091618	H60c	-3.28403	2.07355	0.380983	histocompatibility 60c [Source:MGI Symbol;Acc:MGI:3774845]
ENSMUSG00000033720	Sfxn5	1.12645	3.85451	0.381578	sideroflexin 5 [Source:MGI Symbol;Acc:MGI:2137681]
ENSMUSG00000022229	Atp12a	2.72789	0.729386	0.381826	ATPase, H+/K+ transporting, nongastric, alpha polypeptide [Source:MGI Symbol;Acc:MGI:1926943]
ENSMUSG00000084796	Mir142hg	1.57527	1.14005	0.382207	Mir142 host gene (non-protein coding) [Source:MGI Symbol;Acc:MGI:1925841]
ENSMUSG00000020186	Csrp2	1.48724	4.15685	0.382777	cysteine and glycine-rich protein 2 [Source:MGI Symbol;Acc:MGI:1202907]
ENSMUSG00000019843	Fyn	1.17867	6.11439	0.38344	Fyn proto-oncogene [Source:MGI Symbol;Acc:MGI:95602]
ENSMUSG00000089774	Slc5a3	-2.22788	7.86391	0.384205	solute carrier family 5 (inositol transporters), member 3 [Source:MGI Symbol;Acc:MGI:1858226]
ENSMUSG00000044770	Scml4	-2.86975	4.96939	0.384337	Scm polycomb group protein like 4 [Source:MGI Symbol;Acc:MGI:2446140]
ENSMUSG00000053199	Arhgap20	1.38997	5.94997	0.385072	Rho GTPase activating protein 20 [Source:MGI Symbol;Acc:MGI:2445175]
ENSMUSG00000031486	Adgra2	1.26002	7.51155	0.385994	adhesion G protein-coupled receptor A2 [Source:MGI Symbol;Acc:MGI:1925810]
ENSMUSG00000072572	Slc39a2	-2.51165	3.99683	0.385994	solute carrier family 39 (zinc transporter), member 2 [Source:MGI Symbol;Acc:MGI:2684326]
ENSMUSG00000070423	Olfr558	1.62825	3.88554	0.385994	olfactory receptor 558 [Source:MGI Symbol;Acc:MGI:3030392]
ENSMUSG00000100980	Gm29100	2.08129	4.05913	0.386933	predicted gene 29100 [Source:MGI Symbol;Acc:MGI:5579806]
ENSMUSG00000110611	Gm20163	1.58699	1.28235	0.386933	predicted gene, 20163 [Source:MGI Symbol;Acc:MGI:5012348]
ENSMUSG00000021538	Il9	3.66377	0.465136	0.386933	interleukin 9 [Source:MGI Symbol;Acc:MGI:96563]
ENSMUSG00000040136	Abcc8	2.16314	1.24099	0.386933	ATP-binding cassette, sub-family C (CFTR/MRP), member 8 [Source:MGI Symbol;Acc:MGI:1352629]
ENSMUSG00000097705	Gm26740	1.65554	1.185	0.386933	predicted gene, 26740 [Source:MGI Symbol;Acc:MGI:5477234]
ENSMUSG00000031147	Magix	1.90678	3.21845	0.38713	MAGI family member, X-linked [Source:MGI Symbol;Acc:MGI:1859644]
ENSMUSG00000100005	B130024G19Rik	1.56956	6.60316	0.38713	RIKEN cDNA B130024G19 gene [Source:MGI Symbol;Acc:MGI:3604353]
ENSMUSG00000030556	Lrrc28	1.26021	4.5923	0.38713	leucine rich repeat containing 28 [Source:MGI Symbol;Acc:MGI:1915689]
ENSMUSG00000022340	Sybu	1.89958	3.62384	0.38713	syntabulin (syntaxin-interacting) [Source:MGI Symbol;Acc:MGI:2442392]
ENSMUSG00000051811	Cox6b2	1.92782	1.49486	0.387392	cytochrome c oxidase subunit 6B2 [Source:MGI Symbol;Acc:MGI:3044182]
ENSMUSG00000006464	Bbs1	1.25321	4.03736	0.387392	Bardet-Biedl syndrome 1 (human) [Source:MGI Symbol;Acc:MGI:1277215]
ENSMUSG00000019699	Akt3	1.20011	5.98435	0.38787	thymoma viral proto-oncogene 3 [Source:MGI Symbol;Acc:MGI:1345147]
ENSMUSG00000035513	Ntng2	1.98365	3.6126	0.38787	netrin G2 [Source:MGI Symbol;Acc:MGI:2159341]
ENSMUSG00000026395	Ptprc	1.42831	6.86523	0.38787	protein tyrosine phosphatase, receptor type, C [Source:MGI Symbol;Acc:MGI:97810]
ENSMUSG00000031523	Dlc1	1.14665	7.30115	0.38787	deleted in liver cancer 1 [Source:MGI Symbol;Acc:MGI:1354949]
ENSMUSG00000105686	Gm35394	3.60187	0.267394	0.38787	predicted gene, 35394 [Source:MGI Symbol;Acc:MGI:5594553]
ENSMUSG00000050064	Zfp697	1.39674	4.02732	0.38787	zinc finger protein 697 [Source:MGI Symbol;Acc:MGI:2139736]
ENSMUSG00000004317	Clcn5	1.54401	7.78364	0.38787	chloride channel, voltage-sensitive 5 [Source:MGI Symbol;Acc:MGI:99486]
ENSMUSG00000029330	Cds1	-1.35991	4.23444	0.38787	CDP-diacylglycerol synthase 1 [Source:MGI Symbol;Acc:MGI:1921846]
ENSMUSG00000104002	Gm38336	-1.77691	3.56678	0.38787	predicted gene, 38336 [Source:MGI Symbol;Acc:MGI:5611564]
ENSMUSG00000034898	Filip1	1.47372	4.99366	0.388751	filamin A interacting protein 1 [Source:MGI Symbol;Acc:MGI:1917848]
ENSMUSG00000033998	Kcnk1	-1.87391	6.38149	0.389987	potassium channel, subfamily K, member 1 [Source:MGI Symbol;Acc:MGI:109322]
ENSMUSG00000064294	Aox3	1.72147	6.66734	0.39061	aldehyde oxidase 3 [Source:MGI Symbol;Acc:MGI:1918974]
ENSMUSG00000060733	Ipmk	-1.13682	5.92239	0.39061	inositol polyphosphate multikinase [Source:MGI Symbol;Acc:MGI:1916968]
ENSMUSG00000022504	Ciita	1.40626	4.34572	0.39061	class II transactivator [Source:MGI Symbol;Acc:MGI:108445]
ENSMUSG00000040797	Iqsec3	1.30702	2.91164	0.391391	IQ motif and Sec7 domain 3 [Source:MGI Symbol;Acc:MGI:2677208]
ENSMUSG00000024277	Mapre2	1.25099	5.63363	0.391391	microtubule-associated protein, RP/EB family, member 2 [Source:MGI Symbol;Acc:MGI:106271]
ENSMUSG00000026042	Col5a2	1.08617	8.90797	0.391608	collagen, type V, alpha 2 [Source:MGI Symbol;Acc:MGI:88458]
ENSMUSG00000056313	Tcim	-1.86824	5.43352	0.391643	transcriptional and immune response regulator [Source:MGI Symbol;Acc:MGI:1916318]
ENSMUSG00000053070	Cfap300	1.66309	2.78396	0.392035	cilia and flagella associated protein 300 [Source:MGI Symbol;Acc:MGI:3045346]
ENSMUSG00000041961	Znrf3	1.01862	5.77542	0.392108	zinc and ring finger 3 [Source:MGI Symbol;Acc:MGI:3039616]
ENSMUSG00000038777	Sema6c	1.62612	4.49359	0.392108	sema domain, transmembrane domain (TM), and cytoplasmic domain, (semaphorin) 6C [Source:MGI Symbol;Acc:MGI:1338032]
ENSMUSG00000070780	Rbm47	-1.84819	6.48227	0.392285	RNA binding motif protein 47 [Source:MGI Symbol;Acc:MGI:2384294]
ENSMUSG00000032261	Sh3bgrl2	-1.7834	6.56676	0.392285	SH3 domain binding glutamic acid-rich protein like 2 [Source:MGI Symbol;Acc:MGI:1915350]
ENSMUSG00000102323	Gm37790	1.73709	3.35926	0.392285	predicted gene, 37790 [Source:MGI Symbol;Acc:MGI:5611018]
ENSMUSG00000031667	Aktip	-1.7421	6.1162	0.392285	AKT interacting protein [Source:MGI Symbol;Acc:MGI:3693832]
ENSMUSG00000032537	Ephb1	1.82401	2.13071	0.393531	Eph receptor B1 [Source:MGI Symbol;Acc:MGI:1096337]
ENSMUSG00000020120	Plek	1.33943	5.06221	0.393531	pleckstrin [Source:MGI Symbol;Acc:MGI:1860485]
ENSMUSG00000055235	Wdr86	1.59003	2.67979	0.393531	WD repeat domain 86 [Source:MGI Symbol;Acc:MGI:1915466]
ENSMUSG00000025017	Pik3ap1	1.44903	5.40535	0.393531	phosphoinositide-3-kinase adaptor protein 1 [Source:MGI Symbol;Acc:MGI:1933177]
ENSMUSG00000047090	Tmem198b	1.21407	5.54507	0.393531	transmembrane protein 198b [Source:MGI Symbol;Acc:MGI:1921077]
ENSMUSG00000041445	Mmrn2	1.4092	5.67508	0.393531	multimerin 2 [Source:MGI Symbol;Acc:MGI:2385618]
ENSMUSG00000026304	Rab17	-3.04904	0.995925	0.393531	RAB17, member RAS oncogene family [Source:MGI Symbol;Acc:MGI:104640]
ENSMUSG00000049288	Lix1l	1.18668	5.82755	0.393835	Lix1-like [Source:MGI Symbol;Acc:MGI:3036267]
ENSMUSG00000079470	Utp14b	-1.86892	5.50639	0.393979	UTP14B small subunit processome component [Source:MGI Symbol;Acc:MGI:2445092]
ENSMUSG00000072845	Tmprss11a	-3.05013	1.74545	0.39443	transmembrane protease, serine 11a [Source:MGI Symbol;Acc:MGI:2684853]
ENSMUSG00000041794	Myrip	1.63711	4.42027	0.394493	myosin VIIA and Rab interacting protein [Source:MGI Symbol;Acc:MGI:2384407]
ENSMUSG00000069763	Tmem100	1.44959	6.00863	0.394493	transmembrane protein 100 [Source:MGI Symbol;Acc:MGI:1915138]
ENSMUSG00000061143	Maml3	1.28176	4.88774	0.394493	mastermind like transcriptional coactivator 3 [Source:MGI Symbol;Acc:MGI:2389461]
ENSMUSG00000106446	Gm42970	1.89938	2.67401	0.394684	predicted gene 42970 [Source:MGI Symbol;Acc:MGI:5663107]
ENSMUSG00000058656	Samd12	-2.32124	3.71326	0.394684	sterile alpha motif domain containing 12 [Source:MGI Symbol;Acc:MGI:2444518]
ENSMUSG00000050014	Apol10b	1.85894	1.28621	0.39499	apolipoprotein L 10B [Source:MGI Symbol;Acc:MGI:3043522]
ENSMUSG00000087066	Gm15518	2.13931	1.44167	0.39499	predicted gene 15518 [Source:MGI Symbol;Acc:MGI:3801752]
ENSMUSG00000075284	Wipf1	1.15603	5.72851	0.397573	WAS/WASL interacting protein family, member 1 [Source:MGI Symbol;Acc:MGI:2178801]
ENSMUSG00000032278	Paqr5	-2.02234	3.92193	0.398768	progestin and adipoQ receptor family member V [Source:MGI Symbol;Acc:MGI:1921340]
ENSMUSG00000026200	Glb1l	1.03108	5.44793	0.39919	galactosidase, beta 1-like [Source:MGI Symbol;Acc:MGI:1921827]
ENSMUSG00000004952	Rasa4	-4.0075	5.39002	0.399284	RAS p21 protein activator 4 [Source:MGI Symbol;Acc:MGI:1858600]
ENSMUSG00000052371	Hoxd3os1	2.01216	4.71594	0.399824	homeobox D3, opposite strand 1 [Source:MGI Symbol;Acc:MGI:1923875]
ENSMUSG00000027134	Lpcat4	-2.10953	4.44889	0.399824	lysophosphatidylcholine acyltransferase 4 [Source:MGI Symbol;Acc:MGI:2138993]
ENSMUSG00000078606	Gvin2	-2.57154	3.39629	0.399824	GTPase, very large interferon inducible, family member 2 [Source:MGI Symbol;Acc:MGI:3782245]
ENSMUSG00000003123	Lipe	-1.25947	5.77606	0.399824	lipase, hormone sensitive [Source:MGI Symbol;Acc:MGI:96790]
ENSMUSG00000002699	Lcp2	1.29027	3.80402	0.399824	lymphocyte cytosolic protein 2 [Source:MGI Symbol;Acc:MGI:1321402]
ENSMUSG00000053626	Tll1	2.48302	4.36113	0.399824	tolloid-like [Source:MGI Symbol;Acc:MGI:106923]
ENSMUSG00000030786	Itgam	-3.66436	3.50897	0.400115	integrin alpha M [Source:MGI Symbol;Acc:MGI:96607]
ENSMUSG00000024610	Cd74	1.57628	7.09853	0.400413	CD74 antigen (invariant polypeptide of major histocompatibility complex, class II antigen-associated) [Source:MGI Symbol;Acc:MGI:96534]
ENSMUSG00000108126	Gm43909	-3.32439	0.000429183	0.400413	predicted gene, 43909 [Source:MGI Symbol;Acc:MGI:5690301]
ENSMUSG00000031504	Rab20	-1.3392	5.14419	0.400468	RAB20, member RAS oncogene family [Source:MGI Symbol;Acc:MGI:102789]
ENSMUSG00000022604	Cep97	1.21644	5.26616	0.400643	centrosomal protein 97 [Source:MGI Symbol;Acc:MGI:1921451]
ENSMUSG00000038179	Slamf7	1.54697	3.35288	0.400841	SLAM family member 7 [Source:MGI Symbol;Acc:MGI:1922595]
ENSMUSG00000001493	Meox1	1.69808	2.0126	0.401021	mesenchyme homeobox 1 [Source:MGI Symbol;Acc:MGI:103220]
ENSMUSG00000038390	Gpr162	1.71554	3.80931	0.401612	G protein-coupled receptor 162 [Source:MGI Symbol;Acc:MGI:1315214]
ENSMUSG00000032322	Pstpip1	1.32556	3.0809	0.402397	proline-serine-threonine phosphatase-interacting protein 1 [Source:MGI Symbol;Acc:MGI:1321396]
ENSMUSG00000022837	Iqcb1	1.15454	4.52305	0.402617	IQ calmodulin-binding motif containing 1 [Source:MGI Symbol;Acc:MGI:2443764]
ENSMUSG00000025855	Prkar1b	1.30074	4.09349	0.402617	protein kinase, cAMP dependent regulatory, type I beta [Source:MGI Symbol;Acc:MGI:97759]
ENSMUSG00000025207	Sema4g	1.535	3.42976	0.403205	sema domain, immunoglobulin domain (Ig), transmembrane domain (TM) and short cytoplasmic domain, (semaphorin) 4G [Source:MGI Symbol;Acc:MGI:1347047]
ENSMUSG00000029641	Rasl11a	1.78319	1.78516	0.403942	RAS-like, family 11, member A [Source:MGI Symbol;Acc:MGI:1916145]
ENSMUSG00000046456	Tmem150b	1.56166	2.32517	0.404312	transmembrane protein 150B [Source:MGI Symbol;Acc:MGI:2679718]
ENSMUSG00000085669	Gm14817	1.51563	2.30606	0.404573	predicted gene 14817 [Source:MGI Symbol;Acc:MGI:3705159]
ENSMUSG00000039671	Zmynd8	-1.28057	7.54636	0.404573	zinc finger, MYND-type containing 8 [Source:MGI Symbol;Acc:MGI:1918025]
ENSMUSG00000023048	Prr13	-1.70705	5.43076	0.405594	proline rich 13 [Source:MGI Symbol;Acc:MGI:1913401]
ENSMUSG00000074480	Mex3a	1.16252	5.70402	0.405703	mex3 RNA binding family member A [Source:MGI Symbol;Acc:MGI:1919890]
ENSMUSG00000027086	Fastkd1	1.0921	4.24164	0.407043	FAST kinase domains 1 [Source:MGI Symbol;Acc:MGI:2444596]
ENSMUSG00000097797	Gm26901	-1.99537	3.64072	0.407043	predicted gene, 26901 [Source:MGI Symbol;Acc:MGI:5477395]
ENSMUSG00000032855	Pkd1	1.08302	8.36924	0.407098	polycystin 1, transient receptor poteintial channel interacting [Source:MGI Symbol;Acc:MGI:97603]
ENSMUSG00000028841	Cnksr1	-2.00592	4.06088	0.407758	connector enhancer of kinase suppressor of Ras 1 [Source:MGI Symbol;Acc:MGI:2670958]
ENSMUSG00000105049	Gm42486	1.37251	1.75861	0.408534	predicted gene 42486 [Source:MGI Symbol;Acc:MGI:5662623]
ENSMUSG00000048921	Zfp689	1.23075	3.36801	0.408547	zinc finger protein 689 [Source:MGI Symbol;Acc:MGI:1918381]
ENSMUSG00000019312	Grb7	-2.08642	5.72548	0.410445	growth factor receptor bound protein 7 [Source:MGI Symbol;Acc:MGI:102683]
ENSMUSG00000103199	Gm37648	2.55803	2.31554	0.41082	predicted gene, 37648 [Source:MGI Symbol;Acc:MGI:5610876]
ENSMUSG00000098188	Sowahc	-1.79061	5.3211	0.412913	sosondowah ankyrin repeat domain family member C [Source:MGI Symbol;Acc:MGI:3606051]
ENSMUSG00000041272	Tox	1.48782	2.44162	0.412913	thymocyte selection-associated high mobility group box [Source:MGI Symbol;Acc:MGI:2181659]
ENSMUSG00000092394	Gm20445	1.86148	1.31955	0.413407	predicted gene 20445 [Source:MGI Symbol;Acc:MGI:5141910]
ENSMUSG00000030410	Dmwd	1.17747	5.07185	0.414012	dystrophia myotonica-containing WD repeat motif [Source:MGI Symbol;Acc:MGI:94907]
ENSMUSG00000051452	Gm11437	3.19119	1.13313	0.414012	predicted gene 11437 [Source:MGI Symbol;Acc:MGI:3650287]
ENSMUSG00000028082	Sh3d19	-1.38509	7.1212	0.414012	SH3 domain protein D19 [Source:MGI Symbol;Acc:MGI:1350923]
ENSMUSG00000038132	Rbm24	1.78345	4.69613	0.41412	RNA binding motif protein 24 [Source:MGI Symbol;Acc:MGI:3610364]
ENSMUSG00000060924	Csmd1	1.34827	4.5394	0.41412	CUB and Sushi multiple domains 1 [Source:MGI Symbol;Acc:MGI:2137383]
ENSMUSG00000054901	Arhgef33	1.57435	0.792861	0.414562	Rho guanine nucleotide exchange factor (GEF) 33 [Source:MGI Symbol;Acc:MGI:2685787]
ENSMUSG00000033902	Mapkbp1	1.10391	5.81287	0.417134	mitogen-activated protein kinase binding protein 1 [Source:MGI Symbol;Acc:MGI:1347004]
ENSMUSG00000097354	2310001H17Rik	-1.3447	3.68178	0.417134	RIKEN cDNA 2310001H17 gene [Source:MGI Symbol;Acc:MGI:1923682]
ENSMUSG00000030762	Aqp8	-3.80703	2.38039	0.417134	aquaporin 8 [Source:MGI Symbol;Acc:MGI:1195271]
ENSMUSG00000027175	Tcp11l1	1.19028	4.71001	0.417134	t-complex 11 like 1 [Source:MGI Symbol;Acc:MGI:2444263]
ENSMUSG00000028132	Tlcd4	-1.84125	4.73133	0.417637	TLC domain containing 4 [Source:MGI Symbol;Acc:MGI:1923195]
ENSMUSG00000050910	Cdr2l	1.36041	5.69168	0.418125	cerebellar degeneration-related protein 2-like [Source:MGI Symbol;Acc:MGI:2684867]
ENSMUSG00000024892	Pcx	1.97216	7.6518	0.418126	pyruvate carboxylase [Source:MGI Symbol;Acc:MGI:97520]
ENSMUSG00000021676	Iqgap2	-1.97893	7.36903	0.418639	IQ motif containing GTPase activating protein 2 [Source:MGI Symbol;Acc:MGI:2449975]
ENSMUSG00000068962	Zfp114	1.64145	1.45686	0.418639	zinc finger protein 114 [Source:MGI Symbol;Acc:MGI:3037815]
ENSMUSG00000055805	Fmnl1	1.41907	4.03012	0.418639	formin-like 1 [Source:MGI Symbol;Acc:MGI:1888994]
ENSMUSG00000078190	Dnm3os	1.2286	6.44272	0.419901	dynamin 3, opposite strand [Source:MGI Symbol;Acc:MGI:3052332]
ENSMUSG00000027188	Pamr1	1.89674	5.263	0.419901	peptidase domain containing associated with muscle regeneration 1 [Source:MGI Symbol;Acc:MGI:2445082]
ENSMUSG00000045876	Pcdhb8	1.55761	1.89954	0.419901	protocadherin beta 8 [Source:MGI Symbol;Acc:MGI:2136742]
ENSMUSG00000047330	Kcne4	1.69939	3.60999	0.419975	potassium voltage-gated channel, Isk-related subfamily, gene 4 [Source:MGI Symbol;Acc:MGI:1891125]
ENSMUSG00000024642	Tle4	1.50862	4.8759	0.421035	transducin-like enhancer of split 4 [Source:MGI Symbol;Acc:MGI:104633]
ENSMUSG00000042082	Arsb	1.18383	5.58842	0.421658	arylsulfatase B [Source:MGI Symbol;Acc:MGI:88075]
ENSMUSG00000023473	Celsr3	1.69007	1.11904	0.421658	cadherin, EGF LAG seven-pass G-type receptor 3 [Source:MGI Symbol;Acc:MGI:1858236]
ENSMUSG00000049493	Pls1	-2.70347	4.60162	0.421658	plastin 1 (I-isoform) [Source:MGI Symbol;Acc:MGI:104809]
ENSMUSG00000045763	Basp1	2.06491	4.02912	0.421658	brain abundant, membrane attached signal protein 1 [Source:MGI Symbol;Acc:MGI:1917600]
ENSMUSG00000040146	Rgl3	-1.99084	5.56651	0.421658	ral guanine nucleotide dissociation stimulator-like 3 [Source:MGI Symbol;Acc:MGI:1918996]
ENSMUSG00000026700	Tnfsf4	2.87684	1.6286	0.421658	tumor necrosis factor (ligand) superfamily, member 4 [Source:MGI Symbol;Acc:MGI:104511]
ENSMUSG00000024793	Tnfrsf25	1.39505	2.13493	0.422025	tumor necrosis factor receptor superfamily, member 25 [Source:MGI Symbol;Acc:MGI:1934667]
ENSMUSG00000034652	Cd300a	1.71774	2.5061	0.422026	CD300A molecule [Source:MGI Symbol;Acc:MGI:2443411]
ENSMUSG00000036813	Entpd8	-3.77057	2.97741	0.422771	ectonucleoside triphosphate diphosphohydrolase 8 [Source:MGI Symbol;Acc:MGI:1919340]
ENSMUSG00000045215	Asxl3	1.28357	3.89391	0.423858	ASXL transcriptional regulator 3 [Source:MGI Symbol;Acc:MGI:2685175]
ENSMUSG00000024065	Ehd3	1.45201	1.95021	0.423858	EH-domain containing 3 [Source:MGI Symbol;Acc:MGI:1928900]
ENSMUSG00000050370	Ch25h	1.85278	1.03638	0.423858	cholesterol 25-hydroxylase [Source:MGI Symbol;Acc:MGI:1333869]
ENSMUSG00000062524	Ncr1	1.80464	3.19062	0.423858	natural cytotoxicity triggering receptor 1 [Source:MGI Symbol;Acc:MGI:1336212]
ENSMUSG00000047747	Rnf150	1.61411	7.40448	0.425029	ring finger protein 150 [Source:MGI Symbol;Acc:MGI:2443860]
ENSMUSG00000041308	Sntb2	1.32967	6.87197	0.425116	syntrophin, basic 2 [Source:MGI Symbol;Acc:MGI:101771]
ENSMUSG00000024331	Dsc2	-3.6404	5.54668	0.42583	desmocollin 2 [Source:MGI Symbol;Acc:MGI:103221]
ENSMUSG00000063856	Gpx1	-1.77662	7.22754	0.426124	glutathione peroxidase 1 [Source:MGI Symbol;Acc:MGI:104887]
ENSMUSG00000028064	Sema4a	-1.5154	5.52583	0.427111	sema domain, immunoglobulin domain (Ig), transmembrane domain (TM) and short cytoplasmic domain, (semaphorin) 4A [Source:MGI Symbol;Acc:MGI:107560]
ENSMUSG00000044550	Tceal3	1.80544	1.12929	0.428136	transcription elongation factor A (SII)-like 3 [Source:MGI Symbol;Acc:MGI:1913354]
ENSMUSG00000068220	Lgals1	1.41017	7.04497	0.428136	lectin, galactose binding, soluble 1 [Source:MGI Symbol;Acc:MGI:96777]
ENSMUSG00000027797	Dclk1	1.44579	6.1692	0.428136	doublecortin-like kinase 1 [Source:MGI Symbol;Acc:MGI:1330861]
ENSMUSG00000021182	Ccdc88c	-1.79314	5.9623	0.429631	coiled-coil domain containing 88C [Source:MGI Symbol;Acc:MGI:1915589]
ENSMUSG00000104081	Gm38278	1.43989	1.58815	0.429844	predicted gene, 38278 [Source:MGI Symbol;Acc:MGI:5611506]
ENSMUSG00000020868	Xylt2	1.30037	5.52664	0.430189	xylosyltransferase II [Source:MGI Symbol;Acc:MGI:2444797]
ENSMUSG00000029082	Bst1	1.4265	2.1362	0.430189	bone marrow stromal cell antigen 1 [Source:MGI Symbol;Acc:MGI:105370]
ENSMUSG00000020178	Adora2a	1.84744	2.18436	0.430623	adenosine A2a receptor [Source:MGI Symbol;Acc:MGI:99402]
ENSMUSG00000020642	Rnf144a	1.25943	5.08998	0.431222	ring finger protein 144A [Source:MGI Symbol;Acc:MGI:1344401]
ENSMUSG00000037762	Slc16a9	1.67365	4.16161	0.431222	solute carrier family 16 (monocarboxylic acid transporters), member 9 [Source:MGI Symbol;Acc:MGI:1914109]
ENSMUSG00000024924	Vldlr	1.58823	7.29857	0.431222	very low density lipoprotein receptor [Source:MGI Symbol;Acc:MGI:98935]
ENSMUSG00000102657	Gm37899	1.41789	3.04673	0.433463	predicted gene, 37899 [Source:MGI Symbol;Acc:MGI:5611127]
ENSMUSG00000020782	Llgl2	-1.79991	5.8661	0.433521	LLGL2 scribble cell polarity complex component [Source:MGI Symbol;Acc:MGI:1918843]
ENSMUSG00000049625	Tifab	1.43071	2.15071	0.433642	TRAF-interacting protein with forkhead-associated domain, family member B [Source:MGI Symbol;Acc:MGI:2385852]
ENSMUSG00000105431	Gm42640	1.42766	2.88219	0.434516	predicted gene 42640 [Source:MGI Symbol;Acc:MGI:5662777]
ENSMUSG00000022125	Cln5	1.87616	6.85138	0.434516	ceroid-lipofuscinosis, neuronal 5 [Source:MGI Symbol;Acc:MGI:2442253]
ENSMUSG00000075225	Ccdc162	-2.82585	1.57064	0.435599	coiled-coil domain containing 162 [Source:MGI Symbol;Acc:MGI:1923223]
ENSMUSG00000036553	Sh3tc1	-1.30554	4.96869	0.435599	SH3 domain and tetratricopeptide repeats 1 [Source:MGI Symbol;Acc:MGI:2678949]
ENSMUSG00000004665	Cnn2	1.02567	5.98652	0.43581	calponin 2 [Source:MGI Symbol;Acc:MGI:105093]
ENSMUSG00000056917	Sipa1	1.25265	5.84266	0.435962	signal-induced proliferation associated gene 1 [Source:MGI Symbol;Acc:MGI:107576]
ENSMUSG00000041633	Kctd12b	1.22983	5.00143	0.435982	potassium channel tetramerisation domain containing 12b [Source:MGI Symbol;Acc:MGI:2444667]
ENSMUSG00000025650	Col7a1	1.40639	7.54403	0.435982	collagen, type VII, alpha 1 [Source:MGI Symbol;Acc:MGI:88462]
ENSMUSG00000103163	Gm38146	1.44713	1.59444	0.435982	predicted gene, 38146 [Source:MGI Symbol;Acc:MGI:5611374]
ENSMUSG00000027423	Snx5	-1.31605	8.11709	0.43607	sorting nexin 5 [Source:MGI Symbol;Acc:MGI:1916428]
ENSMUSG00000006362	Cbfa2t3	1.3257	4.21595	0.436456	CBFA2/RUNX1 translocation partner 3 [Source:MGI Symbol;Acc:MGI:1338013]
ENSMUSG00000051579	Tceal8	1.09447	5.05751	0.436456	transcription elongation factor A (SII)-like 8 [Source:MGI Symbol;Acc:MGI:1913934]
ENSMUSG00000109606	Gm45537	1.10752	2.49002	0.4373	predicted gene 45537 [Source:MGI Symbol;Acc:MGI:5791373]
ENSMUSG00000104330	Gm38285	1.76898	2.08529	0.438227	predicted gene, 38285 [Source:MGI Symbol;Acc:MGI:5611513]
ENSMUSG00000031803	B3gnt3	-2.13509	5.13588	0.438354	UDP-GlcNAc:betaGal beta-1,3-N-acetylglucosaminyltransferase 3 [Source:MGI Symbol;Acc:MGI:2152535]
ENSMUSG00000024011	Pi16	1.1062	4.53984	0.438354	peptidase inhibitor 16 [Source:MGI Symbol;Acc:MGI:1921366]
ENSMUSG00000004043	Stat5a	-1.68049	5.76774	0.438354	signal transducer and activator of transcription 5A [Source:MGI Symbol;Acc:MGI:103036]
ENSMUSG00000025277	Abhd6	-1.3	3.68313	0.438354	abhydrolase domain containing 6 [Source:MGI Symbol;Acc:MGI:1913332]
ENSMUSG00000097310	A930038B10Rik	-2.68845	-0.117199	0.438354	RIKEN cDNA A930038B10 gene [Source:MGI Symbol;Acc:MGI:2443813]
ENSMUSG00000103432	6720464F23Rik	1.18585	2.90949	0.438412	RIKEN cDNA 6720464F23 gene [Source:MGI Symbol;Acc:MGI:2444677]
ENSMUSG00000060216	Arrb2	1.08835	4.69144	0.438472	arrestin, beta 2 [Source:MGI Symbol;Acc:MGI:99474]
ENSMUSG00000085689	Gm16838	2.11886	0.861648	0.43869	predicted gene, 16838 [Source:MGI Symbol;Acc:MGI:4439762]
ENSMUSG00000046449	Nexmif	-1.65086	5.38832	0.440494	neurite extension and migration factor [Source:MGI Symbol;Acc:MGI:2148050]
ENSMUSG00000019577	Pdk4	-1.57112	2.16821	0.440494	pyruvate dehydrogenase kinase, isoenzyme 4 [Source:MGI Symbol;Acc:MGI:1351481]
ENSMUSG00000025978	Rftn2	1.4453	4.37976	0.440494	raftlin family member 2 [Source:MGI Symbol;Acc:MGI:1921263]
ENSMUSG00000049097	Ankrd34a	2.03906	0.978018	0.440494	ankyrin repeat domain 34A [Source:MGI Symbol;Acc:MGI:3617846]
ENSMUSG00000052188	Gm14964	1.82296	1.90755	0.440614	predicted gene 14964 [Source:MGI Symbol;Acc:MGI:3641621]
ENSMUSG00000046727	Cystm1	-1.75332	5.18805	0.440614	cysteine-rich transmembrane module containing 1 [Source:MGI Symbol;Acc:MGI:1913310]
ENSMUSG00000026991	Pkp4	-1.28616	7.26049	0.441093	plakophilin 4 [Source:MGI Symbol;Acc:MGI:109281]
ENSMUSG00000038256	Bcl9	-1.82259	6.8105	0.441268	B cell CLL/lymphoma 9 [Source:MGI Symbol;Acc:MGI:1924828]
ENSMUSG00000030638	Sh3gl3	1.50715	1.07501	0.441348	SH3-domain GRB2-like 3 [Source:MGI Symbol;Acc:MGI:700011]
ENSMUSG00000045826	Ptprcap	1.58869	2.1006	0.441348	protein tyrosine phosphatase, receptor type, C polypeptide-associated protein [Source:MGI Symbol;Acc:MGI:97811]
ENSMUSG00000062312	Erbb2	-1.59704	6.43484	0.442388	erb-b2 receptor tyrosine kinase 2 [Source:MGI Symbol;Acc:MGI:95410]
ENSMUSG00000005124	Ccn4	1.58522	3.6407	0.442388	cellular communication network factor 4 [Source:MGI Symbol;Acc:MGI:1197008]
ENSMUSG00000001444	Tbx21	1.72921	1.17968	0.443304	T-box 21 [Source:MGI Symbol;Acc:MGI:1888984]
ENSMUSG00000050600	Zfp831	1.60405	1.49617	0.443304	zinc finger protein 831 [Source:MGI Symbol;Acc:MGI:3641861]
ENSMUSG00000054226	Tprkb	1.00142	4.7728	0.443325	Tp53rk binding protein [Source:MGI Symbol;Acc:MGI:1917036]
ENSMUSG00000029469	Ift81	1.20511	5.45883	0.443325	intraflagellar transport 81 [Source:MGI Symbol;Acc:MGI:1098597]
ENSMUSG00000037999	Arap2	-1.80676	6.35134	0.443917	ArfGAP with RhoGAP domain, ankyrin repeat and PH domain 2 [Source:MGI Symbol;Acc:MGI:2684416]
ENSMUSG00000054931	Zkscan4	1.65901	1.99741	0.443917	zinc finger with KRAB and SCAN domains 4 [Source:MGI Symbol;Acc:MGI:3649412]
ENSMUSG00000004661	Arid3b	1.58676	3.46003	0.443917	AT rich interactive domain 3B (BRIGHT-like) [Source:MGI Symbol;Acc:MGI:1930768]
ENSMUSG00000059146	Ntrk3	-2.64803	2.47641	0.443917	neurotrophic tyrosine kinase, receptor, type 3 [Source:MGI Symbol;Acc:MGI:97385]
ENSMUSG00000027669	Gnb4	1.15754	6.25734	0.443917	guanine nucleotide binding protein (G protein), beta 4 [Source:MGI Symbol;Acc:MGI:104581]
ENSMUSG00000033170	Card10	-1.70105	5.01643	0.443917	caspase recruitment domain family, member 10 [Source:MGI Symbol;Acc:MGI:2146012]
ENSMUSG00000017167	Cntnap1	1.29377	5.52602	0.443941	contactin associated protein-like 1 [Source:MGI Symbol;Acc:MGI:1858201]
ENSMUSG00000042190	Cmklr1	-2.18179	4.5108	0.444813	chemokine-like receptor 1 [Source:MGI Symbol;Acc:MGI:109603]
ENSMUSG00000034387	Ssu2	1.75948	0.942348	0.444813	ssu-2 homolog (C. elegans) [Source:MGI Symbol;Acc:MGI:2443733]
ENSMUSG00000107881	Gm44250	-1.2982	4.83604	0.44614	predicted gene, 44250 [Source:MGI Symbol;Acc:MGI:5690642]
ENSMUSG00000039887	Alg14	-1.16841	4.46777	0.446437	asparagine-linked glycosylation 14 [Source:MGI Symbol;Acc:MGI:1914039]
ENSMUSG00000021959	Lats2	1.14053	5.93841	0.447093	large tumor suppressor 2 [Source:MGI Symbol;Acc:MGI:1354386]
ENSMUSG00000030616	Sytl2	1.41658	3.88567	0.447851	synaptotagmin-like 2 [Source:MGI Symbol;Acc:MGI:1933366]
ENSMUSG00000103002	Gm38075	1.52063	2.23003	0.447971	predicted gene, 38075 [Source:MGI Symbol;Acc:MGI:5611303]
ENSMUSG00000052656	Rnf103	-1.37757	6.10519	0.447971	ring finger protein 103 [Source:MGI Symbol;Acc:MGI:109483]
ENSMUSG00000085280	Gm16151	3.05213	0.449091	0.4481	predicted gene 16151 [Source:MGI Symbol;Acc:MGI:3801826]
ENSMUSG00000034258	Flvcr2	1.60634	3.97717	0.448296	feline leukemia virus subgroup C cellular receptor 2 [Source:MGI Symbol;Acc:MGI:2384974]
ENSMUSG00000026728	Vim	1.50761	8.8498	0.448445	vimentin [Source:MGI Symbol;Acc:MGI:98932]
ENSMUSG00000051615	Rap2a	1.24456	5.60029	0.448445	RAS related protein 2a [Source:MGI Symbol;Acc:MGI:97855]
ENSMUSG00000040563	Plppr2	1.24204	3.4555	0.448507	phospholipid phosphatase related 2 [Source:MGI Symbol;Acc:MGI:2384575]
ENSMUSG00000028354	Fmn2	1.55711	1.35948	0.448507	formin 2 [Source:MGI Symbol;Acc:MGI:1859252]
ENSMUSG00000051736	Fam229b	1.82704	2.32009	0.448891	family with sequence similarity 229, member B [Source:MGI Symbol;Acc:MGI:1913587]
ENSMUSG00000066456	Hmgn3	1.42964	4.47765	0.448996	high mobility group nucleosomal binding domain 3 [Source:MGI Symbol;Acc:MGI:2138069]
ENSMUSG00000040152	Thbs1	1.29472	8.13397	0.449828	thrombospondin 1 [Source:MGI Symbol;Acc:MGI:98737]
ENSMUSG00000032038	St3gal4	1.13019	4.84273	0.449831	ST3 beta-galactoside alpha-2,3-sialyltransferase 4 [Source:MGI Symbol;Acc:MGI:1316743]
ENSMUSG00000040247	Tbc1d10c	1.2278	3.02423	0.449983	TBC1 domain family, member 10c [Source:MGI Symbol;Acc:MGI:1922072]
ENSMUSG00000028859	Csf3r	1.65948	2.83872	0.449983	colony stimulating factor 3 receptor (granulocyte) [Source:MGI Symbol;Acc:MGI:1339755]
ENSMUSG00000026657	Frmd4a	1.07704	6.29415	0.450579	FERM domain containing 4A [Source:MGI Symbol;Acc:MGI:1919850]
ENSMUSG00000037419	Endod1	-1.90149	6.42418	0.451212	endonuclease domain containing 1 [Source:MGI Symbol;Acc:MGI:1919196]
ENSMUSG00000031196	F8	1.40354	3.66893	0.451212	coagulation factor VIII [Source:MGI Symbol;Acc:MGI:88383]
ENSMUSG00000050666	Vstm4	1.40292	4.67662	0.451212	V-set and transmembrane domain containing 4 [Source:MGI Symbol;Acc:MGI:2444633]
ENSMUSG00000097915	A330009N23Rik	1.42939	1.94394	0.451323	RIKEN cDNA A330009N23 gene [Source:MGI Symbol;Acc:MGI:2443491]
ENSMUSG00000022665	Ccdc80	1.23969	6.82002	0.451431	coiled-coil domain containing 80 [Source:MGI Symbol;Acc:MGI:1915146]
ENSMUSG00000043932	Klri2	1.9598	1.82298	0.451718	killer cell lectin-like receptor family I member 2 [Source:MGI Symbol;Acc:MGI:2443965]
ENSMUSG00000032411	Tfdp2	1.25466	6.45473	0.451718	transcription factor Dp 2 [Source:MGI Symbol;Acc:MGI:107167]
ENSMUSG00000001986	Gria3	1.56797	4.24876	0.451851	glutamate receptor, ionotropic, AMPA3 (alpha 3) [Source:MGI Symbol;Acc:MGI:95810]
ENSMUSG00000026972	Arrdc1	-1.76779	5.04991	0.451851	arrestin domain containing 1 [Source:MGI Symbol;Acc:MGI:2446136]
ENSMUSG00000033220	Rac2	1.52872	4.14071	0.451851	Rac family small GTPase 2 [Source:MGI Symbol;Acc:MGI:97846]
ENSMUSG00000025268	Maged2	0.972284	6.26038	0.451851	MAGE family member D2 [Source:MGI Symbol;Acc:MGI:1933391]
ENSMUSG00000030376	Slc8a2	1.70349	1.8042	0.451851	solute carrier family 8 (sodium/calcium exchanger), member 2 [Source:MGI Symbol;Acc:MGI:107996]
ENSMUSG00000072214	Septin5	-1.34865	3.64179	0.451851	septin 5 [Source:MGI Symbol;Acc:MGI:1195461]
ENSMUSG00000040280	Ndufa4l2	1.6157	2.46487	0.451979	Ndufa4, mitochondrial complex associated like 2 [Source:MGI Symbol;Acc:MGI:3039567]
ENSMUSG00000030789	Itgax	1.4732	4.5842	0.452099	integrin alpha X [Source:MGI Symbol;Acc:MGI:96609]
ENSMUSG00000033065	Pfkm	1.19009	5.13927	0.452296	phosphofructokinase, muscle [Source:MGI Symbol;Acc:MGI:97548]
ENSMUSG00000051951	Xkr4	1.33735	2.94731	0.452296	X-linked Kx blood group related 4 [Source:MGI Symbol;Acc:MGI:3528744]
ENSMUSG00000039195	1110008P14Rik	-1.28934	4.61627	0.452296	RIKEN cDNA 1110008P14 gene [Source:MGI Symbol;Acc:MGI:1920987]
ENSMUSG00000022096	Hr	1.30734	4.01901	0.452296	lysine demethylase and nuclear receptor corepressor [Source:MGI Symbol;Acc:MGI:96223]
ENSMUSG00000055866	Per2	-1.62198	4.9926	0.452944	period circadian clock 2 [Source:MGI Symbol;Acc:MGI:1195265]
ENSMUSG00000031758	Cdyl2	1.31921	2.58034	0.452993	chromodomain protein, Y chromosome-like 2 [Source:MGI Symbol;Acc:MGI:1923046]
ENSMUSG00000019732	Calr3	1.44316	1.27244	0.452993	calreticulin 3 [Source:MGI Symbol;Acc:MGI:1920566]
ENSMUSG00000031149	Praf2	1.15374	3.36087	0.453658	PRA1 domain family 2 [Source:MGI Symbol;Acc:MGI:1859607]
ENSMUSG00000043384	Gprasp1	1.33353	6.66344	0.454418	G protein-coupled receptor associated sorting protein 1 [Source:MGI Symbol;Acc:MGI:1917418]
ENSMUSG00000068115	Ninl	1.00771	4.78379	0.454823	ninein-like [Source:MGI Symbol;Acc:MGI:1925427]
ENSMUSG00000025086	Trub1	0.979878	5.23084	0.454823	TruB pseudouridine (psi) synthase family member 1 [Source:MGI Symbol;Acc:MGI:1919383]
ENSMUSG00000069919	Hba-a1	1.63891	2.92253	0.454823	hemoglobin alpha, adult chain 1 [Source:MGI Symbol;Acc:MGI:96015]
ENSMUSG00000021981	Cab39l	-1.26921	5.6885	0.454823	calcium binding protein 39-like [Source:MGI Symbol;Acc:MGI:1914081]
ENSMUSG00000109178	Gm3257	3.1184	0.704793	0.454823	predicted gene 3257 [Source:MGI Symbol;Acc:MGI:3781435]
ENSMUSG00000041831	Sytl3	-1.92061	2.09808	0.455203	synaptotagmin-like 3 [Source:MGI Symbol;Acc:MGI:1933367]
ENSMUSG00000052305	Hbb-bs	1.68618	4.4309	0.455479	hemoglobin, beta adult s chain [Source:MGI Symbol;Acc:MGI:5474852]
ENSMUSG00000081602	Gm15369	-2.11789	1.16465	0.455479	predicted gene 15369 [Source:MGI Symbol;Acc:MGI:3707466]
ENSMUSG00000087107	AI662270	1.59192	2.88283	0.455479	expressed sequence AI662270 [Source:MGI Symbol;Acc:MGI:2144254]
ENSMUSG00000024381	Bin1	1.02001	5.40831	0.456939	bridging integrator 1 [Source:MGI Symbol;Acc:MGI:108092]
ENSMUSG00000090698	Apold1	1.37168	2.73095	0.456961	apolipoprotein L domain containing 1 [Source:MGI Symbol;Acc:MGI:2685921]
ENSMUSG00000019767	Ccdc170	1.31042	4.55029	0.457327	coiled-coil domain containing 170 [Source:MGI Symbol;Acc:MGI:2685067]
ENSMUSG00000073077	Cfap47	-1.88898	3.71622	0.457327	cilia and flagella associated protein 47 [Source:MGI Symbol;Acc:MGI:3781475]
ENSMUSG00000029178	Klf3	-1.557	7.53363	0.457327	Kruppel-like factor 3 (basic) [Source:MGI Symbol;Acc:MGI:1342773]
ENSMUSG00000044574	5031434C07Rik	1.49378	2.00491	0.457327	RIKEN cDNA 5031434C07 gene [Source:MGI Symbol;Acc:MGI:2442810]
ENSMUSG00000042659	Arrdc4	-1.27595	5.86978	0.457327	arrestin domain containing 4 [Source:MGI Symbol;Acc:MGI:1913662]
ENSMUSG00000099166		1.8549	0.756602	0.458828
ENSMUSG00000067430	Zfp763	1.17076	4.16981	0.459272	zinc finger protein 763 [Source:MGI Symbol;Acc:MGI:1920701]
ENSMUSG00000025184	R3hcc1l	-1.08296	6.00867	0.459272	R3H domain and coiled-coil containing 1 like [Source:MGI Symbol;Acc:MGI:1196316]
ENSMUSG00000020570	Sypl	-1.62602	7.0684	0.459417	synaptophysin-like protein [Source:MGI Symbol;Acc:MGI:108081]
ENSMUSG00000038683	Pak1ip1	-1.39735	6.03908	0.460002	PAK1 interacting protein 1 [Source:MGI Symbol;Acc:MGI:1915333]
ENSMUSG00000078945	Naip2	-1.69813	5.09984	0.460002	NLR family, apoptosis inhibitory protein 2 [Source:MGI Symbol;Acc:MGI:1298226]
ENSMUSG00000073656	Gm10558	3.59406	2.26425	0.460002	predicted gene 10558 [Source:MGI Symbol;Acc:MGI:3642906]
ENSMUSG00000090199	Gm16029	2.43165	1.58465	0.460002	predicted gene 16029 [Source:MGI Symbol;Acc:MGI:3801714]
ENSMUSG00000035790	Cep19	-1.06058	4.25664	0.460002	centrosomal protein 19 [Source:MGI Symbol;Acc:MGI:1914244]
ENSMUSG00000032878	Ccdc85a	1.60574	2.96472	0.460521	coiled-coil domain containing 85A [Source:MGI Symbol;Acc:MGI:2445069]
ENSMUSG00000054061	Gm9934	3.02462	0.948328	0.460521	predicted gene 9934 [Source:MGI Symbol;Acc:MGI:3641747]
ENSMUSG00000026814	Eng	1.22298	6.53021	0.461272	endoglin [Source:MGI Symbol;Acc:MGI:95392]
ENSMUSG00000047307	Pcdhb13	1.43258	2.49322	0.461686	protocadherin beta 13 [Source:MGI Symbol;Acc:MGI:2136748]
ENSMUSG00000104339	C130089K02Rik	1.23466	4.76972	0.46169	RIKEN cDNA C130089K02 gene [Source:MGI Symbol;Acc:MGI:2444420]
ENSMUSG00000041731	Pgm5	1.4014	5.46978	0.462346	phosphoglucomutase 5 [Source:MGI Symbol;Acc:MGI:1925668]
ENSMUSG00000037509	Arhgef4	-2.04796	6.22873	0.462693	Rho guanine nucleotide exchange factor (GEF) 4 [Source:MGI Symbol;Acc:MGI:2442507]
ENSMUSG00000105971	Gm43805	1.50459	2.00808	0.462693	predicted gene 43805 [Source:MGI Symbol;Acc:MGI:5663942]
ENSMUSG00000019734	Tmc4	-2.0722	6.7392	0.462693	transmembrane channel-like gene family 4 [Source:MGI Symbol;Acc:MGI:2669035]
ENSMUSG00000040605	Bace2	-3.09072	5.83948	0.463218	beta-site APP-cleaving enzyme 2 [Source:MGI Symbol;Acc:MGI:1860440]
ENSMUSG00000021675	F2rl2	-1.86688	2.40677	0.463679	coagulation factor II (thrombin) receptor-like 2 [Source:MGI Symbol;Acc:MGI:1298208]
ENSMUSG00000052949	Rnf157	1.33409	4.71977	0.464272	ring finger protein 157 [Source:MGI Symbol;Acc:MGI:2442484]
ENSMUSG00000040771	Oard1	-1.40331	4.63713	0.464616	O-acyl-ADP-ribose deacylase 1 [Source:MGI Symbol;Acc:MGI:2146818]
ENSMUSG00000073008	Gpr174	1.87926	1.33096	0.464734	G protein-coupled receptor 174 [Source:MGI Symbol;Acc:MGI:2685222]
ENSMUSG00000019975	Ikbip	0.9781	5.28822	0.465706	IKBKB interacting protein [Source:MGI Symbol;Acc:MGI:1914704]
ENSMUSG00000029521	Chek2	-1.30452	4.3617	0.465904	checkpoint kinase 2 [Source:MGI Symbol;Acc:MGI:1355321]
ENSMUSG00000052302	Tbc1d30	-2.02015	3.97009	0.465904	TBC1 domain family, member 30 [Source:MGI Symbol;Acc:MGI:1921944]
ENSMUSG00000047766	Lrrc49	1.11147	4.75677	0.465904	leucine rich repeat containing 49 [Source:MGI Symbol;Acc:MGI:2442689]
ENSMUSG00000018507	Trpv2	1.35125	3.17414	0.466948	transient receptor potential cation channel, subfamily V, member 2 [Source:MGI Symbol;Acc:MGI:1341836]
ENSMUSG00000033768	Nrxn2	1.87415	2.94104	0.467449	neurexin II [Source:MGI Symbol;Acc:MGI:1096362]
ENSMUSG00000034730	Adgrb1	-3.07508	0.603109	0.467541	adhesion G protein-coupled receptor B1 [Source:MGI Symbol;Acc:MGI:1933736]
ENSMUSG00000036172	Cd200r3	-6.12823	-0.350953	0.467804	CD200 receptor 3 [Source:MGI Symbol;Acc:MGI:1921853]
ENSMUSG00000063087	Gm10125	1.41288	3.75361	0.468167	predicted gene 10125 [Source:MGI Symbol;Acc:MGI:3642044]
ENSMUSG00000066705	Fxyd6	1.53871	3.84033	0.468556	FXYD domain-containing ion transport regulator 6 [Source:MGI Symbol;Acc:MGI:1890226]
ENSMUSG00000027901	Dennd2d	-2.21103	5.27388	0.468889	DENN/MADD domain containing 2D [Source:MGI Symbol;Acc:MGI:2181193]
ENSMUSG00000104291	A130071D04Rik	1.4607	3.32451	0.468889	RIKEN cDNA A130071D04 gene [Source:MGI Symbol;Acc:MGI:2444749]
ENSMUSG00000034462	Pkd2	1.05737	7.25868	0.468889	polycystin 2, transient receptor potential cation channel [Source:MGI Symbol;Acc:MGI:1099818]
ENSMUSG00000103502	9330121J05Rik	2.29506	2.34637	0.468889	RIKEN cDNA 9330121J05 gene [Source:MGI Symbol;Acc:MGI:3704218]
ENSMUSG00000021640	Naip1	-3.98564	5.54043	0.468889	NLR family, apoptosis inhibitory protein 1 [Source:MGI Symbol;Acc:MGI:1298223]
ENSMUSG00000006542	Prkag3	2.14238	1.47398	0.468889	protein kinase, AMP-activated, gamma 3 non-catalytic subunit [Source:MGI Symbol;Acc:MGI:1891343]
ENSMUSG00000030077	Chl1	1.89519	1.24637	0.468889	cell adhesion molecule L1-like [Source:MGI Symbol;Acc:MGI:1098266]
ENSMUSG00000052727	Map1b	1.21212	7.49018	0.468889	microtubule-associated protein 1B [Source:MGI Symbol;Acc:MGI:1306778]
ENSMUSG00000040471	Ggt6	1.64382	2.75601	0.468889	gamma-glutamyltransferase 6 [Source:MGI Symbol;Acc:MGI:1918772]
ENSMUSG00000047181	Samd14	1.30106	4.57655	0.468889	sterile alpha motif domain containing 14 [Source:MGI Symbol;Acc:MGI:2384945]
ENSMUSG00000045868	Gvin1	-2.59694	2.62313	0.468889	GTPase, very large interferon inducible 1 [Source:MGI Symbol;Acc:MGI:1921808]
ENSMUSG00000027508	Pag1	-2.31397	4.95202	0.468889	phosphoprotein associated with glycosphingolipid microdomains 1 [Source:MGI Symbol;Acc:MGI:2443160]
ENSMUSG00000026765	Lypd6b	-2.61338	2.65279	0.468889	LY6/PLAUR domain containing 6B [Source:MGI Symbol;Acc:MGI:1919147]
ENSMUSG00000001687	Ubl3	-1.3886	6.88731	0.468889	ubiquitin-like 3 [Source:MGI Symbol;Acc:MGI:1344373]
ENSMUSG00000072949	Acot1	1.56015	4.47041	0.469863	acyl-CoA thioesterase 1 [Source:MGI Symbol;Acc:MGI:1349396]
ENSMUSG00000038583	Pln	1.72854	2.94021	0.470181	phospholamban [Source:MGI Symbol;Acc:MGI:97622]
ENSMUSG00000023169	Slc38a1	1.05186	5.86962	0.470649	solute carrier family 38, member 1 [Source:MGI Symbol;Acc:MGI:2145895]
ENSMUSG00000056148	Rdh9	1.90509	0.906188	0.470747	retinol dehydrogenase 9 [Source:MGI Symbol;Acc:MGI:2143528]
ENSMUSG00000038740	Mvb12b	1.08697	5.3081	0.470747	multivesicular body subunit 12B [Source:MGI Symbol;Acc:MGI:1919793]
ENSMUSG00000020644	Id2	1.27899	5.5174	0.470747	inhibitor of DNA binding 2 [Source:MGI Symbol;Acc:MGI:96397]
ENSMUSG00000027204	Fbn1	1.29915	9.3508	0.471609	fibrillin 1 [Source:MGI Symbol;Acc:MGI:95489]
ENSMUSG00000079018	Ly6c1	1.2629	4.78865	0.471899	lymphocyte antigen 6 complex, locus C1 [Source:MGI Symbol;Acc:MGI:96882]
ENSMUSG00000033192	Lpcat2	1.23391	3.38669	0.471899	lysophosphatidylcholine acyltransferase 2 [Source:MGI Symbol;Acc:MGI:3606214]
ENSMUSG00000049694	BC048671	-4.42147	-1.02176	0.471899	cDNA sequence BC048671 [Source:MGI Symbol;Acc:MGI:2679261]
ENSMUSG00000063885	Gm6498	1.42116	2.93516	0.471899	predicted gene 6498 [Source:MGI Symbol;Acc:MGI:3647773]
ENSMUSG00000087231	E230016M11Rik	-1.67138	5.0857	0.472046	RIKEN cDNA E230016M11 gene [Source:MGI Symbol;Acc:MGI:2443524]
ENSMUSG00000040875	Osbpl10	-1.8496	4.21598	0.472046	oxysterol binding protein-like 10 [Source:MGI Symbol;Acc:MGI:1921736]
ENSMUSG00000030494	Rhpn2	-2.21938	6.08611	0.472046	rhophilin, Rho GTPase binding protein 2 [Source:MGI Symbol;Acc:MGI:1289234]
ENSMUSG00000015879	Fam184b	-3.4924	3.10831	0.472046	family with sequence similarity 184, member B [Source:MGI Symbol;Acc:MGI:2442958]
ENSMUSG00000028115	Bnipl	-2.24386	3.4634	0.472088	BCL2/adenovirus E1B 19kD interacting protein like [Source:MGI Symbol;Acc:MGI:2384749]
ENSMUSG00000063931	Pepd	-1.45861	5.76986	0.472188	peptidase D [Source:MGI Symbol;Acc:MGI:97542]
ENSMUSG00000086049	Gm12735	1.67453	1.32264	0.472723	predicted gene 12735 [Source:MGI Symbol;Acc:MGI:3650816]
ENSMUSG00000027238	Frmd5	1.74159	2.36339	0.472828	FERM domain containing 5 [Source:MGI Symbol;Acc:MGI:2442557]
ENSMUSG00000030352	Tspan9	1.04529	6.40801	0.472828	tetraspanin 9 [Source:MGI Symbol;Acc:MGI:1924558]
[truncated: 15,224 more rows]

## Sheet: Table S3
Table S3. Bioinformatics prediction of canonical pathways significantly regulated in the endometrium during the acquisition of receptivity identified by Ingenuity Pathway Analysis software. Day 3.5 pc endometrium samples were compared to estrous endometrium samples. Differentially expressed genes with fold-change (FC) > 1.5 were included in the analysis. Signaling pathways with p ≤ 0.05 and Z-sco…
Ingenuity Canonical Pathways	-log(p-value)	p-value	Overlap with dataset (%)	z-score	Genes in pathway
CREB Signaling in Neurons	1.82	0.0151356	0.0248	3.357	ADGRL4,ADRA1A,CACNA1E,DRD4,EDNRB,GNAI1,GRIA4,GRID1,GRIK1,GRIN2B,HGF,IGF1,KDR,PTGFR,VIPR2
Synaptogenesis Signaling Pathway	2.49	0.00323594	0.0349	3.317	CDH10,CDH2,CDH6,DAB1,EFNB3,EPHA8,GRIA4,GRIN2B,NLGN1,SYN2,SYT13
Pulmonary Fibrosis Idiopathic Signaling Pathway	3.93	0.00011749	0.0429	3.207	AREG,CDH2,COL11A1,COL26A1,COL4A6,COL9A2,CXCL12,GLI1,LEF1,MMP16,MMP2,TERT,WNT11,WNT6
Pathogen Induced Cytokine Storm Signaling Pathway	1.58	0.0263027	0.0269	3.162	ADRA1A,Ccl27a,COL11A1,COL26A1,COL4A6,COL9A2,CXCL12,Cxcl15,RYR1,SLC2A3
Synaptic Long Term Depression	2.92	0.00120226	0.0459	3	CACNA1E,GNAI1,GRIA4,GRID1,IGF1,NOS3,NPR3,PLA2G10,RYR1
Tumor Microenvironment Pathway	2.01	0.00977237	0.0391	2.646	CD44,CXCL12,HGF,IGF1,MMP16,MMP2,SLC2A3
Pulmonary Healing Signaling Pathway	1.78	0.0165959	0.0352	2.646	CXCL12,KDR,LEF1,MMP16,MMP2,WNT11,WNT6
Neurovascular Coupling Signaling Pathway	3.06	0.000870964	0.0442	2.53	CACNA1E,GABRA4,GRIA4,GRIN2B,KCNJ3,NOS3,NPR3,PLA2G10,RYR1,SLC1A3
GP6 Signaling Pathway	2.17	0.00676083	0.0472	2.449	COL11A1,COL26A1,COL4A6,COL9A2,LAMA4,LAMC3
Leukocyte Extravasation Signaling	1.37	0.042658	0.0311	2.449	CD44,CXCL12,GNAI1,ITGA4,MMP16,MMP2
Endocannabinoid Neuronal Synapse Pathway	1.32	0.047863	0.0336	2.236	CACNA1E,GNAI1,GRIA4,GRIN2B,KCNJ3
Basal Cell Carcinoma Signaling	4.34	4.57088e-05	0.0972	2	GLI1,HHIP,KIF7,LEF1,PTCH2,WNT11,WNT6
Glutamate Receptor Signaling	2.75	0.00177828	0.0758	2	GRIA4,GRID1,GRIK1,GRIN2B,SLC1A3
Ephrin Receptor Signaling	1.75	0.0177828	0.0347	2	ANGPT1,CXCL12,EFNB3,EPHA8,GNAI1,GRIN2B,ITGA4

## Sheet: Table S4
Table S4. Gene ontology of differentially expressed genes in the endometrium on day 3.5 pc. Day 3.5 pc endometrium samples were compared to estrous endometrium samples. Differentially expressed genes with fold-change (FC) > 1.5 were included in the analysis and terms with false discovery rate-adjusted p-value (FDR) ≤ 0.05 are listed. The identity and number (count) of differentially expressed gen…
Gene Ontology Term	Ontology	Gene Ratio	p-value	FDR	Genes in Dataset	Count
extracellular matrix organization	BP	0.209524	1.99997e-24	5.36057e-21	Col11a1/Ihh/Cyp1b1/Mmp16/Hmcn1/Sfrp2/Vit/Sema5a/Scara3/Col14a1/Ddr2/Adamts20/Col4a6/Prdm5/Phldb2/Npnt/Spock2/Ets1/Col16a1/Tgfbi/Adamts16/Adamts19/Fn1/Mmp2/Foxf1/Fkbp10/Nid1/Olfml2b/Has2/Egflam/Adamts1/Col9a2/Col13a1/Postn/Loxl3/Adamts10/Smoc1/Emilin1/Tnfrsf11b/Tie1/Col5a2/Ndnf/Adamts7/Ltbp3/Mmp19/Col15a1/Adamtsl1/P3h1/Vwa1/Abi3bp/Dpt/Ccn2/Efemp2/Crtap/Olfml2a/Cav1/Ntng1/Col23a1/Col18a1/Itga8/Adam…	66
extracellular structure organization	BP	0.208861	2.4131e-24	5.36057e-21	Col11a1/Ihh/Cyp1b1/Mmp16/Hmcn1/Sfrp2/Vit/Sema5a/Scara3/Col14a1/Ddr2/Adamts20/Col4a6/Prdm5/Phldb2/Npnt/Spock2/Ets1/Col16a1/Tgfbi/Adamts16/Adamts19/Fn1/Mmp2/Foxf1/Fkbp10/Nid1/Olfml2b/Has2/Egflam/Adamts1/Col9a2/Col13a1/Postn/Loxl3/Adamts10/Smoc1/Emilin1/Tnfrsf11b/Tie1/Col5a2/Ndnf/Adamts7/Ltbp3/Mmp19/Col15a1/Adamtsl1/P3h1/Vwa1/Abi3bp/Dpt/Ccn2/Efemp2/Crtap/Olfml2a/Cav1/Ntng1/Col23a1/Col18a1/Itga8/Adam…	66
external encapsulating structure organization	BP	0.208202	2.90914e-24	5.36057e-21	Col11a1/Ihh/Cyp1b1/Mmp16/Hmcn1/Sfrp2/Vit/Sema5a/Scara3/Col14a1/Ddr2/Adamts20/Col4a6/Prdm5/Phldb2/Npnt/Spock2/Ets1/Col16a1/Tgfbi/Adamts16/Adamts19/Fn1/Mmp2/Foxf1/Fkbp10/Nid1/Olfml2b/Has2/Egflam/Adamts1/Col9a2/Col13a1/Postn/Loxl3/Adamts10/Smoc1/Emilin1/Tnfrsf11b/Tie1/Col5a2/Ndnf/Adamts7/Ltbp3/Mmp19/Col15a1/Adamtsl1/P3h1/Vwa1/Abi3bp/Dpt/Ccn2/Efemp2/Crtap/Olfml2a/Cav1/Ntng1/Col23a1/Col18a1/Itga8/Adam…	66
positive regulation of cell adhesion	BP	0.1639	8.2535e-22	1.14063e-18	Ihh/Efnb3/Vit/Col26a1/Angpt1/Mdk/Lef1/Itga4/Cd83/Kdr/Igf1/Npnt/Nrp1/Chst2/Cd44/Fermt2/Spock2/Ets1/Col16a1/Fn1/Foxf1/Icam1/Nid1/Tek/Cdh13/Cxcl12/Has2/Egflam/Pik3r6/Gli3/Podxl/Calca/Thy1/Plpp3/Tnfsf13b/Coro1a/Cd1d1/Ppm1f/Smoc1/Itgal/H2-Ab1/Il27ra/Emilin1/Vegfc/Sox12/Havcr2/H2-Ob/Sele/Igf2/Ndnf/Dysf/Nckap1l/Xcl1/Pcsk5/H2-Eb1/Stat5b/Net1/Abi3bp/Adam19/H2-Aa/Gimap5/Efemp2/St3gal4/Zap70/Gimap3/Apbb1ip/…	79
calcium ion transport	BP	0.165909	1.48082e-20	1.6372e-17	Nalcn/Cacna1c/Ryr1/Jph4/Spink1/Igf1/Adra1a/Slc8a1/Nos3/Drd4/Cachd1/Cacna2d1/Ednrb/Myo5a/Slc24a4/Icam1/Grin2b/Prkd1/Stc1/Cxcr3/Cxcl12/Slc24a3/Cacna1e/Ank2/Slc8a3/Calca/Trpc6/Thy1/Nalf1/Coro1a/Gja4/Aplnr/Cracr2a/Agtr1a/Ednra/Dysf/Bin1/Adcyap1r1/Htr2a/Xcl1/Pkd1/Tspan13/Cacng7/Stac2/Selenon/Arrb2/Asph/Pkd2/Fyn/Xcr1/Ryr3/Cd84/Rrad/Calcrl/Cacna1h/Slc25a23/Ptger3/Atp2b4/Ccn2/Gnb5/Gimap5/Gstm7/Atp1a2/Gim…	73
synapse organization	BP	0.15587	6.02036e-20	5.54676e-17	Gpc6/Gap43/Sdk2/Lrrc4c/Plxnb1/Ptprd/St8sia2/Nlgn1/Nrp1/Ptpro/Rims3/Pdzrn3/P2rx2/Cdh2/Wasf3/Lrrk2/Lrrc4b/Myo5a/Mef2c/Pfn2/Nptx1/Grin2b/Shank2/Pcdhgc3/Obsl1/Adgrl1/Ppfia2/Slc8a3/Slitrk3/Plxnd1/Dock10/Glrb/Abi2/Kif1a/Ppfia4/Palld/Epha3/Nlgn3/Dgkb/Nptxr/Apoe/Arhgef15/Nfasc/Magi2/Prrt1/Sparcl1/Caprin2/Pcdh17/Nfatc4/Epha7/Bhlhb9/Erc2/Lrfn2/Fyn/Dlg4/Cux2/Palm/Dlg5/Syngap1/Ngef/Arhgef9/Rab39b/Psen1/Ptn/N…	77
cell junction assembly	BP	0.160998	2.79847e-19	2.20999e-16	Gpc6/Gap43/Sdk2/Wnt11/Kdr/Plxnb1/Ptprd/St8sia2/Nlgn1/Epb41l3/Phldb2/Mpdz/Nrp1/Ptpro/Fermt2/Col16a1/Cdh2/Fn1/Lrrc4b/Cdh6/Mef2c/Nptx1/Jam3/Thsd1/Tek/Shank2/Obsl1/Adgrl1/Cldn8/Cdh10/Slitrk3/Myo9a/Plxnd1/Cdh5/Thy1/Abi2/Ppm1f/Epha3/Aplnr/Esam/Nlgn3/Sh3bp1/Limch1/Arhgap6/Nptxr/Nfasc/Cdh11/Magi2/Gjc1/Pecam1/Snai1/Pcdh17/Epha7/Heg1/Dlc1/Dchs1/Bhlhb9/Nphp1/Cldn5/Cux2/Dlg5/Arhgef9/Hipk1/Cav1/Cacna1a/Itgb4/…	71
cell-substrate adhesion	BP	0.16622	1.08704e-17	7.51143e-15	Ptprz1/Vit/Col26a1/Angpt1/Mdk/Itga4/Kdr/Phldb2/Npnt/Nrp1/Lamc3/Fermt2/Spock2/Col16a1/Itgb7/Fn1/Foxf1/Nid1/Jam3/Thsd1/Tek/Cdh13/Has2/Egflam/Itga1/Col13a1/Frem1/Thy1/Postn/Coro1a/Ppm1f/Smoc1/Epha3/Itgal/Limch1/Arhgap6/Emilin1/Vegfc/Sned1/Hoxd3/Pecam1/Tmeff2/Ndnf/Itga7/Parvg/Pcsk5/Parvb/Dlc1/Epdr1/Net1/Abi3bp/Ccn2/Efemp2/Ptn/Cd96/Ntng1/Itga8/Itgb4/Hacd1/Enpp2/Nid2/Ccdc80	62
branching morphogenesis of an epithelial tube	BP	0.223958	1.63925e-17	1.00687e-14	Ihh/Sfrp2/Sema5a/Wnt6/Ar/Angpt1/Hhip/Mdk/Lef1/Hoxd11/Kdr/Nog/Igf1/Tbx2/Npnt/Nrp1/Cd44/Hoxa11/Adamts16/Gpc3/Areg/Foxf1/Tek/Cxcl12/Tcf21/Gli3/Plxnd1/Gdf7/Mgp/Agtr1a/Tbx3/Rasip1/Tie1/Ednra/Pkd1/Nfatc4/Ptch1/Dchs1/Dlg5/Fat4/Bmp7/Myc/Eng	43
smoothened signaling pathway	BP	0.245283	1.86256e-17	1.02962e-14	Gli1/Ihh/Hhip/Evc2/Nog/Ptch2/Evc/Kif7/Arl6/Dzip1l/Gpc3/Foxf1/Cibar1/Serpine2/Bbs7/Armc9/Zfp423/Gli3/Ptpdc1/Ift57/Wnt9a/Rab34/Gpr161/Enpp1/Dync2h1/Hipk2/Cfap410/Ttc26/Arl3/Ptch1/Tmem231/Ttbk2/Rab23/Dzip1/Dlg5/Glis2/Hipk1/Gpc2/Ift81	39
urogenital system development	BP	0.160207	6.82905e-17	3.14591e-14	Stra6/Wnt6/Ar/Angpt1/Wnt11/Pygo1/Hoxd11/Cyp7b1/Nog/Igf1/Npnt/Nrp1/Ptpro/Cd44/Hoxa11/Adamts16/Gpc3/Lrrk2/Ednrb/Mmp2/Mef2c/Foxf1/Id3/Id4/Osr2/Nid1/Enpep/Tek/Gdf11/Adamts1/Tcf21/Gli3/Plxnd1/Lrp2/Tshz3/Prdm1/Cplane1/Enpp1/Cdkn1c/Agtr1a/Dync2h1/Ednra/Heyl/Pkd1/Pcsk5/Arl3/Smad9/Epha7/Ptch1/Dchs1/Osr1/Pkd2/Aqp11/Dlg5/Fat4/Pdgfrb/Glis2/Itga8/Bmp7/Lrp4/Vcan/Myc	62
kidney development	BP	0.169697	1.61736e-16	6.87752e-14	Stra6/Wnt6/Angpt1/Wnt11/Pygo1/Hoxd11/Nog/Npnt/Nrp1/Ptpro/Cd44/Hoxa11/Adamts16/Gpc3/Lrrk2/Ednrb/Mef2c/Id3/Osr2/Nid1/Enpep/Tek/Gdf11/Adamts1/Tcf21/Gli3/Plxnd1/Lrp2/Tshz3/Prdm1/Cplane1/Enpp1/Cdkn1c/Agtr1a/Dync2h1/Ednra/Heyl/Pkd1/Pcsk5/Arl3/Smad9/Epha7/Ptch1/Dchs1/Osr1/Pkd2/Aqp11/Dlg5/Fat4/Pdgfrb/Glis2/Itga8/Bmp7/Lrp4/Vcan/Myc	56
renal system development	BP	0.165217	2.99895e-16	1.11118e-13	Stra6/Wnt6/Angpt1/Wnt11/Pygo1/Hoxd11/Nog/Npnt/Nrp1/Ptpro/Cd44/Hoxa11/Adamts16/Gpc3/Lrrk2/Ednrb/Mef2c/Foxf1/Id3/Osr2/Nid1/Enpep/Tek/Gdf11/Adamts1/Tcf21/Gli3/Plxnd1/Lrp2/Tshz3/Prdm1/Cplane1/Enpp1/Cdkn1c/Agtr1a/Dync2h1/Ednra/Heyl/Pkd1/Pcsk5/Arl3/Smad9/Epha7/Ptch1/Dchs1/Osr1/Pkd2/Aqp11/Dlg5/Fat4/Pdgfrb/Glis2/Itga8/Bmp7/Lrp4/Vcan/Myc	57
regulation of ion transmembrane transport	BP	0.140562	7.76308e-16	2.58111e-13	Kcnb2/Nalcn/Kcnj3/Cacna1c/Hecw2/Kcna6/Kcnd2/Kcnd3/Nlgn1/Tcaf1/Slc8a1/Scn4b/Drd4/Fxyd5/Scn1a/Cacna2d1/Kcnq5/Myo5a/Mef2c/Prkd1/Cxcr3/Cacna1e/Ank2/Edn3/Plcb1/Trpc6/Thy1/Coro1a/Scn2a/Aplnr/Nlgn3/Cracr2a/Agtr1a/Prrt1/Kcnma1/Ednra/Kcnc4/Dysf/Bin1/Tspan13/Cacng7/Stac2/Kcnip3/Selenon/Asph/Osr1/Pkd2/Fhl1/Fyn/Rrad/Cacna1h/Dlg4/Kcng4/Ptger3/Atp2b4/Scn3a/Gnb5/Gstm7/Atp1a2/Psen1/Abcb1a/Sri/Cav1/Kcnq4/Cacna1a/…	70
ameboidal-type cell migration	BP	0.146018	7.93758e-16	2.58111e-13	Cyp1b1/Sema5a/Angpt1/Wnt11/Itga4/Kdr/Igf1/Evl/Zeb2/Ddr2/Sema5b/Slc8a1/Nos3/Nrp1/Sema7a/Ets1/Cdh2/Itgb7/Fn1/Ednrb/Mef2c/Pfn2/Ptp4a3/Prkd1/Stc1/Tek/Cdh13/Cxcl12/Has2/Akap12/Vash1/Edn3/Ptprm/Calca/Plxnd1/Cdh5/Syde1/Plpp3/Ppm1f/Kit/Jcad/Sh3bp1/Vegfc/Prr5l/Apoe/Ednra/Sema3g/Daam2/Pecam1/Igf2/Kitl/Hdac9/Akt3/Atp2b4/Fstl1/Arsb/Adgra2/Sema6a/Mapre2/Cygb/Itgb4/Enpp2/Bmp7/Hand2/Twist1/Plekhg5	66
appendage development	BP	0.205882	9.51857e-16	2.7694e-13	Ihh/Sfrp2/Cacna1c/Lef1/Hoxd10/Hoxd11/Nog/Aff3/Pkdcc/Tbx2/Rnf165/Fermt2/Hoxa11/Gpc3/Hoxd9/Hoxa10/Cibar1/Osr2/Bbs7/Flvcr1/Gli3/Wnt9a/Smoc1/Cplane1/Enpp1/Tbx3/Dync2h1/Pcsk5/Hoxa9/Ptch1/Tmem231/Asph/Osr1/Ttbk2/Rab23/Psen1/Itgb4/Iqce/Bmp7/Lrp4/Hand2/Twist1	42
limb development	BP	0.205882	9.51857e-16	2.7694e-13	Ihh/Sfrp2/Cacna1c/Lef1/Hoxd10/Hoxd11/Nog/Aff3/Pkdcc/Tbx2/Rnf165/Fermt2/Hoxa11/Gpc3/Hoxd9/Hoxa10/Cibar1/Osr2/Bbs7/Flvcr1/Gli3/Wnt9a/Smoc1/Cplane1/Enpp1/Tbx3/Dync2h1/Pcsk5/Hoxa9/Ptch1/Tmem231/Asph/Osr1/Ttbk2/Rab23/Psen1/Itgb4/Iqce/Bmp7/Lrp4/Hand2/Twist1	42
negative regulation of cell projection organization	BP	0.2	1.30615e-15	3.61019e-13	Efnb3/Ptprz1/Map2/Sema5a/Evl/Sema5b/Nlgn1/Nrp1/Sema7a/Cspg4/Lrrk2/Ntm/Abi3/Dab1/Pfn2/Grin2b/Trpc6/Thy1/Epha3/Minar1/Nlgn3/Tsku/Cd38/Apoe/Sema3g/Dennd5a/Nfatc4/Rtn4rl1/Epha7/Neo1/Fyn/Fat3/Xylt1/Dpysl3/Syngap1/Cep97/Ngef/Psen1/Sema6a/Ulk2/Lrp4/Draxin/Zfp365	43
epithelial tube morphogenesis	BP	0.151899	2.67953e-15	7.04963e-13	Ihh/Sfrp2/Sema5a/Wnt6/Ar/Angpt1/Hhip/Mdk/Lef1/Hoxd11/Kdr/Nog/Igf1/Zeb2/Tbx2/Npnt/Nrp1/Cd44/Hoxa11/Adamts16/Gpc3/Areg/Mef2c/Foxf1/Tek/Cxcl12/Tcf21/Gli3/Ift57/Plxnd1/Gdf7/Lrp2/Cecr2/Mgp/Aplnr/Agtr1a/Tbx3/Rasip1/Tie1/Ednra/Prickle1/Pkd1/Nfatc4/Epha7/Ipmk/Dlc1/Ptch1/Dchs1/Osr1/Pkd2/Rab23/Fzd2/Dlg5/Fat4/Psen1/Bmp7/Hand2/Myc/Twist1/Eng	60
appendage morphogenesis	BP	0.218391	2.93309e-15	7.04963e-13	Ihh/Sfrp2/Cacna1c/Lef1/Hoxd10/Hoxd11/Nog/Aff3/Pkdcc/Tbx2/Rnf165/Hoxa11/Gpc3/Hoxd9/Hoxa10/Cibar1/Osr2/Flvcr1/Gli3/Wnt9a/Cplane1/Enpp1/Tbx3/Dync2h1/Pcsk5/Hoxa9/Ptch1/Tmem231/Asph/Osr1/Ttbk2/Rab23/Psen1/Iqce/Bmp7/Lrp4/Hand2/Twist1	38
limb morphogenesis	BP	0.218391	2.93309e-15	7.04963e-13	Ihh/Sfrp2/Cacna1c/Lef1/Hoxd10/Hoxd11/Nog/Aff3/Pkdcc/Tbx2/Rnf165/Hoxa11/Gpc3/Hoxd9/Hoxa10/Cibar1/Osr2/Flvcr1/Gli3/Wnt9a/Cplane1/Enpp1/Tbx3/Dync2h1/Pcsk5/Hoxa9/Ptch1/Tmem231/Asph/Osr1/Ttbk2/Rab23/Psen1/Iqce/Bmp7/Lrp4/Hand2/Twist1	38
cellular calcium ion homeostasis	BP	0.138	3.21023e-15	7.39422e-13	Kcnk3/Cacna1c/Kdr/Ryr1/Adra1a/Slc8a1/P2rx2/Pygm/Bok/Cacna2d1/Ednrb/Myo5a/Slc24a4/Inpp4b/Lpar4/Grin2b/Prkd1/Stc1/Cxcr3/Slc24a3/Cacna1e/Ptgfr/Ank2/Edn3/Slc8a3/Calca/Trpc6/Cdh5/Thy1/Pth1r/Nalf1/Coro1a/Grik2/Aplnr/Kctd17/Cd38/Agtr1a/Apoe/Ednra/Bdkrb2/Adcyap1r1/Htr2a/Xcl1/Pkd1/Selenon/Asph/Pkd2/Fyn/Xcr1/Ryr3/Slc25a23/Dlg4/Fzd2/Ptger3/Atp2b4/Gimap5/Gstm7/Atp1a2/Gimap3/Psen1/Sri/Cav1/Cacna1a/Cacnb4/F2r/…	69
morphogenesis of a branching epithelium	BP	0.191304	3.35525e-15	7.41913e-13	Ihh/Hgf/Sfrp2/Sema5a/Wnt6/Ar/Angpt1/Hhip/Mdk/Lef1/Hoxd11/Kdr/Nog/Igf1/Tbx2/Npnt/Nrp1/Cd44/Hoxa11/Adamts16/Gpc3/Areg/Foxf1/Tek/Cxcl12/Tcf21/Gli3/Plxnd1/Gdf7/Mgp/Agtr1a/Tbx3/Rasip1/Tie1/Ednra/Pkd1/Nfatc4/Ptch1/Dchs1/Dlg5/Fat4/Bmp7/Myc/Eng	44
axonogenesis	BP	0.137931	5.23929e-15	1.11395e-12	Gap43/Epha8/Prtg/Efnb3/Ptprz1/Map2/Sema5a/Itga4/Lrrc4c/Pla2g10/Dcc/Plxnb1/Nog/Evl/Zeb2/Sema5b/Rnf165/Nrp1/Ptpro/Sema7a/Cdh2/Fn1/Dab1/Mef2c/Nptx1/Arhgef25/Cxcl12/Edn3/Gli3/Slitrk3/Ptprm/Plxnd1/Gdf7/Lrp2/Thy1/Ndn/Lama2/Epha3/Matn2/Nlgn3/Tsku/Apoe/Nfasc/Cdh11/Ednra/Sema3g/Nin/Rtn4rl1/Epha7/Neo1/Chodl/Ptch1/Unc5c/Syngap1/Brsk1/Psen1/Sema6a/Ulk2/Nrn1/Ntng1/Cacna1a/Bmp7/Lrp4/Bcl11b/Kif5a/Slit3/Draxin/N…	68
regulation of calcium ion transport	BP	0.170732	9.90993e-15	2.02897e-12	Cacna1c/Jph4/Spink1/Igf1/Slc8a1/Nos3/Drd4/Cacna2d1/Myo5a/Icam1/Prkd1/Stc1/Cxcr3/Cxcl12/Ank2/Calca/Trpc6/Thy1/Coro1a/Aplnr/Cracr2a/Agtr1a/Ednra/Dysf/Bin1/Adcyap1r1/Tspan13/Stac2/Selenon/Arrb2/Asph/Pkd2/Fyn/Cd84/Rrad/Ptger3/Gnb5/Gimap5/Gstm7/Atp1a2/Gimap3/Sri/Pdgfrb/Cav1/Cacna1a/Usp2/Cacnb4/F2r/Cd4	49
cell-cell adhesion via plasma-membrane adhesion molecules	BP	0.191589	2.77482e-14	5.47829e-12	Gpc6/Prtg/Pcdh18/Hmcn1/Sdk2/Mcam/Itga4/Lrrc4c/Ptprd/Nlgn1/Cdh2/Lrrc4b/Cdh6/Tenm3/Dab1/Cdh13/Pcdhgc3/Obsl1/Adgrl1/Cdh10/Slitrk3/Ptprm/Cdh5/Pcdh19/Pcdh12/Palld/Epha3/Itgal/Esam/Cdh11/Magi2/Sparcl1/Sele/Pecam1/Pcdh17/Dchs1/Fat3/Fat4/Pcdhb14/Ntng1/Cldn1	41
epithelial cell proliferation	BP	0.136555	3.40161e-14	6.48418e-12	Gli1/Ihh/Hgf/Sfrp2/Sema5a/Ar/Mdk/Itga4/Cd109/Kdr/Agap2/Cyp7b1/Nog/Igf1/Tbx2/Gkn3/Fst/Ccnd2/Gpc3/Ednrb/Areg/Mef2c/Osr2/Prkd1/Cxcr3/Tek/Cdh13/Cxcl12/Has2/Vash1/Stxbp4/Ptprm/Calca/Ift57/Kit/Ppp1r16b/Aplnr/Jcad/Cdkn1c/Vegfc/Agtr1a/Apoe/Tie1/Ednra/Igf2/Dysf/Klf9/Twist2/Ptch1/Osr1/Aqp11/Akt3/Apln/Egfl7/Psen1/Ptn/Cav1/Igfbp4/Vash2/Cldn1/Wfdc1/Bcl11b/Myc/Twist1/Eng	65
calcium ion transport into cytosol	BP	0.206704	4.24436e-14	7.73407e-12	Cacna1c/Ryr1/Adra1a/Slc8a1/Cacna2d1/Myo5a/Slc24a4/Grin2b/Prkd1/Cxcr3/Cacna1e/Ank2/Slc8a3/Calca/Thy1/Nalf1/Coro1a/Aplnr/Agtr1a/Ednra/Adcyap1r1/Htr2a/Xcl1/Selenon/Asph/Pkd2/Fyn/Xcr1/Ryr3/Gimap5/Gstm7/Gimap3/Sri/Cav1/Cacna1a/F2r/Cd4	37
positive regulation of cell projection organization	BP	0.139955	4.33713e-14	7.73407e-12	Ptprz1/Hgf/Sema5a/Acsl6/Fez1/Mdk/Dcc/Plxnb1/Ptprd/Zeb2/Nlgn1/Ccdc88a/Lrrc7/Nrp1/Sema7a/Fn1/Tenm3/Prkd1/Serpine2/Cxcl12/Tbc1d24/Obsl1/Adamts1/Gprc5b/Plxnd1/Serpini1/Abi2/Kit/Epha3/Kctd17/Rp1/Eps8l1/Apoe/Magi2/Crocc/Caprin2/Ndnf/Nin/P3h1/Chodl/Bhlhb9/Ttbk2/Fyn/Dzip1/Dlg4/Cux2/Palm/Dpysl3/Cdc42ep5/Arsb/Def8/Ptn/Gpc2/Cpeb1/Atmin/Zmynd8/Enpp2/Ror1/Bmp7/Setx/Camk1/Numbl	62
negative regulation of neuron projection development	BP	0.216049	5.11367e-14	8.83386e-12	Efnb3/Ptprz1/Map2/Sema5a/Sema5b/Nlgn1/Nrp1/Sema7a/Cspg4/Lrrk2/Ntm/Dab1/Thy1/Epha3/Minar1/Nlgn3/Tsku/Cd38/Apoe/Sema3g/Dennd5a/Rtn4rl1/Epha7/Neo1/Fat3/Xylt1/Dpysl3/Syngap1/Ngef/Psen1/Sema6a/Ulk2/Lrp4/Draxin/Zfp365	35
calcium ion transmembrane transport	BP	0.163333	5.78102e-14	9.61577e-12	Nalcn/Cacna1c/Ryr1/Slc8a1/Drd4/Cacna2d1/Ednrb/Myo5a/Slc24a4/Grin2b/Prkd1/Cxcr3/Slc24a3/Cacna1e/Ank2/Slc8a3/Trpc6/Thy1/Nalf1/Coro1a/Aplnr/Cracr2a/Agtr1a/Ednra/Dysf/Bin1/Htr2a/Xcl1/Pkd1/Tspan13/Cacng7/Stac2/Selenon/Asph/Pkd2/Fyn/Xcr1/Ryr3/Rrad/Slc25a23/Ptger3/Atp2b4/Gnb5/Gstm7/Atp1a2/Sri/Cacna1a/Cacnb4/F2r	49
regulation of metal ion transport	BP	0.139013	5.91419e-14	9.61577e-12	Cacna1c/Hecw2/Jph4/Spink1/Igf1/Slc8a1/Nos3/Scn4b/Drd4/Fxyd5/Cacna2d1/Myo5a/Icam1/Prkd1/Serpine2/Stc1/Cxcr3/Cxcl12/Ank2/Edn3/Plcb1/Calca/Trpc6/Thy1/Coro1a/Aplnr/Cracr2a/Agtr1a/Ednra/Dysf/Bin1/Adcyap1r1/Htr2a/Tspan13/Stac2/Kcnip3/Selenon/Arrb2/Asph/Osr1/Pkd2/Fhl1/Fyn/Cd84/Rrad/Akt3/Ptger3/Atp2b4/Gnb5/Gimap5/Gstm7/Atp1a2/Gimap3/Sri/Pdgfrb/Cav1/Cacna1a/Usp2/Cacnb4/F2r/Cd4/Mllt6	62
cytosolic calcium ion transport	BP	0.19403	7.67752e-14	1.21261e-11	Cacna1c/Ryr1/Adra1a/Slc8a1/Cacna2d1/Myo5a/Slc24a4/Grin2b/Prkd1/Cxcr3/Cacna1e/Ank2/Slc8a3/Calca/Thy1/Nalf1/Coro1a/Aplnr/Agtr1a/Ednra/Adcyap1r1/Htr2a/Xcl1/Selenon/Asph/Pkd2/Fyn/Xcr1/Ryr3/Slc25a23/Ccn2/Gimap5/Gstm7/Gimap3/Sri/Cav1/Cacna1a/F2r/Cd4	39
regulation of cytosolic calcium ion concentration	BP	0.143577	1.55538e-13	2.38837e-11	Kcnk3/Cacna1c/Kdr/Ryr1/Adra1a/Slc8a1/P2rx2/Bok/Cacna2d1/Ednrb/Myo5a/Slc24a4/Lpar4/Grin2b/Prkd1/Cxcr3/Cacna1e/Ptgfr/Ank2/Slc8a3/Calca/Trpc6/Thy1/Pth1r/Nalf1/Coro1a/Aplnr/Cd38/Agtr1a/Ednra/Bdkrb2/Adcyap1r1/Htr2a/Xcl1/Pkd1/Selenon/Asph/Pkd2/Fyn/Xcr1/Ryr3/Dlg4/Fzd2/Ptger3/Atp2b4/Gimap5/Gstm7/Atp1a2/Gimap3/Sri/Cav1/Cacna1a/F2r/Cd4/Kcnh1/Cd52/Ptger2	57
regulation of epithelial cell proliferation	BP	0.140741	3.64442e-13	5.44497e-11	Gli1/Ihh/Sfrp2/Sema5a/Ar/Mdk/Itga4/Cd109/Kdr/Agap2/Cyp7b1/Nog/Igf1/Gkn3/Ccnd2/Gpc3/Ednrb/Mef2c/Osr2/Prkd1/Cxcr3/Tek/Cdh13/Cxcl12/Has2/Vash1/Stxbp4/Ptprm/Ift57/Ppp1r16b/Aplnr/Jcad/Cdkn1c/Vegfc/Agtr1a/Apoe/Tie1/Ednra/Igf2/Dysf/Klf9/Twist2/Ptch1/Osr1/Aqp11/Akt3/Apln/Egfl7/Ptn/Cav1/Vash2/Cldn1/Wfdc1/Bcl11b/Myc/Twist1/Eng	57
leukocyte cell-cell adhesion	BP	0.143603	4.12624e-13	5.9581e-11	Ihh/Efnb3/Mdk/Lef1/Itga4/Cd83/Igf1/Chst2/Cd44/Ets1/Itgb7/Icam1/Podxl2/Cxcl12/Has2/Pik3r6/Gli3/Calca/Thy1/Tnfsf13b/Loxl3/Msn/Coro1a/Cd1d1/Itgal/H2-Ab1/Il27ra/Btla/Sox12/Havcr2/H2-Ob/Sele/Pecam1/Igf2/Nckap1l/Xcl1/H2-Eb1/Stat5b/Pde5a/H2-Aa/Dlg5/Gimap5/St3gal4/Zap70/Gimap3/Il12rb1/Cav1/Il2rg/Spn/Bmp7/Il7r/Cd4/Rasal3/Jam2/Lax1	55
dendrite development	BP	0.154574	4.9248e-13	6.80607e-11	Ptprz1/Map2/Hecw2/Ptprd/Mark1/Nlgn1/Tet1/Mpdz/Nrp1/Lrrk2/Dab1/Mef2c/Tbc1d24/Obsl1/Ppfia2/D16Ertd472e/Trpc6/Dock10/Abi2/Kif1a/Matn2/Nlgn3/Apoe/Caprin2/Prex2/Nfatc4/Sarm1/Bhlhb9/Fyn/Dlg4/Cux2/Palm/Dlg5/Fat3/Syngap1/Ngef/Bbs1/Psen1/Ptn/Cacna1a/Dact1/Zmynd8/Bmp7/Lrp4/Camk1/Nlgn2/Zfp365/Numbl/Rap2a	49
positive regulation of leukocyte cell-cell adhesion	BP	0.169355	1.04977e-12	1.4154e-10	Ihh/Efnb3/Mdk/Lef1/Itga4/Cd83/Igf1/Chst2/Cd44/Ets1/Icam1/Has2/Pik3r6/Gli3/Thy1/Tnfsf13b/Coro1a/Cd1d1/Itgal/H2-Ab1/Il27ra/Sox12/Havcr2/H2-Ob/Sele/Igf2/Nckap1l/Xcl1/H2-Eb1/Stat5b/H2-Aa/Gimap5/St3gal4/Zap70/Gimap3/Il12rb1/Cav1/Il2rg/Spn/Il7r/Cd4/Rasal3	42
embryonic limb morphogenesis	BP	0.216783	1.27782e-12	1.64274e-10	Ihh/Sfrp2/Cacna1c/Lef1/Hoxd10/Hoxd11/Nog/Aff3/Tbx2/Hoxa11/Gpc3/Hoxd9/Hoxa10/Osr2/Flvcr1/Gli3/Wnt9a/Cplane1/Tbx3/Dync2h1/Hoxa9/Ptch1/Tmem231/Osr1/Ttbk2/Rab23/Psen1/Bmp7/Lrp4/Hand2/Twist1	31
embryonic appendage morphogenesis	BP	0.216783	1.27782e-12	1.64274e-10	Ihh/Sfrp2/Cacna1c/Lef1/Hoxd10/Hoxd11/Nog/Aff3/Tbx2/Hoxa11/Gpc3/Hoxd9/Hoxa10/Osr2/Flvcr1/Gli3/Wnt9a/Cplane1/Tbx3/Dync2h1/Hoxa9/Ptch1/Tmem231/Osr1/Ttbk2/Rab23/Psen1/Bmp7/Lrp4/Hand2/Twist1	31
positive regulation of cytosolic calcium ion concentration	BP	0.144068	2.5995e-12	3.20656e-10	Cacna1c/Kdr/Ryr1/Adra1a/Slc8a1/Cacna2d1/Ednrb/Myo5a/Slc24a4/Lpar4/Grin2b/Prkd1/Cxcr3/Cacna1e/Ptgfr/Ank2/Slc8a3/Calca/Trpc6/Thy1/Pth1r/Nalf1/Coro1a/Aplnr/Cd38/Agtr1a/Ednra/Bdkrb2/Adcyap1r1/Htr2a/Xcl1/Pkd1/Selenon/Asph/Pkd2/Fyn/Xcr1/Ryr3/Dlg4/Fzd2/Ptger3/Gimap5/Gstm7/Gimap3/Sri/Cav1/Cacna1a/F2r/Cd4/Cd52/Ptger2	51
cell-matrix adhesion	BP	0.17094	2.66743e-12	3.20656e-10	Itga4/Kdr/Phldb2/Npnt/Nrp1/Fermt2/Col16a1/Itgb7/Fn1/Nid1/Jam3/Thsd1/Tek/Cdh13/Itga1/Col13a1/Frem1/Thy1/Postn/Ppm1f/Epha3/Itgal/Limch1/Arhgap6/Emilin1/Vegfc/Sned1/Hoxd3/Pecam1/Itga7/Pcsk5/Dlc1/Epdr1/Ccn2/Efemp2/Cd96/Itga8/Itgb4/Enpp2/Nid2	40
positive regulation of cell-cell adhesion	BP	0.154362	2.66827e-12	3.20656e-10	Ihh/Efnb3/Mdk/Lef1/Itga4/Cd83/Igf1/Chst2/Cd44/Ets1/Icam1/Has2/Pik3r6/Gli3/Podxl/Thy1/Plpp3/Tnfsf13b/Coro1a/Cd1d1/Itgal/H2-Ab1/Il27ra/Sox12/Havcr2/H2-Ob/Sele/Igf2/Nckap1l/Xcl1/H2-Eb1/Stat5b/Adam19/H2-Aa/Gimap5/St3gal4/Zap70/Gimap3/Il12rb1/Cav1/Il2rg/Spn/Bmp7/Il7r/Cd4/Rasal3	46
mesenchyme development	BP	0.153846	3.00957e-12	3.53339e-10	Sfrp2/Sema5a/Mdk/Lef1/Wnt11/Itga4/Nog/Zeb2/Mark1/Tbx2/Sema5b/Phldb2/Nos3/Nrp1/Fermt2/Sema7a/Cdh2/Fn1/Ednrb/Mef2c/Foxf1/Erg/Has2/Tcf21/Edn3/Loxl3/Epha3/Aplnr/Tbx3/Ednra/Spred3/Heyl/Sema3g/Snai1/Kitl/Dchs1/Osr1/Il17rd/Dlg5/Sema6a/Bmp7/Hey2/Hand2/Myc/Twist1/Eng	46
vascular process in circulatory system	BP	0.170213	3.06807e-12	3.53339e-10	Cacna1c/Angpt1/Kdr/Ddah1/Adra1a/Slc8a1/Nos3/Cbs/Npr3/Fermt2/Ednrb/Mmp2/Ptp4a3/Icam1/Wdr35/Abcg2/Akap12/Edn3/Itga1/Ptprm/Calca/Cdh5/Htr1b/Gucy1a1/Cd38/Agtr1a/Apoe/Kcnma1/Ednra/Bdkrb2/Htr2a/Pde5a/Cldn5/Ptger3/Apln/Atp1a2/Abcb1a/Cav1/Abcg3/F2r	40
positive regulation of cell-substrate adhesion	BP	0.214286	4.02136e-12	4.53675e-10	Vit/Col26a1/Mdk/Kdr/Npnt/Nrp1/Fermt2/Spock2/Col16a1/Fn1/Foxf1/Nid1/Tek/Cdh13/Has2/Egflam/Thy1/Ppm1f/Smoc1/Emilin1/Vegfc/Ndnf/Pcsk5/Net1/Abi3bp/Efemp2/Ptn/Hacd1/Enpp2/Ccdc80	30
neuron projection guidance	BP	0.162162	4.58969e-12	5.07436e-10	Gap43/Epha8/Prtg/Efnb3/Sema5a/Pla2g10/Dcc/Plxnb1/Nog/Evl/Sema5b/Rnf165/Nrp1/Ptpro/Sema7a/Mef2c/Dpysl4/Arhgef25/Cxcl12/Edn3/Gli3/Ptprm/Plxnd1/Gdf7/Lrp2/Lama2/Epha3/Matn2/Nfasc/Ednra/Sema3g/Rtn4rl1/Epha7/Neo1/Ptch1/Unc5c/Sema6a/Bmp7/Bcl11b/Kif5a/Slit3/Draxin	42
regulation of cell-cell adhesion	BP	0.128205	5.03823e-12	5.46105e-10	Ihh/Efnb3/Mdk/Lef1/Itga4/Cd83/Igf1/Abat/Chst2/Cd44/Ets1/Tenm3/Icam1/Serpine2/Cxcl12/Has2/Pik3r6/Gli3/Podxl/Thy1/Plpp3/Tnfsf13b/Loxl3/Coro1a/Cd1d1/Ppm1f/Ccm2l/Itgal/H2-Ab1/Il27ra/Btla/Magi2/Sox12/Havcr2/H2-Ob/Sele/Igf2/Nckap1l/Xcl1/Epha7/H2-Eb1/Stat5b/Pde5a/Adam19/Ptger3/H2-Aa/Dlg5/Gimap5/St3gal4/Zap70/Gimap3/Il12rb1/Cav1/Il2rg/Spn/Bmp7/Il7r/Cd4/Rasal3/Lax1	60
receptor clustering	BP	0.285714	6.82076e-12	7.25099e-10	Itga4/Nlgn1/Lrrc7/Cdh2/Itgb7/Grin2b/Slitrk3/Thy1/Glrb/Dlg2/Grik2/Itgal/Apoe/Magi2/Tnfaip6/Dlg4/Syngap1/Arhgef9/Ptn/Cacna1a/Lrp4/Nlgn2	22
regulation of actin filament-based process	BP	0.13285	9.65874e-12	1.00743e-09	Kank4/Sema5a/Cacna1c/Mdk/Wnt11/Evl/Phldb2/Ccdc88a/Nrp1/Hcls1/Fermt2/Tmod2/Wasf3/Mef2c/Pfn2/Icam1/Stc1/Jam3/Tek/Ank2/Abi2/Coro1a/Ppm1f/Epha3/Esam/Sh3bp1/Limch1/Arhgap6/Nox4/Arhgef15/Cnn2/Rhobtb3/Daam2/Pecam1/Tmeff2/Ppm1e/Scin/Bin1/Nckap1l/Carmil3/Dlc1/Myo1f/Arhgap28/Cacna1h/Fgr/Ptger3/Ccn2/Atp1a2/Cdc42ep5/Sri/Pdgfrb/Cav1/Plekhh2/Cyfip2/Plek	55
Wnt signaling pathway	BP	0.128603	1.00631e-11	1.03017e-09	Gli1/Ndp/Sfrp2/Sema5a/Wnt6/Mdk/Lef1/Apcdd1/Wnt11/Pygo1/Nog/Zeb2/Mark1/Nkd1/Ptpro/Cd44/Fermt2/Arl6/Tert/Cdh2/Gpc3/Lrrk2/Ednrb/Rbms3/Tmem237/Gprc5b/Gli3/Peg12/Wnt9a/Plpp3/Cpe/Znrf3/Dkk3/Enpp1/Tsku/Apoe/Ednra/Daam2/Prickle1/Caprin2/Pkd1/Nfatc4/Tle1/Pkd2/Mgat3/Fzd2/Lats2/Psen1/Adgra2/Cav1/Dact1/Nkd2/Grb10/Tle2/Ror1/Lrp4/Myc/Draxin	58
cell-cell signaling by wnt	BP	0.128035	1.20592e-11	1.19042e-09	Gli1/Ndp/Sfrp2/Sema5a/Wnt6/Mdk/Lef1/Apcdd1/Wnt11/Pygo1/Nog/Zeb2/Mark1/Nkd1/Ptpro/Cd44/Fermt2/Arl6/Tert/Cdh2/Gpc3/Lrrk2/Ednrb/Rbms3/Tmem237/Gprc5b/Gli3/Peg12/Wnt9a/Plpp3/Cpe/Znrf3/Dkk3/Enpp1/Tsku/Apoe/Ednra/Daam2/Prickle1/Caprin2/Pkd1/Nfatc4/Tle1/Pkd2/Mgat3/Fzd2/Lats2/Psen1/Adgra2/Cav1/Dact1/Nkd2/Grb10/Tle2/Ror1/Lrp4/Myc/Draxin	58
regulation of cellular response to growth factor stimulus	BP	0.15	1.25279e-11	1.21499e-09	Sfrp2/Angpt1/Hhip/Cd109/Kdr/Nog/Zeb2/Rnf165/Npnt/Fst/Gpc3/Ptp4a3/Tek/Zfp423/Cdh5/Lrp2/Pbld2/Zeb1/Jcad/Cdkn1c/Tsku/Emilin1/Vegfc/Tcf4/Spred3/Hipk2/Kcp/Tnfaip6/Neo1/Nrros/Zfyve9/Il17rd/Atp2b4/Apln/Fstl1/Lats2/Adgra2/Sema6a/Cav1/Cyfip2/Itga8/Grb10/Tmprss6/Nrep/Eng	45
cognition	BP	0.139276	1.50588e-11	1.43525e-09	Stra6/Ptprz1/Cacna1c/Mdk/Cyp7b1/Jph4/Nog/Igf1/Aph1b/Aff2/Drd4/Tmod2/Ccnd2/Shc3/Mef2c/Chst10/B4galt2/Grin2b/Pde1b/Adcy3/Shank2/Cacna1e/Plcb1/Eif2ak4/Slc8a3/Abi2/Kit/Mme/Scn2a/Nlgn3/Apoe/Prrt1/Igf2/Htr2a/Nfatc4/Bhlhb9/Pde5a/Mgat3/Cux2/Ddhd2/St3gal4/Atp1a2/Syngap1/Brsk1/Psen1/Ptn/Itga8/Prkar1b/Lins1/Bche	50
axon guidance	BP	0.158915	1.59395e-11	1.49345e-09	Gap43/Epha8/Prtg/Efnb3/Sema5a/Pla2g10/Dcc/Plxnb1/Nog/Evl/Sema5b/Rnf165/Nrp1/Ptpro/Sema7a/Mef2c/Arhgef25/Cxcl12/Edn3/Gli3/Ptprm/Plxnd1/Gdf7/Lrp2/Lama2/Epha3/Matn2/Nfasc/Ednra/Sema3g/Rtn4rl1/Epha7/Neo1/Ptch1/Unc5c/Sema6a/Bmp7/Bcl11b/Kif5a/Slit3/Draxin	41
regulation of membrane potential	BP	0.1258	1.65992e-11	1.52934e-09	Kcnk3/Nalcn/Cacna1c/Grik1/Begain/Kcnd2/Kdr/Kcnd3/Nlgn1/Adra1a/Abat/Slc8a1/Celf4/Rims3/Scn4b/Stx1b/P2rx2/Drd4/Bok/Lrrk2/Scn1a/Cacna2d1/Slc24a4/Mef2c/Ano1/Grin2b/Tbc1d24/Ank2/Slc8a3/Glrb/Slc29a1/Scn2a/Gabra4/Grik2/Nlgn3/Kcnma1/Kcnc4/Bin1/Mpp2/Fhl1/Cacna1h/Dlg4/Cux2/Scn3a/Gimap5/Slc4a8/Gimap3/Psen1/Piezo2/Ptn/Cav1/Pid1/Cacna1a/Zmynd8/Cacnb4/Prkar1b/Kcnh1/Myc/Nlgn2	59
postsynapse organization	BP	0.173913	1.95811e-11	1.7745e-09	Gap43/Ptprd/Nlgn1/Nrp1/Cdh2/Lrrk2/Lrrc4b/Nptx1/Grin2b/Shank2/Ppfia2/Slitrk3/Dock10/Glrb/Abi2/Kif1a/Nlgn3/Dgkb/Nptxr/Apoe/Magi2/Caprin2/Epha7/Bhlhb9/Lrfn2/Fyn/Dlg4/Cux2/Syngap1/Ngef/Arhgef9/Ptn/Zmynd8/Lrp4/Nlgn2/Zfp365	36
mesenchymal cell differentiation	BP	0.161157	3.21092e-11	2.84119e-09	Sfrp2/Sema5a/Mdk/Lef1/Wnt11/Nog/Zeb2/Mark1/Sema5b/Phldb2/Nrp1/Fermt2/Sema7a/Cdh2/Fn1/Ednrb/Mef2c/Erg/Has2/Tcf21/Edn3/Loxl3/Epha3/Tbx3/Ednra/Spred3/Heyl/Sema3g/Snai1/Kitl/Osr1/Il17rd/Dlg5/Sema6a/Bmp7/Hey2/Hand2/Twist1/Eng	39
regulation of leukocyte cell-cell adhesion	BP	0.139942	3.23797e-11	2.84119e-09	Ihh/Efnb3/Mdk/Lef1/Itga4/Cd83/Igf1/Chst2/Cd44/Ets1/Icam1/Cxcl12/Has2/Pik3r6/Gli3/Thy1/Tnfsf13b/Loxl3/Coro1a/Cd1d1/Itgal/H2-Ab1/Il27ra/Btla/Sox12/Havcr2/H2-Ob/Sele/Igf2/Nckap1l/Xcl1/H2-Eb1/Stat5b/Pde5a/H2-Aa/Dlg5/Gimap5/St3gal4/Zap70/Gimap3/Il12rb1/Cav1/Il2rg/Spn/Il7r/Cd4/Rasal3/Lax1	48
regulation of neurogenesis	BP	0.125275	4.32367e-11	3.67712e-09	Prtg/Efnb3/Ptprz1/Map2/Sema5a/Mdk/Kdr/Plxnb1/Ptprd/Nog/Igf1/Zeb2/Sema5b/Nrp1/Sema7a/Tert/Fn1/Dab1/Id4/Serpine2/Cxcl12/Tbc1d24/Obsl1/Gli3/Trpc6/Plxnd1/Lrp2/Thy1/Kit/Mme/Vegfc/Apoe/Heyl/Sema3g/Daam2/Caprin2/Bin1/Nin/Zcchc24/Nfatc4/Epha7/Chodl/Bhlhb9/Cux2/Syngap1/Psen1/Sema6a/Ulk2/Ptn/Enpp2/Bmp7/Hey2/Lrp4/Myc/Draxin/Zfp365/Numbl	57
small GTPase mediated signal transduction	BP	0.12761	4.66314e-11	3.90573e-09	Igf1/Adra1a/Ccdc88a/Nrp1/Rasgrp3/Arl6/Cdh2/Garnl3/Dab1/Rasa3/Lpar4/Prkd1/Arhgef25/Cdh13/Arhgap25/Dock2/Rasgrp2/Sh2b2/Syde1/Dock10/Abi2/Sh3bp1/Eps8l1/Agtr1a/Apoe/Rasip1/Rhobtb3/Ednra/Pecam1/Adcyap1r1/Kitl/Arap3/Arrb1/Arl3/Heg1/Dlc1/Arhgap28/Net1/Arhgap31/Syngap1/Cdc42ep5/Arhgef9/Rab39b/Mapre2/Lat/Pdgfrb/Dennd4a/Sh2d3c/Iqsec3/Nradd/F2r/Sipa1/Rasal3/Rap2a/Plekhg5	55
regulation of cell morphogenesis	BP	0.139053	6.47254e-11	5.34033e-09	Mdk/Kdr/Plxnb1/Ptprd/Epb41l3/Cpne5/Nrp1/Cd44/Fermt2/Fn1/Wasf3/Icam1/Tbc1d24/Has2/Obsl1/Myo9a/Plxnd1/Postn/Msn/Coro1a/Kit/Rhobtb3/Caprin2/Slc23a2/Itga7/Arap3/Cfap410/Parvb/Cacng7/Syne3/Dlc1/Bhlhb9/Net1/Fyn/Dlg4/Fgd1/Fgr/Cux2/Palm/Cdc42ep5/Plekho1/Arhgap15/Ptn/Ntng1/Enpp2/Fmnl3/Numbl	47
regulation of cell-substrate adhesion	BP	0.162996	7.29825e-11	5.93305e-09	Ptprz1/Vit/Col26a1/Mdk/Kdr/Phldb2/Npnt/Nrp1/Fermt2/Spock2/Col16a1/Fn1/Foxf1/Nid1/Tek/Cdh13/Has2/Egflam/Thy1/Postn/Ppm1f/Smoc1/Epha3/Limch1/Arhgap6/Emilin1/Vegfc/Ndnf/Pcsk5/Dlc1/Net1/Abi3bp/Efemp2/Ptn/Hacd1/Enpp2/Ccdc80	37
regulation of supramolecular fiber organization	BP	0.131443	8.08327e-11	6.47599e-09	Kank4/Map2/Sema5a/Wnt11/Evl/Phldb2/Ccdc88a/Nrp1/Hcls1/Fermt2/Tmod2/Wasf3/Mef2c/Pfn2/Icam1/Cdh5/Abi2/Coro1a/Ppm1f/Esam/Rp1/Sh3bp1/Limch1/Arhgap6/Tubb4a/Emilin1/Apoe/Nox4/Arhgef15/Daam2/Pecam1/Tmeff2/Ppm1e/Scin/Dysf/Bin1/Nckap1l/Nin/Slain1/Carmil3/Dlc1/Arhgap28/Ttbk2/Ccn2/Efemp2/Cdc42ep5/Psen1/Cav1/Plekhh2/Cyfip2/Plek	51
skeletal system morphogenesis	BP	0.153257	8.79162e-11	6.94287e-09	Col11a1/Ihh/Mmp16/Sfrp2/Hhip/Hoxd10/Hoxd11/Nog/Thbs3/Cbs/Hoxa11/Hoxd9/Mmp2/Mef2c/Hoxd8/Osr2/Hoxd4/Stc1/Has2/Flvcr1/Gli3/Col13a1/Frem1/Wnt9a/Zeb1/Enpp1/Hoxd3/Ltbp3/Pkd1/Hoxa9/Twist2/Osr1/Rab23/Fgr/Ccn2/Psen1/Pdgfrb/Bmp7/Myc/Twist1	40
heart morphogenesis	BP	0.147887	9.50016e-11	7.39674e-09	Col11a1/Ihh/Sfrp2/Angpt1/Wnt11/Ryr1/Nog/Tbx2/Slc8a1/Nos3/Nrp1/Mef2c/Foxf1/Erg/Tek/Has2/Adamts1/Ift57/Plxnd1/Lrp2/Cpe/Ccm2l/Aplnr/Tbx3/Ednra/Heyl/Snai1/Myl3/Heg1/Dlc1/Ptch1/Dchs1/Pkd2/Fzd2/Fat4/Psen1/Bmp7/Hey2/Hand2/Slit3/Twist1/Eng	42
regulation of angiogenesis	BP	0.143322	9.71238e-11	7.45695e-09	Cyp1b1/Hgf/Sfrp2/Sema5a/Hhip/Mdk/Kdr/Ddah1/Nos3/Nrp1/Ets1/Tert/Prkd1/Cxcr3/Tek/Pik3r6/Adamts1/Vash1/Ptprm/Plxnd1/Cdh5/Ppp1r16b/Aplnr/Minar1/Jcad/Emilin1/Ecscr/Vegfc/Agtr1a/Tcf4/Tie1/Igf2/Hipk2/Cldn5/Akt3/Atp2b4/Adgra2/Sema6a/Ptn/Vash2/Enpp2/Stab1/Fbln5/Eng	44
muscle system process	BP	0.125581	1.28051e-10	9.6968e-09	Ar/Cacna1c/Sgcd/Col14a1/Ryr1/Igf1/Kcnd3/Tbx2/Npnt/Adra1a/Abat/Slc8a1/Nos3/Mybpc1/Scn4b/P2rx2/Tmod2/Scn1a/Cacna2d1/Ednrb/Mef2c/Stc1/Ank2/Edn3/Slc8a3/Calca/Tshz3/Gucy1a1/Kit/Cd38/Tbx3/Kcnma1/Ednra/Bin1/Bdkrb2/Htr2a/Myl3/Cmya5/Stac2/Selenon/Pde5a/Ryr3/Pi16/Calcrl/Cacna1h/Ptger3/Atp2b4/Ccn2/Atp1a2/Sri/Cav1/F2r/Hey2/Hand2	54
regulation of neurotransmitter levels	BP	0.153543	1.42413e-10	1.06386e-08	Syn2/Maob/Slc6a2/Nlgn1/Adra1a/Abat/Rims3/Stx1b/P2rx2/Drd4/Lrrk2/Mef2c/Pfn2/Pde1b/Maoa/Edn3/Ppfia2/Syde1/Htr1b/Naalad2/Slc29a1/Cadps/Lin7a/Syt7/Prrt2/Kcnc4/Htr2a/Ncs1/Erc2/Atp1a2/Slc4a8/Brsk1/Stx2/Psen1/Nrn1/Cacna1a/Cacnb4/Kcnh1/Bche	39
regulation of vasculature development	BP	0.141479	1.48815e-10	1.09687e-08	Cyp1b1/Hgf/Sfrp2/Sema5a/Hhip/Mdk/Kdr/Ddah1/Nos3/Nrp1/Ets1/Tert/Prkd1/Cxcr3/Tek/Pik3r6/Adamts1/Vash1/Ptprm/Plxnd1/Cdh5/Ppp1r16b/Aplnr/Minar1/Jcad/Emilin1/Ecscr/Vegfc/Agtr1a/Tcf4/Tie1/Igf2/Hipk2/Cldn5/Akt3/Atp2b4/Adgra2/Sema6a/Ptn/Vash2/Enpp2/Stab1/Fbln5/Eng	44
muscle contraction	BP	0.140127	2.0381e-10	1.48245e-08	Cacna1c/Sgcd/Ryr1/Kcnd3/Tbx2/Npnt/Adra1a/Abat/Slc8a1/Mybpc1/Scn4b/P2rx2/Tmod2/Scn1a/Cacna2d1/Ednrb/Stc1/Ank2/Edn3/Slc8a3/Calca/Tshz3/Gucy1a1/Kit/Cd38/Tbx3/Kcnma1/Ednra/Bin1/Bdkrb2/Htr2a/Myl3/Stac2/Pde5a/Ryr3/Calcrl/Cacna1h/Ptger3/Atp2b4/Ccn2/Atp1a2/Sri/Cav1/F2r	44
artery development	BP	0.215517	2.14596e-10	1.54063e-08	Apob/Stra6/Mdk/Wnt11/Nog/Tbx2/Nrp1/Kif7/Foxf1/Fkbp10/Gli3/Plxnd1/Lrp2/Prdm1/Aplnr/Enpp1/Apoe/Ednra/Prickle1/Akt3/Efemp2/Pdgfrb/Hey2/Hand2/Eng	25
peptidyl-tyrosine modification	BP	0.137615	2.32097e-10	1.64491e-08	Ptprz1/Hgf/Sfrp2/Angpt1/Kdr/Spink1/Igf1/Ddr2/Pkdcc/Adra1a/Nrp1/Hcls1/Cd44/Cspg4/Areg/Icam1/Tpst1/Itk/Tek/Gprc5b/Thy1/Plpp3/Abi2/Kit/Epha3/Vegfc/Agtr1a/Nox4/Pecam1/Igf2/Kitl/Htr2a/Epha7/Arrb2/Fyn/Dlg4/Fgr/Zap70/Psen1/Pdgfrb/Il12rb1/Cav1/Enpp2/Cd4/Lrp4	45
regulation of calcium ion transmembrane transport	BP	0.178161	2.58142e-10	1.77831e-08	Cacna1c/Slc8a1/Drd4/Cacna2d1/Myo5a/Prkd1/Cxcr3/Ank2/Thy1/Coro1a/Aplnr/Cracr2a/Agtr1a/Ednra/Dysf/Bin1/Tspan13/Stac2/Selenon/Asph/Pkd2/Fyn/Rrad/Ptger3/Gnb5/Gstm7/Atp1a2/Sri/Cacna1a/Cacnb4/F2r	31
smooth muscle contraction	BP	0.213675	2.6057e-10	1.77831e-08	Cacna1c/Tbx2/Npnt/Adra1a/Abat/Slc8a1/P2rx2/Ednrb/Edn3/Calca/Tshz3/Gucy1a1/Kit/Cd38/Tbx3/Kcnma1/Ednra/Bdkrb2/Htr2a/Calcrl/Ptger3/Atp2b4/Atp1a2/Cav1/F2r	25
calcium ion transmembrane import into cytosol	BP	0.187097	2.91126e-10	1.96262e-08	Cacna1c/Ryr1/Slc8a1/Myo5a/Slc24a4/Grin2b/Prkd1/Cxcr3/Cacna1e/Ank2/Slc8a3/Thy1/Nalf1/Coro1a/Aplnr/Agtr1a/Ednra/Htr2a/Xcl1/Selenon/Asph/Pkd2/Fyn/Xcr1/Ryr3/Gstm7/Sri/Cacna1a/F2r	29
positive regulation of epithelial cell proliferation	BP	0.16129	3.17446e-10	2.11427e-08	Ihh/Sema5a/Ar/Mdk/Itga4/Kdr/Agap2/Cyp7b1/Nog/Igf1/Ccnd2/Osr2/Prkd1/Cdh13/Cxcl12/Has2/Stxbp4/Ppp1r16b/Aplnr/Jcad/Vegfc/Agtr1a/Igf2/Dysf/Twist2/Osr1/Akt3/Apln/Egfl7/Ptn/Cav1/Vash2/Cldn1/Myc/Twist1	35
glycoprotein metabolic process	BP	0.135542	3.82545e-10	2.51751e-08	Col11a1/Ihh/St6gal2/Itm2a/Igf1/St8sia2/St8sia4/Gxylt2/Tet1/Man2a2/Uggt2/Spock2/Soat1/Chst10/Tmtc1/B3galnt1/Fut10/Egflam/Plcb1/Galnt16/St3gal2/Mamdc2/St6galnac4/Fbxo17/Eogt/Ggta1/Ndnf/Adamts7/St8sia6/Galntl6/Bgn/Poglut2/Dse/Mgat3/Pomt2/Aqp11/Large1/St6galnac6/B3gnt5/Xylt1/St3gal4/Psen1/Alg14/Galnt18/Dpy19l1	45
regulation of cation transmembrane transport	BP	0.128609	4.04511e-10	2.63075e-08	Cacna1c/Hecw2/Nlgn1/Slc8a1/Scn4b/Drd4/Fxyd5/Cacna2d1/Myo5a/Mef2c/Prkd1/Cxcr3/Ank2/Edn3/Plcb1/Thy1/Coro1a/Aplnr/Nlgn3/Cracr2a/Agtr1a/Prrt1/Ednra/Dysf/Bin1/Tspan13/Cacng7/Stac2/Kcnip3/Selenon/Asph/Osr1/Pkd2/Fhl1/Fyn/Rrad/Dlg4/Ptger3/Atp2b4/Gnb5/Gstm7/Atp1a2/Sri/Cav1/Cacna1a/Cacnb4/F2r/Twist1/Nlgn2	49
regulated exocytosis	BP	0.142857	4.64366e-10	2.9849e-08	Syn2/Cacna1c/Nlgn1/Syt13/Adra1a/Rims3/Stx1b/P2rx2/Drd4/Lrrk2/Foxf1/Pfn2/Mical1/Ppfia2/Syde1/Htr1b/Coro1a/Kit/Cadps/Syt7/Prrt2/Nckap1l/Htr2a/Myo1f/Ncs1/Erc2/Cd84/Cacna1h/Fgr/Slc4a8/Stx2/Psen1/Rab27a/Lat/Clnk/Nrn1/Cacna1a/Pld2/Cacnb4/Kcnh1/Plek	41
regulation of smoothened signaling pathway	BP	0.234043	4.8347e-10	3.07198e-08	Gli1/Ihh/Hhip/Evc/Kif7/Arl6/Gpc3/Cibar1/Serpine2/Armc9/Gli3/Wnt9a/Rab34/Gpr161/Enpp1/Dync2h1/Ptch1/Ttbk2/Rab23/Dlg5/Glis2/Ift81	22
cardiac chamber development	BP	0.165	5.53141e-10	3.47473e-08	Col11a1/Stra6/Sfrp2/Wnt11/Nog/Tbx2/Nos3/Nrp1/Kif7/Mef2c/Foxf1/Tek/Adamts1/Ank2/Plxnd1/Lrp2/Cpe/Prdm1/Cplane1/Ccm2l/Aplnr/Tbx3/Ednra/Heyl/Myl3/Pcsk5/Heg1/Fzd2/Bmp7/Hey2/Hand2/Slit3/Eng	33
peptidyl-tyrosine phosphorylation	BP	0.135802	5.62515e-10	3.49391e-08	Ptprz1/Hgf/Sfrp2/Angpt1/Kdr/Spink1/Igf1/Ddr2/Pkdcc/Adra1a/Nrp1/Hcls1/Cd44/Cspg4/Areg/Icam1/Itk/Tek/Gprc5b/Thy1/Plpp3/Abi2/Kit/Epha3/Vegfc/Agtr1a/Nox4/Pecam1/Igf2/Kitl/Htr2a/Epha7/Arrb2/Fyn/Dlg4/Fgr/Zap70/Psen1/Pdgfrb/Il12rb1/Cav1/Enpp2/Cd4/Lrp4	44
canonical Wnt signaling pathway	BP	0.138158	8.1217e-10	4.98853e-08	Gli1/Sfrp2/Sema5a/Wnt6/Mdk/Lef1/Wnt11/Pygo1/Nog/Zeb2/Nkd1/Ptpro/Cdh2/Gpc3/Lrrk2/Ednrb/Rbms3/Gprc5b/Gli3/Peg12/Wnt9a/Plpp3/Znrf3/Dkk3/Apoe/Ednra/Daam2/Prickle1/Caprin2/Tle1/Mgat3/Fzd2/Lats2/Psen1/Adgra2/Cav1/Dact1/Nkd2/Tle2/Lrp4/Myc/Draxin	42
smooth muscle cell differentiation	BP	0.25	8.46349e-10	5.11543e-08	Tbx2/Npnt/Ednrb/Mef2c/Foxf1/Zeb1/Tshz3/Kit/Cth/Aplnr/Tbx3/Ednra/Nfatc4/Rbpms2/Efemp2/Sgcb/Pdgfrb/Itga8/Hey2/Eng	20
kidney epithelium development	BP	0.184211	8.51339e-10	5.11543e-08	Wnt6/Hoxd11/Nog/Npnt/Ptpro/Cd44/Hoxa11/Adamts16/Gpc3/Ednrb/Mef2c/Gdf11/Tcf21/Gli3/Tshz3/Agtr1a/Ednra/Heyl/Smad9/Epha7/Ptch1/Dchs1/Osr1/Aqp11/Fat4/Bmp7/Vcan/Myc	28
regulation of tube diameter	BP	0.17341	9.81035e-10	5.69138e-08	Cacna1c/Kdr/Adra1a/Slc8a1/Nos3/Cbs/Npr3/Ednrb/Mmp2/Icam1/Wdr35/Edn3/Itga1/Ptprm/Calca/Htr1b/Gucy1a1/Cd38/Agtr1a/Apoe/Kcnma1/Ednra/Bdkrb2/Htr2a/Pde5a/Ptger3/Apln/Atp1a2/Cav1/F2r	30
blood vessel diameter maintenance	BP	0.17341	9.81035e-10	5.69138e-08	Cacna1c/Kdr/Adra1a/Slc8a1/Nos3/Cbs/Npr3/Ednrb/Mmp2/Icam1/Wdr35/Edn3/Itga1/Ptprm/Calca/Htr1b/Gucy1a1/Cd38/Agtr1a/Apoe/Kcnma1/Ednra/Bdkrb2/Htr2a/Pde5a/Ptger3/Apln/Atp1a2/Cav1/F2r	30
regulation of synapse structure or activity	BP	0.143911	9.88372e-10	5.69138e-08	Gpc6/Ptprd/St8sia2/Nlgn1/Ptpro/Rims3/Cdh2/Lrrk2/Lrrc4b/Mef2c/Nptx1/Grin2b/Shank2/Adgrl1/Ppfia2/Slitrk3/Abi2/Kif1a/Nlgn3/Dgkb/Apoe/Arhgef15/Magi2/Sparcl1/Caprin2/Nfatc4/Epha7/Bhlhb9/Lrfn2/Fyn/Cux2/Dlg5/Syngap1/Ngef/Ptn/Zmynd8/Lrp4/Camk1/Nlgn2	39
regulation of tube size	BP	0.172414	1.13164e-09	6.44917e-08	Cacna1c/Kdr/Adra1a/Slc8a1/Nos3/Cbs/Npr3/Ednrb/Mmp2/Icam1/Wdr35/Edn3/Itga1/Ptprm/Calca/Htr1b/Gucy1a1/Cd38/Agtr1a/Apoe/Kcnma1/Ednra/Bdkrb2/Htr2a/Pde5a/Ptger3/Apln/Atp1a2/Cav1/F2r	30
embryonic organ morphogenesis	BP	0.132132	1.34578e-09	7.5913e-08	Gli1/Col11a1/Stra6/Ihh/Mmp16/Wnt11/Hoxd10/Hoxd11/Nog/Tbx2/Hoxa11/Hoxd9/Mef2c/Foxf1/Lrig3/Osr2/Hoxd4/Tshz1/Flvcr1/Tcf21/Gli3/Ift57/Wnt9a/Zeb1/Aplnr/Enpp1/Tbx3/Hoxd3/Ednra/Hipk2/Hoxa9/Twist2/Osr1/Pkd2/Fzd2/Psen1/Hipk1/Kcnq4/Itga8/Bmp7/Hand2/Myc/Twist1/Eng	44
regulation of synapse organization	BP	0.144487	1.44037e-09	8.04281e-08	Gpc6/Ptprd/St8sia2/Nlgn1/Ptpro/Rims3/Cdh2/Lrrk2/Lrrc4b/Mef2c/Nptx1/Grin2b/Shank2/Adgrl1/Ppfia2/Slitrk3/Abi2/Kif1a/Nlgn3/Dgkb/Apoe/Arhgef15/Magi2/Sparcl1/Caprin2/Nfatc4/Epha7/Bhlhb9/Lrfn2/Fyn/Cux2/Dlg5/Ngef/Ptn/Zmynd8/Lrp4/Camk1/Nlgn2	38
dendrite morphogenesis	BP	0.165775	1.62452e-09	8.98034e-08	Ptprz1/Hecw2/Ptprd/Nlgn1/Tet1/Nrp1/Lrrk2/Tbc1d24/Obsl1/Ppfia2/Trpc6/Dock10/Abi2/Kif1a/Nlgn3/Caprin2/Prex2/Nfatc4/Sarm1/Bhlhb9/Fyn/Dlg4/Cux2/Ngef/Ptn/Cacna1a/Dact1/Lrp4/Zfp365/Numbl/Rap2a	31
regulation of cell junction assembly	BP	0.154545	1.78688e-09	9.78008e-08	Gpc6/Kdr/Ptprd/St8sia2/Nlgn1/Phldb2/Nrp1/Fermt2/Col16a1/Lrrc4b/Mef2c/Nptx1/Tek/Adgrl1/Slitrk3/Thy1/Ppm1f/Epha3/Aplnr/Nlgn3/Limch1/Arhgap6/Snai1/Epha7/Dlc1/Bhlhb9/Nphp1/Cldn5/Cux2/Dlg5/Cav1/Enpp2/Cldn1/Nlgn2	34
nephron development	BP	0.178344	1.82856e-09	9.91008e-08	Wnt6/Angpt1/Hoxd11/Nog/Npnt/Ptpro/Cd44/Hoxa11/Adamts16/Gpc3/Ednrb/Mef2c/Nid1/Enpep/Tek/Tcf21/Gli3/Agtr1a/Ednra/Heyl/Ptch1/Dchs1/Osr1/Aqp11/Fat4/Pdgfrb/Bmp7/Myc	28
negative regulation of cell adhesion	BP	0.134185	1.98809e-09	1.05675e-07	Ihh/Cyp1b1/Ptprz1/Sema5a/Angpt1/Mdk/Lef1/Plxnb1/Phldb2/Abat/Cd44/Mmp2/Dab1/Serpine2/Jam3/Cdh13/Cxcl12/Gli3/Podxl/Plxnd1/Postn/Loxl3/Ppm1f/Ccm2l/H2-Ab1/Btla/Arhgap6/Havcr2/Nckap1l/Dlc1/Myo1f/Pde5a/Ptger3/H2-Aa/Dlg5/Gimap5/Gimap3/Sema6a/Spn/Enpp2/Jam2/Lax1	42
epithelial cell migration	BP	0.134185	1.98809e-09	1.05675e-07	Cyp1b1/Sema5a/Angpt1/Kdr/Igf1/Evl/Zeb2/Nos3/Nrp1/Ets1/Mef2c/Pfn2/Ptp4a3/Prkd1/Stc1/Tek/Cdh13/Has2/Vash1/Ptprm/Calca/Plxnd1/Cdh5/Plpp3/Ppm1f/Kit/Jcad/Sh3bp1/Vegfc/Apoe/Daam2/Pecam1/Igf2/Hdac9/Akt3/Atp2b4/Fstl1/Arsb/Adgra2/Mapre2/Enpp2/Plekhg5	42
urinary tract smooth muscle contraction	BP	0.642857	2.14769e-09	1.13071e-07	Cacna1c/Tbx2/P2rx2/Tshz3/Tbx3/Kcnma1/Htr2a/Ptger3/Atp2b4	9
osteoblast differentiation	BP	0.153153	2.27216e-09	1.18495e-07	Gli1/Ihh/Sfrp2/Wnt11/Nog/Igf1/Ddr2/Npnt/Fermt2/Areg/Mef2c/Id3/Id4/Prkd1/Gli3/Glis1/Nell1/Pth1r/Gdf10/Smoc1/Enpp1/Vegfc/Igf2/Rorb/Tnfaip6/Twist2/Rassf2/Ptch1/Lrp3/Gabbr1/Bmp7/Hand2/Twist1/Zfp932	34
regulation of transmembrane receptor protein serine/threonine kinase signaling pathway	BP	0.144531	2.34021e-09	1.20904e-07	Sfrp2/Cd109/Kdr/Nog/Zeb2/Rnf165/Npnt/Fst/Gpc3/Gdf11/Zfp423/Cdh5/Gdf7/Lrp2/Pbld2/Zeb1/Gdf10/Cdkn1c/Tsku/Emilin1/Magi2/Spred3/Hipk2/Kcp/Tnfaip6/Neo1/Nrros/Zfyve9/Il17rd/Fstl1/Lats2/Cav1/Itga8/Tmprss6/Bmp7/Nrep/Eng	37
epithelium migration	BP	0.133333	2.41236e-09	1.23477e-07	Cyp1b1/Sema5a/Angpt1/Kdr/Igf1/Evl/Zeb2/Nos3/Nrp1/Ets1/Mef2c/Pfn2/Ptp4a3/Prkd1/Stc1/Tek/Cdh13/Has2/Vash1/Ptprm/Calca/Plxnd1/Cdh5/Plpp3/Ppm1f/Kit/Jcad/Sh3bp1/Vegfc/Apoe/Daam2/Pecam1/Igf2/Hdac9/Akt3/Atp2b4/Fstl1/Arsb/Adgra2/Mapre2/Enpp2/Plekhg5	42
postsynapse assembly	BP	0.382353	2.49152e-09	1.26359e-07	Gap43/Ptprd/Nlgn1/Cdh2/Lrrc4b/Nptx1/Slitrk3/Nlgn3/Nptxr/Magi2/Arhgef9/Lrp4/Nlgn2	13
regulation of calcium ion transport into cytosol	BP	0.207207	2.53212e-09	1.2725e-07	Slc8a1/Myo5a/Prkd1/Cxcr3/Ank2/Calca/Thy1/Coro1a/Aplnr/Agtr1a/Ednra/Adcyap1r1/Selenon/Asph/Pkd2/Fyn/Gimap5/Gstm7/Gimap3/Sri/Cav1/F2r/Cd4	23
positive regulation of T cell activation	BP	0.152466	2.55906e-09	1.27446e-07	Ihh/Efnb3/Mdk/Lef1/Cd83/Igf1/Pik3r6/Gli3/Thy1/Tnfsf13b/Coro1a/Cd1d1/Itgal/H2-Ab1/Il27ra/Sox12/Havcr2/H2-Ob/Igf2/Nckap1l/Xcl1/H2-Eb1/Stat5b/H2-Aa/Gimap5/Zap70/Gimap3/Il12rb1/Cav1/Il2rg/Spn/Il7r/Cd4/Rasal3	34
sensory system development	BP	0.119159	2.60146e-09	1.28271e-07	Ndp/Tmem132e/Stra6/Ihh/Cyp1b1/Sdk2/Cacna1c/Nhs/Kdr/Zeb2/Rcn1/Tub/Tbx2/Celf4/Nrp1/Lamc3/Arl6/Tenm3/Osr2/Obsl1/Bbs7/Sall2/Gdf11/Gli3/Ptprm/Thy1/Tgif2/Zeb1/Prdm1/Abi2/Smoc1/Rp1/Cdkn1c/Tsku/Arhgef15/Spred3/Col5a2/Pbx4/Lpcat1/Hipk2/Rorb/Twist2/Tmem231/Nphp1/Fat3/Pdgfrb/Ptn/Hipk1/Bmp7/Bcl11b/Twist1	51
negative regulation of cell migration	BP	0.136986	2.62204e-09	1.28271e-07	Cyp1b1/Sfrp2/Wnt11/Nog/Evl/Phldb2/Tcaf1/Drd4/Mef2c/Pfn2/Stc1/Cxcl12/Vash1/Plcb1/Ptprm/Thy1/Gpr173/Robo4/Il27ra/Limch1/Emilin1/Apoe/Magi2/Cnn2/Tie1/Cd200/Tmeff2/Arap3/Tnfaip6/Dlc1/Cldn5/Atp2b4/Dlg5/Dpysl3/Egfl7/Ptn/Cygb/Zmynd8/Rap2a/Eng	40
phosphatidylinositol-mediated signaling	BP	0.170588	2.74883e-09	1.33294e-07	Myo16/Hgf/Angpt1/Kdr/Agap2/Plxnb1/Igf1/Car8/Hcls1/Npr3/Fn1/Serpine2/Tek/Plcb1/Ppp1r16b/Prr5l/Htr2a/Prex2/Plcb2/Ncs1/Fyn/Fgr/Pdgfrb/Pld2/Ror1/F2r/Kcnh1/Twist1/Irs1	29
mesenchyme morphogenesis	BP	0.296296	2.78194e-09	1.33727e-07	Lef1/Wnt11/Nog/Tbx2/Nos3/Foxf1/Aplnr/Tbx3/Heyl/Snai1/Dchs1/Osr1/Bmp7/Myc/Twist1/Eng	16
positive regulation of ion transport	BP	0.130699	2.8895e-09	1.36217e-07	Cacna1c/Grik1/Pla2g10/Tcaf1/Abat/Scn4b/Drd4/Cacna2d1/Myo5a/Grin2b/Stc1/Cxcr3/Cxcl12/Ank2/Edn3/Plcb1/Trpc6/Thy1/Aplnr/Nlgn3/Cracr2a/Agtr1a/Ednra/Adcyap1r1/Stac2/Arrb2/Asph/Pkd2/Fhl1/Akt3/Gimap5/Gstm7/Gimap3/Psen1/Abcb1a/Sri/Pdgfrb/Gabbr1/Cav1/Cacnb4/F2r/Cd4/Mllt6	43
regulation of actin cytoskeleton organization	BP	0.125683	2.90475e-09	1.36217e-07	Kank4/Sema5a/Mdk/Wnt11/Evl/Phldb2/Ccdc88a/Nrp1/Hcls1/Fermt2/Tmod2/Wasf3/Mef2c/Pfn2/Icam1/Jam3/Tek/Abi2/Coro1a/Ppm1f/Epha3/Esam/Sh3bp1/Limch1/Arhgap6/Nox4/Arhgef15/Rhobtb3/Daam2/Pecam1/Tmeff2/Ppm1e/Scin/Bin1/Nckap1l/Carmil3/Dlc1/Myo1f/Arhgap28/Fgr/Ccn2/Cdc42ep5/Pdgfrb/Plekhh2/Cyfip2/Plek	46
bone development	BP	0.143411	2.90767e-09	1.36217e-07	Ihh/Mmp16/Sfrp2/Hoxd11/Kdr/Ryr1/Plxnb1/Igf1/Ddr2/Thbs3/Evc/Cbs/Hoxa11/Mef2c/Osr2/Stc1/Has2/Lrrc17/Gli3/Col13a1/Frem1/Fli1/Kit/Enpp1/Adamts7/Ltbp3/Tal1/Bgn/Smad9/P3h1/Dchs1/Rab23/Xylt1/Fat4/Twist1/Papss2/Fbln5	37
homophilic cell adhesion via plasma membrane adhesion molecules	BP	0.205357	3.04284e-09	1.41352e-07	Prtg/Pcdh18/Hmcn1/Sdk2/Cdh2/Cdh6/Tenm3/Cdh13/Pcdhgc3/Obsl1/Cdh10/Ptprm/Cdh5/Pcdh19/Pcdh12/Palld/Esam/Cdh11/Pecam1/Dchs1/Fat3/Fat4/Pcdhb14	23
actin filament organization	BP	0.115721	3.56864e-09	1.64396e-07	Kank4/Hmcn1/Sema5a/Wnt11/Evl/Phldb2/Ccdc88a/Nrp1/Hcls1/Fermt2/Aif1l/Tmod2/Wasf3/Myo5a/Pfn2/Icam1/Mical1/Arhgap25/Abi2/Catip/Coro1a/Ppm1f/Esam/Sh3bp1/Limch1/Arhgap6/Nox4/Arhgef15/Rhobtb3/Daam2/Pecam1/Hip1/Tmeff2/Ppm1e/Scin/Bin1/Nckap1l/Efs/Carmil3/Arrb1/Dlc1/Myo1f/Arhgap28/Wipf1/Ccn2/Dpysl3/Cdc42ep5/Elmo2/Plekhh2/Cyfip2/Shroom1/Plek/Pstpip1	53
synaptic vesicle cycle	BP	0.14978	4.08511e-09	1.86632e-07	Syn2/Nlgn1/Adra1a/Rims3/Stx1b/P2rx2/Drd4/Cdh2/Lrrk2/Pfn2/Tbc1d24/Ppfia2/Syde1/Htr1b/Cadps/Nlgn3/Magi2/Syt7/Prrt2/Bin1/Htr2a/Pcdh17/Ncs1/Erc2/Slc4a8/Brsk1/Stx2/Psen1/Nrn1/Cacna1a/Cacnb4/Prkar1b/Kcnh1/Nlgn2	34
eye development	BP	0.118765	4.15709e-09	1.87054e-07	Ndp/Stra6/Ihh/Cyp1b1/Sdk2/Cacna1c/Nhs/Kdr/Zeb2/Rcn1/Tub/Tbx2/Celf4/Nrp1/Lamc3/Arl6/Tenm3/Osr2/Obsl1/Bbs7/Sall2/Gdf11/Gli3/Ptprm/Thy1/Tgif2/Zeb1/Prdm1/Abi2/Smoc1/Rp1/Cdkn1c/Tsku/Arhgef15/Spred3/Col5a2/Pbx4/Lpcat1/Hipk2/Rorb/Twist2/Tmem231/Nphp1/Fat3/Pdgfrb/Ptn/Hipk1/Bmp7/Bcl11b/Twist1	50
inositol lipid-mediated signaling	BP	0.16763	4.16201e-09	1.87054e-07	Myo16/Hgf/Angpt1/Kdr/Agap2/Plxnb1/Igf1/Car8/Hcls1/Npr3/Fn1/Serpine2/Tek/Plcb1/Ppp1r16b/Prr5l/Htr2a/Prex2/Plcb2/Ncs1/Fyn/Fgr/Pdgfrb/Pld2/Ror1/F2r/Kcnh1/Twist1/Irs1	29
second-messenger-mediated signaling	BP	0.132686	4.30337e-09	1.91847e-07	Sgcd/Kdr/Nr5a2/Spink1/Igf1/Slc8a1/Nos3/Cbs/Drd4/Gnai1/Lrrk2/Ednrb/Slc24a4/Gucy1a2/Cxcr3/Cdh13/Ptgfr/Adgrl1/Ank2/Edn3/Gucy1b1/Gucy1a1/Aplnr/Itgal/Agtr1a/Apoe/Ndnf/Adcyap1r1/Cap2/Cmya5/Nfatc4/Rasd2/Xcr1/Pde5a/Ptger3/Atp2b4/Zap70/Lat/Rcan3/Cd4/Tbc1d10c	41
embryonic digit morphogenesis	BP	0.253521	4.60929e-09	2.03841e-07	Ihh/Sfrp2/Hoxd11/Nog/Tbx2/Hoxa11/Osr2/Flvcr1/Gli3/Cplane1/Tbx3/Tmem231/Osr1/Ttbk2/Rab23/Lrp4/Hand2/Twist1	18
neurotransmitter secretion	BP	0.162162	5.04993e-09	2.19811e-07	Syn2/Nlgn1/Adra1a/Rims3/Stx1b/P2rx2/Drd4/Lrrk2/Mef2c/Pfn2/Edn3/Ppfia2/Syde1/Htr1b/Cadps/Lin7a/Syt7/Prrt2/Kcnc4/Htr2a/Ncs1/Erc2/Slc4a8/Brsk1/Stx2/Psen1/Nrn1/Cacna1a/Cacnb4/Kcnh1	30
signal release from synapse	BP	0.162162	5.04993e-09	2.19811e-07	Syn2/Nlgn1/Adra1a/Rims3/Stx1b/P2rx2/Drd4/Lrrk2/Mef2c/Pfn2/Edn3/Ppfia2/Syde1/Htr1b/Cadps/Lin7a/Syt7/Prrt2/Kcnc4/Htr2a/Ncs1/Erc2/Slc4a8/Brsk1/Stx2/Psen1/Nrn1/Cacna1a/Cacnb4/Kcnh1	30
visual system development	BP	0.117925	5.27064e-09	2.27618e-07	Ndp/Stra6/Ihh/Cyp1b1/Sdk2/Cacna1c/Nhs/Kdr/Zeb2/Rcn1/Tub/Tbx2/Celf4/Nrp1/Lamc3/Arl6/Tenm3/Osr2/Obsl1/Bbs7/Sall2/Gdf11/Gli3/Ptprm/Thy1/Tgif2/Zeb1/Prdm1/Abi2/Smoc1/Rp1/Cdkn1c/Tsku/Arhgef15/Spred3/Col5a2/Pbx4/Lpcat1/Hipk2/Rorb/Twist2/Tmem231/Nphp1/Fat3/Pdgfrb/Ptn/Hipk1/Bmp7/Bcl11b/Twist1	50
regulation of T cell activation	BP	0.126437	5.31163e-09	2.27618e-07	Ihh/Efnb3/Mdk/Lef1/Cd83/Igf1/Cd44/Mapk8ip1/Pik3r6/Gli3/Thy1/Tnfsf13b/Loxl3/Zeb1/Prdm1/Coro1a/Cd1d1/Itgal/H2-Ab1/Il27ra/Btla/Sox12/Havcr2/H2-Ob/Igf2/Nckap1l/Xcl1/H2-Eb1/Stat5b/Pde5a/H2-Aa/Dlg5/Gimap5/Zap70/Gimap3/Lat/Il12rb1/Cav1/Il2rg/Spn/Il7r/Cd4/Rasal3/Lax1	44
cell-cell junction assembly	BP	0.174194	6.02054e-09	2.56012e-07	Wnt11/Epb41l3/Mpdz/Ptpro/Cdh2/Cdh6/Jam3/Cldn8/Cdh10/Cdh5/Abi2/Aplnr/Esam/Nfasc/Cdh11/Gjc1/Pecam1/Snai1/Heg1/Dchs1/Nphp1/Cldn5/Dlg5/Hipk1/Cav1/Pdcd6ip/Cldn1	27
positive regulation of calcium ion transport	BP	0.17931	6.10715e-09	2.57712e-07	Cacna1c/Cacna2d1/Stc1/Cxcr3/Cxcl12/Ank2/Trpc6/Thy1/Aplnr/Cracr2a/Agtr1a/Ednra/Adcyap1r1/Stac2/Arrb2/Asph/Pkd2/Gimap5/Gstm7/Gimap3/Sri/Pdgfrb/Cav1/Cacnb4/F2r/Cd4	26
neurotransmitter transport	BP	0.144628	6.17732e-09	2.58699e-07	Syn2/Slc6a2/Nlgn1/Adra1a/Rims3/Stx1b/P2rx2/Drd4/Lrrk2/Mef2c/Pfn2/Edn3/Ppfia2/Syde1/Htr1b/Slc6a15/Slc29a1/Cadps/Lin7a/Syt7/Prrt2/Kcnc4/Htr2a/Ncs1/Sv2c/Erc2/Atp1a2/Slc4a8/Brsk1/Stx2/Psen1/Nrn1/Cacna1a/Cacnb4/Kcnh1	35
regulation of blood circulation	BP	0.139098	6.75598e-09	2.80805e-07	Cacna1c/Kcnd3/Adra1a/Slc8a1/Nos3/Scn4b/Cacna2d1/Ednrb/Mmp2/Icam1/Wdr35/Stc1/Hopx/Cacna1e/Ank2/Edn3/Calca/Cd38/Agtr1a/Gjc1/Ednra/Bin1/Htr2a/Myl3/Pde5a/Slc4a3/Cacna1h/Ptger3/Atp2b4/Ccn2/Apln/Atp1a2/Sri/Cav1/F2r/Hey2/Ptger2	37
negative regulation of cellular component movement	BP	0.130573	6.89486e-09	2.84439e-07	Cyp1b1/Sfrp2/Wnt11/Nog/Evl/Phldb2/Tcaf1/Drd4/Mef2c/Pfn2/Stc1/Cxcl12/Vash1/Plcb1/Ptprm/Thy1/Gpr173/Robo4/Il27ra/Limch1/Emilin1/Apoe/Magi2/Cnn2/Tie1/Cd200/Tmeff2/Bin1/Arap3/Tnfaip6/Dlc1/Cldn5/Atp2b4/Dlg5/Dpysl3/Egfl7/Ptn/Cygb/Zmynd8/Rap2a/Eng	41
artery morphogenesis	BP	0.234568	7.01566e-09	2.87278e-07	Apob/Stra6/Mdk/Wnt11/Nog/Tbx2/Nrp1/Foxf1/Fkbp10/Lrp2/Prdm1/Apoe/Ednra/Akt3/Efemp2/Pdgfrb/Hey2/Hand2/Eng	19
synaptic transmission, glutamatergic	BP	0.196581	7.37544e-09	2.97602e-07	Grid1/Gria4/Grik1/Nlgn1/Aph1b/Cdh2/Lrrk2/Myo5a/Shc3/Mef2c/Grin2b/Serpine2/Shank2/Htr1b/Tshz3/Grik2/Nlgn3/Htr2a/Cacng7/Psen1/Cacna1a/Cacnb4/Nlgn2	23
endothelial cell differentiation	BP	0.196581	7.37544e-09	2.97602e-07	Kdr/Ednrb/Icam1/Stc1/Plcb1/Cdh5/Zeb1/Msn/Ppp1r16b/Robo4/Tie1/Ednra/Pecam1/Col15a1/Heg1/Arhgef26/Cldn5/Fstl1/Akap11/Col18a1/Cldn1/Hey2/S1pr3	23
regulation of endothelial cell proliferation	BP	0.167665	7.6289e-09	3.05598e-07	Sema5a/Mdk/Itga4/Kdr/Igf1/Mef2c/Prkd1/Cxcr3/Tek/Cdh13/Cxcl12/Vash1/Ptprm/Ppp1r16b/Aplnr/Jcad/Vegfc/Agtr1a/Apoe/Tie1/Igf2/Dysf/Akt3/Apln/Egfl7/Cav1/Vash2/Eng	28
regulation of cell shape	BP	0.171975	8.01521e-09	3.18763e-07	Kdr/Plxnb1/Epb41l3/Fermt2/Fn1/Wasf3/Icam1/Plxnd1/Msn/Coro1a/Kit/Rhobtb3/Itga7/Arap3/Cfap410/Parvb/Syne3/Dlc1/Fyn/Fgd1/Fgr/Palm/Cdc42ep5/Plekho1/Arhgap15/Ptn/Fmnl3	27
cellular extravasation	BP	0.231707	8.72258e-09	3.44417e-07	Mdk/Itga4/Chst2/Itgb7/Icam1/Podxl2/Jam3/Cxcl12/Itga1/Plcb1/Thy1/Itgal/Il27ra/Sele/Pecam1/Ptger3/St3gal4/Spn/Jam2	19
negative regulation of cell motility	BP	0.131148	9.25793e-09	3.62963e-07	Cyp1b1/Sfrp2/Wnt11/Nog/Evl/Phldb2/Tcaf1/Drd4/Mef2c/Pfn2/Stc1/Cxcl12/Vash1/Plcb1/Ptprm/Thy1/Gpr173/Robo4/Il27ra/Limch1/Emilin1/Apoe/Magi2/Cnn2/Tie1/Cd200/Tmeff2/Arap3/Tnfaip6/Dlc1/Cldn5/Atp2b4/Dlg5/Dpysl3/Egfl7/Ptn/Cygb/Zmynd8/Rap2a/Eng	40
endothelial cell development	BP	0.243243	9.39731e-09	3.65833e-07	Ednrb/Icam1/Stc1/Plcb1/Cdh5/Msn/Ppp1r16b/Robo4/Ednra/Pecam1/Col15a1/Heg1/Arhgef26/Cldn5/Akap11/Col18a1/Cldn1/S1pr3	18
postsynaptic specialization organization	BP	0.318182	9.74139e-09	3.76576e-07	Gap43/Ptprd/Nlgn1/Cdh2/Lrrc4b/Nptx1/Shank2/Slitrk3/Nlgn3/Nptxr/Syngap1/Arhgef9/Zmynd8/Nlgn2	14
cartilage development	BP	0.150235	1.07536e-08	4.12819e-07	Col11a1/Ihh/Sfrp2/Mdk/Hoxd11/Nog/Pkdcc/Thbs3/Cbs/Hoxa11/Mef2c/Osr2/Stc1/Gli3/Pth1r/Wnt9a/Zeb1/Mgp/Enpp1/Hoxd3/Adamts7/Snai1/Ltbp3/Pkd1/Bgn/Smad9/Osr1/Ccn2/Bbs1/Bmp7/Hand2/Mboat2	32
mesonephros development	BP	0.2	1.11557e-08	4.25302e-07	Wnt6/Hoxd11/Nog/Npnt/Cd44/Hoxa11/Adamts16/Gpc3/Osr2/Gdf11/Tcf21/Gli3/Tshz3/Agtr1a/Smad9/Ptch1/Dchs1/Osr1/Fat4/Bmp7/Vcan/Myc	22
excitatory postsynaptic potential	BP	0.217391	1.15201e-08	4.33388e-07	Grik1/Begain/Nlgn1/Celf4/Stx1b/Drd4/Lrrk2/Mef2c/Grin2b/Tbc1d24/Slc8a3/Slc29a1/Grik2/Nlgn3/Mpp2/Dlg4/Cux2/Zmynd8/Prkar1b/Nlgn2	20
collagen fibril organization	BP	0.271186	1.15246e-08	4.33388e-07	Col11a1/Cyp1b1/Sfrp2/Col14a1/Ddr2/Fkbp10/Col13a1/Loxl3/Emilin1/Col5a2/Adamts7/P3h1/Dpt/Efemp2/Crtap/Lum	16
positive regulation of kinase activity	BP	0.114943	1.22867e-08	4.58925e-07	Epha8/Angpt1/Kdr/Agap2/Igf1/Zeb2/Ddr2/Adra1a/Ccdc88a/Fermt2/Drd4/Ccnd2/Lrrk2/Areg/Dab1/Tek/Pik3r6/Gprc5b/Edn3/Calca/Flt3/Kit/Mmd/Epha3/Vegfc/Agtr1a/Nox4/Tie1/Kitl/Htr2a/Pkd1/Epha7/Rassf2/Arrb2/Pkd2/Pde5a/Dlg4/Fgr/Atp2b4/Acsl1/Psen1/Lat/Pdgfrb/Map4k2/C1qtnf9/Ror1/Fgd2/Cd4/Camk1/Irs1	50
branching involved in blood vessel morphogenesis	BP	0.311111	1.35161e-08	5.01455e-07	Ihh/Sfrp2/Sema5a/Angpt1/Mdk/Lef1/Kdr/Nrp1/Tek/Cxcl12/Plxnd1/Ednra/Nfatc4/Eng	14
endothelial cell proliferation	BP	0.15847	1.54226e-08	5.68375e-07	Sema5a/Mdk/Itga4/Kdr/Igf1/Mef2c/Prkd1/Cxcr3/Tek/Cdh13/Cxcl12/Vash1/Ptprm/Calca/Ppp1r16b/Aplnr/Jcad/Vegfc/Agtr1a/Apoe/Tie1/Igf2/Dysf/Akt3/Apln/Egfl7/Cav1/Vash2/Eng	29
chemical synaptic transmission, postsynaptic	BP	0.203883	1.67287e-08	6.12426e-07	Grik1/Begain/Nlgn1/Abat/Celf4/Stx1b/Drd4/Lrrk2/Mef2c/Grin2b/Tbc1d24/Slc8a3/Slc29a1/Grik2/Nlgn3/Mpp2/Dlg4/Cux2/Zmynd8/Prkar1b/Nlgn2	21
cardiac chamber morphogenesis	BP	0.171053	1.69178e-08	6.15274e-07	Col11a1/Sfrp2/Wnt11/Nog/Tbx2/Nos3/Nrp1/Mef2c/Foxf1/Tek/Adamts1/Lrp2/Cpe/Ccm2l/Aplnr/Tbx3/Ednra/Heyl/Myl3/Heg1/Fzd2/Bmp7/Hey2/Hand2/Slit3/Eng	26
exocytosis	BP	0.115942	1.82246e-08	6.5751e-07	Syn2/Cacna1c/Nlgn1/Syt13/Adra1a/Rims3/Stx1b/P2rx2/Drd4/Lrrk2/Myo5a/Foxf1/Pfn2/Mical1/Exoc3l/Ppfia2/Syde1/Htr1b/Coro1a/Kit/Cadps/Lin7a/Syt7/Prrt2/Nckap1l/Htr2a/Myo1f/Ncs1/Erc2/Cd84/Cacna1h/Fgr/Septin4/Slc4a8/Stx2/Psen1/Rab27a/Lat/Clnk/Nrn1/Cacna1a/Pld2/Nkd2/Pdcd6ip/Cacnb4/Kcnh1/Plek/Prss12	48
regulation of actin filament organization	BP	0.134058	1.83606e-08	6.5751e-07	Kank4/Sema5a/Wnt11/Evl/Phldb2/Ccdc88a/Nrp1/Hcls1/Fermt2/Tmod2/Wasf3/Pfn2/Icam1/Abi2/Coro1a/Ppm1f/Esam/Sh3bp1/Limch1/Arhgap6/Nox4/Arhgef15/Daam2/Pecam1/Tmeff2/Ppm1e/Scin/Bin1/Nckap1l/Carmil3/Dlc1/Arhgap28/Ccn2/Cdc42ep5/Plekhh2/Cyfip2/Plek	37
coronary vasculature development	BP	0.233766	1.8436e-08	6.5751e-07	Angpt1/Sgcd/Nrp1/Kif7/Gpc3/Plxnd1/Lrp2/Prdm1/Cplane1/Aplnr/Dync2h1/Prickle1/Pcsk5/Apln/Pdgfrb/Prokr1/Hey2/Hand2	18
vesicle-mediated transport synapse	BP	0.137795	2.1864e-08	7.74769e-07	Syn2/Nlgn1/Adra1a/Rims3/Stx1b/P2rx2/Drd4/Cdh2/Lrrk2/Pfn2/Tbc1d24/Ppfia2/Syde1/Htr1b/Cadps/Nlgn3/Magi2/Syt7/Prrt2/Bin1/Htr2a/Pcdh17/Nsg1/Ncs1/Erc2/Slc4a8/Brsk1/Stx2/Psen1/Nrn1/Cacna1a/Cacnb4/Prkar1b/Kcnh1/Nlgn2	35
alpha-beta T cell activation	BP	0.155914	2.23831e-08	7.88113e-07	Ihh/Lef1/Cd83/Wdfy4/Cd44/Itk/Mapk8ip1/Gli3/Dock2/Loxl3/Prdm1/Cd1d1/H2-Ab1/Btla/Cracr2a/Nckap1l/Xcl1/Satb1/Gimap5/Zap70/Gimap3/Il12rb1/Il2rg/Batf/Spn/Ly9/Bcl11b/Myc/Rasal3	29
positive regulation of cell junction assembly	BP	0.185484	2.3378e-08	8.17934e-07	Kdr/Ptprd/St8sia2/Nlgn1/Nrp1/Fermt2/Col16a1/Lrrc4b/Tek/Adgrl1/Slitrk3/Thy1/Ppm1f/Nlgn3/Bhlhb9/Nphp1/Cldn5/Cux2/Dlg5/Cav1/Enpp2/Cldn1/Nlgn2	23
Ras protein signal transduction	BP	0.122807	2.74352e-08	9.41998e-07	Igf1/Adra1a/Nrp1/Rasgrp3/Arl6/Cdh2/Rasa3/Lpar4/Prkd1/Arhgef25/Cdh13/Dock2/Rasgrp2/Sh2b2/Syde1/Abi2/Sh3bp1/Eps8l1/Agtr1a/Apoe/Rasip1/Ednra/Pecam1/Kitl/Arap3/Arrb1/Heg1/Dlc1/Net1/Syngap1/Cdc42ep5/Rab39b/Mapre2/Lat/Pdgfrb/Dennd4a/Iqsec3/Nradd/F2r/Rasal3/Rap2a/Plekhg5	42
regulation of Wnt signaling pathway	BP	0.125786	3.0077e-08	1.02004e-06	Gli1/Sfrp2/Sema5a/Mdk/Lef1/Apcdd1/Wnt11/Nog/Zeb2/Nkd1/Ptpro/Tert/Cdh2/Gpc3/Lrrk2/Rbms3/Tmem237/Gprc5b/Gli3/Peg12/Plpp3/Znrf3/Dkk3/Tsku/Apoe/Daam2/Prickle1/Caprin2/Nfatc4/Tle1/Lats2/Psen1/Adgra2/Cav1/Dact1/Nkd2/Grb10/Tle2/Lrp4/Draxin	40
embryonic skeletal system development	BP	0.171233	3.10169e-08	1.04102e-06	Col11a1/Ihh/Mmp16/Hoxd10/Hoxd11/Nog/Hoxa11/Hoxd9/Mef2c/Osr2/Hoxd4/Flvcr1/Gli3/Wnt9a/Zeb1/Hoxd3/Ednra/Pcsk5/Hoxa9/Twist2/Osr1/Xylt1/Bmp7/Hand2/Twist1	25
negative regulation of Wnt signaling pathway	BP	0.161677	3.10723e-08	1.04102e-06	Gli1/Sfrp2/Mdk/Apcdd1/Wnt11/Nog/Nkd1/Ptpro/Cdh2/Gpc3/Rbms3/Gli3/Znrf3/Dkk3/Tsku/Apoe/Prickle1/Nfatc4/Tle1/Lats2/Cav1/Dact1/Nkd2/Grb10/Tle2/Lrp4/Draxin	27
ureteric bud development	BP	0.196262	3.38288e-08	1.10654e-06	Wnt6/Hoxd11/Nog/Npnt/Cd44/Hoxa11/Adamts16/Gpc3/Gdf11/Tcf21/Gli3/Tshz3/Agtr1a/Smad9/Ptch1/Dchs1/Osr1/Fat4/Bmp7/Vcan/Myc	21
mesonephric epithelium development	BP	0.196262	3.38288e-08	1.10654e-06	Wnt6/Hoxd11/Nog/Npnt/Cd44/Hoxa11/Adamts16/Gpc3/Gdf11/Tcf21/Gli3/Tshz3/Agtr1a/Smad9/Ptch1/Dchs1/Osr1/Fat4/Bmp7/Vcan/Myc	21
mesonephric tubule development	BP	0.196262	3.38288e-08	1.10654e-06	Wnt6/Hoxd11/Nog/Npnt/Cd44/Hoxa11/Adamts16/Gpc3/Gdf11/Tcf21/Gli3/Tshz3/Agtr1a/Smad9/Ptch1/Dchs1/Osr1/Fat4/Bmp7/Vcan/Myc	21
regulation of GTPase activity	BP	0.121739	3.52569e-08	1.14647e-06	Wnt11/Plxnb1/Rgs6/Fermt2/Rgs16/Rasgrp3/Garnl3/Lrrk2/Arhgap45/Rasa3/Icam1/Arhgap25/Rasgrp2/Myo9a/Plxnd1/Thy1/Dock10/Epha3/Sh3bp1/Arhgap6/Arhgef15/Rasip1/Pecam1/Bin1/Arap3/Xcl1/Arrb1/Arrb2/Arhgef26/Net1/Fgd1/Gnb5/Syngap1/Ngef/Mapre2/Arhgap15/Iqsec3/Gpsm1/F2r/Sipa1/Tbc1d10c/Rasal3	42
integrin-mediated signaling pathway	BP	0.204082	3.58518e-08	1.159e-06	Itga4/Nrp1/Fermt2/Sema7a/Itgb7/Fn1/Itga1/Thy1/Plpp3/Loxl3/Itgal/Itga7/Pcsk5/Fgr/Ccn2/Lat/Ptn/Itga8/Itgb4/Plek	20
nephron epithelium development	BP	0.188034	3.62805e-08	1.16604e-06	Wnt6/Hoxd11/Nog/Npnt/Ptpro/Cd44/Hoxa11/Adamts16/Gpc3/Ednrb/Mef2c/Tcf21/Gli3/Agtr1a/Ednra/Heyl/Ptch1/Dchs1/Osr1/Aqp11/Fat4/Myc	22
detection of external stimulus	BP	0.175182	3.69912e-08	1.17521e-06	Col11a1/Sema5a/Igf1/Sema5b/Scn1a/Slc24a4/Ano1/Foxf1/Grin2b/Serpine2/Cxcl12/Calca/Kit/Grik2/Htr2a/Pkd1/Arrb1/Arrb2/Pkd2/Fyn/Piezo2/Pkdrej/Cacnb4/Myc	24
synaptic vesicle exocytosis	BP	0.175182	3.69912e-08	1.17521e-06	Nlgn1/Adra1a/Rims3/Stx1b/P2rx2/Drd4/Lrrk2/Pfn2/Ppfia2/Syde1/Htr1b/Cadps/Syt7/Prrt2/Htr2a/Ncs1/Erc2/Slc4a8/Stx2/Psen1/Nrn1/Cacna1a/Cacnb4/Kcnh1	24
regulation of osteoblast differentiation	BP	0.164557	3.8435e-08	1.21411e-06	Gli1/Sfrp2/Nog/Igf1/Ddr2/Npnt/Fermt2/Areg/Mef2c/Id3/Prkd1/Gli3/Nell1/Gdf10/Smoc1/Vegfc/Rorb/Tnfaip6/Twist2/Rassf2/Ptch1/Lrp3/Bmp7/Hand2/Twist1/Zfp932	26
regionalization	BP	0.116883	3.96337e-08	1.24486e-06	Gli1/Sfrp2/Ar/Hhip/Lef1/Wnt11/Hoxd10/Hoxd11/Nog/Zeb2/Nrp1/Hoxa11/Dzip1l/Gpc3/Hoxd9/Hoxa10/Mef2c/Foxf1/Hoxd8/Hoxd4/Tshz1/Gdf11/Gli3/Ift57/Lrp2/Lfng/Gpr161/Tbx3/Dync2h1/Hoxd3/Ednra/Heyl/Snai1/Hipk2/Pcsk5/Hoxa9/Ptch1/Osr1/Nr2f1/Rab23/Ets2/Psen1/Hipk1/Hey2/Lrp4	45
neuron death	BP	0.111872	4.0554e-08	1.26657e-06	Ptprz1/Angpt1/Mdk/Dcc/Kdr/Agap2/Igf1/Ddr2/St8sia2/Nrp1/Tert/Bok/Lrrk2/Mef2c/Dpysl4/Grin2b/Pcdhgc3/Tbc1d24/Itga1/Coro1a/Scn2a/Grik2/Il27ra/Rilpl1/Enpp1/Apoe/Kcnma1/Cd200/Slc23a2/Ndnf/Hipk2/Arrb1/Nfatc4/Epha7/Neo1/Kcnip3/Sarm1/Arrb2/Bhlhb9/Fyn/Nlrp1b/Syngap1/Psen1/Meak7/Nes/Cacna1a/Pcdhgc4/F2r/Draxin	49
regulation of postsynaptic membrane potential	BP	0.186441	4.259e-08	1.32268e-06	Grik1/Begain/Nlgn1/Abat/Celf4/Stx1b/Drd4/Lrrk2/Mef2c/Grin2b/Tbc1d24/Slc8a3/Slc29a1/Gabra4/Grik2/Nlgn3/Mpp2/Dlg4/Cux2/Zmynd8/Prkar1b/Nlgn2	22
positive regulation of endothelial cell proliferation	BP	0.20202	4.29146e-08	1.32532e-06	Sema5a/Mdk/Itga4/Kdr/Igf1/Prkd1/Cdh13/Cxcl12/Ppp1r16b/Aplnr/Jcad/Vegfc/Agtr1a/Igf2/Dysf/Akt3/Apln/Egfl7/Cav1/Vash2	20
negative regulation of neuron death	BP	0.1341	4.38144e-08	1.34559e-06	Ptprz1/Angpt1/Mdk/Kdr/Agap2/Igf1/Nrp1/Tert/Bok/Lrrk2/Mef2c/Pcdhgc3/Tbc1d24/Coro1a/Grik2/Il27ra/Apoe/Cd200/Slc23a2/Ndnf/Hipk2/Arrb1/Nfatc4/Neo1/Arrb2/Bhlhb9/Fyn/Syngap1/Psen1/Meak7/Nes/Cacna1a/Pcdhgc4/F2r/Draxin	35
camera-type eye development	BP	0.117647	4.62249e-08	1.40402e-06	Ndp/Stra6/Ihh/Cyp1b1/Sdk2/Cacna1c/Nhs/Kdr/Zeb2/Rcn1/Tub/Tbx2/Celf4/Nrp1/Lamc3/Arl6/Tenm3/Osr2/Obsl1/Gdf11/Gli3/Ptprm/Thy1/Tgif2/Zeb1/Abi2/Rp1/Cdkn1c/Tsku/Arhgef15/Spred3/Lpcat1/Hipk2/Rorb/Twist2/Tmem231/Nphp1/Fat3/Pdgfrb/Ptn/Hipk1/Bmp7/Bcl11b/Twist1	44
melanocyte differentiation	BP	0.37931	4.72348e-08	1.42685e-06	Zeb2/Adamts20/Ednrb/Myo5a/Mef2c/Edn3/Gli3/Kit/Enpp1/Kitl/Rab27a	11
positive regulation of ERK1 and ERK2 cascade	BP	0.140969	5.04646e-08	1.51613e-06	Angpt1/Dcc/Kdr/Igf1/Ddr2/Npnt/Adra1a/Nrp1/Cd44/Fermt2/Sema7a/Icam1/Tek/Cxcl12/Akap12/Denn2b/Dnajc27/Apoe/Nox4/Havcr2/Ednra/Htr2a/Xcl1/Arrb1/Cavin3/Arrb2/Ccn2/Pdgfrb/Pde8a/F2r/Cd4/Hand2	32
mesenchymal cell proliferation	BP	0.263158	5.13423e-08	1.53416e-06	Ihh/Wnt11/Kdr/Tbx2/Gpc3/Foxf1/Zeb1/Dchs1/Osr1/Fat4/Ptn/Bmp7/Hand2/Myc/Irs1	15
cell-cell junction organization	BP	0.143519	5.35413e-08	1.59127e-06	Wnt11/Epb41l3/Mpdz/Ptpro/Fermt2/Cdh2/Cdh6/Jam3/Cldn8/Cdh10/Cdh5/Abi2/Aplnr/Esam/Nfasc/Cdh11/Gjc1/Pecam1/Snai1/Heg1/Dchs1/Svep1/Nphp1/Cldn5/Dlg5/Hipk1/Cav1/Pdcd6ip/Cldn1/F2r/Numbl	31
endothelial cell migration	BP	0.140351	5.60414e-08	1.65667e-06	Cyp1b1/Sema5a/Angpt1/Kdr/Igf1/Nos3/Nrp1/Ets1/Mef2c/Ptp4a3/Prkd1/Stc1/Tek/Cdh13/Vash1/Ptprm/Calca/Plxnd1/Cdh5/Plpp3/Jcad/Sh3bp1/Vegfc/Apoe/Pecam1/Igf2/Hdac9/Akt3/Atp2b4/Fstl1/Adgra2/Plekhg5	32
reproductive structure development	BP	0.107438	5.93403e-08	1.74486e-06	Ndp/Tex15/Stra6/Sfrp2/Ar/Angpt1/Lef1/Itga4/Kdr/Cyp7b1/Nog/Igf1/Slc8a1/Nos3/Fst/Cd44/Hoxa11/Il11ra1/Hoxa10/Mmp2/Icam1/Id4/Serpine2/Adamts1/Tcf21/Vash1/Gdf7/Lrp2/Syde1/Lfng/Prdm1/Pcdh12/Kit/Cdkn1c/Tbx3/Rhobtb3/Igf2/Snai1/Kitl/Pkd1/Arrb1/Tnfaip6/Hoxa9/Arrb2/Stat5b/Osr1/Pkd2/Abcb1a/Ptn/Vash2/Bmp7/Hey2	52
negative regulation of phosphorus metabolic process	BP	0.109409	6.00472e-08	1.74706e-06	Hgf/Sfrp2/Angpt1/Cd109/Spink1/Nog/Igf1/Ddr2/Slc8a1/Ptpro/Lrrk2/Mical1/Mapk8ip1/Slc8a3/Pkia/Thy1/Plpp3/Ppm1f/Ppp1r16b/Enpp1/Cdkn1c/Emilin1/Ppef2/Prr5l/Apoe/Rasip1/Pecam1/Ppm1e/Nckap1l/Bdkrb2/Pkib/Lpcat1/Cmya5/Arrb1/Heg1/Rassf2/Arrb2/Lats2/Ppp1r26/Smpd1/Psen1/Cav1/Pid1/Grb10/Bmp7/Prkar1b/Twist1/Plek/Lax1/Eng	50
negative regulation of phosphate metabolic process	BP	0.109409	6.00472e-08	1.74706e-06	Hgf/Sfrp2/Angpt1/Cd109/Spink1/Nog/Igf1/Ddr2/Slc8a1/Ptpro/Lrrk2/Mical1/Mapk8ip1/Slc8a3/Pkia/Thy1/Plpp3/Ppm1f/Ppp1r16b/Enpp1/Cdkn1c/Emilin1/Ppef2/Prr5l/Apoe/Rasip1/Pecam1/Ppm1e/Nckap1l/Bdkrb2/Pkib/Lpcat1/Cmya5/Arrb1/Heg1/Rassf2/Arrb2/Lats2/Ppp1r26/Smpd1/Psen1/Cav1/Pid1/Grb10/Bmp7/Prkar1b/Twist1/Plek/Lax1/Eng	50
endocardial cushion development	BP	0.28	6.06118e-08	1.75425e-06	Nog/Tbx2/Nos3/Foxf1/Erg/Epha3/Aplnr/Tbx3/Heyl/Snai1/Dchs1/Bmp7/Twist1/Eng	14
roof of mouth development	BP	0.19802	6.10283e-08	1.75711e-06	Lef1/Wnt11/Pkdcc/Tbx2/Mef2c/Osr2/Tshz1/Bbs7/Gdf11/Tcf21/Gli3/Loxl3/Jag2/Cplane1/Tbx3/Snai1/Asph/Osr1/Fzd2/Hand2	20
negative regulation of protein phosphorylation	BP	0.119318	6.24317e-08	1.77781e-06	Hgf/Sfrp2/Angpt1/Cd109/Spink1/Nog/Igf1/Slc8a1/Ptpro/Lrrk2/Mical1/Mapk8ip1/Slc8a3/Pkia/Thy1/Plpp3/Ppm1f/Enpp1/Cdkn1c/Emilin1/Ppef2/Prr5l/Apoe/Rasip1/Pecam1/Ppm1e/Bdkrb2/Pkib/Arrb1/Heg1/Rassf2/Arrb2/Lats2/Smpd1/Psen1/Cav1/Pid1/Bmp7/Prkar1b/Twist1/Lax1/Eng	42
transmembrane receptor protein serine/threonine kinase signaling pathway	BP	0.11509	6.27121e-08	1.77781e-06	Sfrp2/Lef1/Cd109/Kdr/Nog/Zeb2/Rnf165/Npnt/Fst/Fermt2/Btbd11/Gpc3/Gdf11/Zfp423/Cdh5/Gdf7/Lrp2/Pbld2/Tgif2/Zeb1/Gdf10/Cdkn1c/Tsku/Emilin1/Magi2/Spred3/Ltbp3/Hipk2/Kcp/Tnfaip6/Smad9/Neo1/Nrros/Arrb2/Zfyve9/Cldn5/Il17rd/Fstl1/Lats2/Cav1/Itga8/Tmprss6/Bmp7/Nrep/Eng	45
positive regulation of cell development	BP	0.116402	6.30647e-08	1.77868e-06	Ptprz1/Sema5a/Mdk/Hoxd11/Kdr/Plxnb1/Ptprd/Nog/Igf1/Zeb2/Nrp1/Fermt2/Sema7a/Hoxa11/Fn1/Serpine2/Cxcl12/Tbc1d24/Has2/Obsl1/Gli3/Plxnd1/Cdh5/Lrp2/Kit/Mme/Vegfc/Apoe/Caprin2/Bin1/Nin/Chodl/Bhlhb9/Net1/Pde5a/Cldn5/Cux2/Abcb1a/Ptn/Akap11/Enpp2/Myc/Zfp365/Numbl	44
regulation of postsynapse organization	BP	0.189189	6.59843e-08	1.85158e-06	Ptprd/Nlgn1/Cdh2/Lrrk2/Lrrc4b/Nptx1/Grin2b/Ppfia2/Abi2/Kif1a/Nlgn3/Dgkb/Apoe/Caprin2/Epha7/Bhlhb9/Lrfn2/Fyn/Cux2/Ngef/Zmynd8	21
regulation of neuron death	BP	0.114796	6.76174e-08	1.88782e-06	Ptprz1/Angpt1/Mdk/Dcc/Kdr/Agap2/Igf1/Ddr2/St8sia2/Nrp1/Tert/Bok/Lrrk2/Mef2c/Grin2b/Pcdhgc3/Tbc1d24/Itga1/Coro1a/Grik2/Il27ra/Rilpl1/Apoe/Kcnma1/Cd200/Slc23a2/Ndnf/Hipk2/Arrb1/Nfatc4/Epha7/Neo1/Kcnip3/Sarm1/Arrb2/Bhlhb9/Fyn/Syngap1/Psen1/Meak7/Nes/Cacna1a/Pcdhgc4/F2r/Draxin	45
regulation of axonogenesis	BP	0.151351	7.4508e-08	2.06975e-06	Efnb3/Map2/Sema5a/Lrrc4c/Plxnb1/Zeb2/Sema5b/Nrp1/Sema7a/Cdh2/Fn1/Dab1/Cxcl12/Plxnd1/Thy1/Apoe/Sema3g/Nin/Epha7/Chodl/Syngap1/Brsk1/Psen1/Sema6a/Ulk2/Cacna1a/Lrp4/Draxin	28
reproductive system development	BP	0.106557	7.73817e-08	2.13883e-06	Ndp/Tex15/Stra6/Sfrp2/Ar/Angpt1/Lef1/Itga4/Kdr/Cyp7b1/Nog/Igf1/Slc8a1/Nos3/Fst/Cd44/Hoxa11/Il11ra1/Hoxa10/Mmp2/Icam1/Id4/Serpine2/Adamts1/Tcf21/Vash1/Gdf7/Lrp2/Syde1/Lfng/Prdm1/Pcdh12/Kit/Cdkn1c/Tbx3/Rhobtb3/Igf2/Snai1/Kitl/Pkd1/Arrb1/Tnfaip6/Hoxa9/Arrb2/Stat5b/Osr1/Pkd2/Abcb1a/Ptn/Vash2/Bmp7/Hey2	52
endothelium development	BP	0.172932	9.05158e-08	2.48941e-06	Kdr/Ednrb/Icam1/Stc1/Plcb1/Cdh5/Zeb1/Msn/Ppp1r16b/Robo4/Tie1/Ednra/Pecam1/Col15a1/Heg1/Arhgef26/Cldn5/Fstl1/Akap11/Col18a1/Cldn1/Hey2/S1pr3	23
protein localization to cell periphery	BP	0.116216	9.28674e-08	2.54144e-06	Gpc6/Kcnb2/Ar/Pkdcc/Tub/Epb41l3/Ccdc88a/Stx1b/Arl6/Gnai1/Efr3b/Cdh2/Gga2/Abi3/Myo5a/Nptx1/Ank2/Rab34/Dlg2/Ttc7b/Epha3/Lin7a/Rilpl1/Nptxr/Nfasc/Magi2/Arl3/Nsg1/Cacng7/Stac2/Kcnip3/Ptch1/Dchs1/Tspan5/Dlg4/Palm/Atp2b4/Bbs1/Pid1/Nkd2/Golph3l/Rabep1/Rap2a	43
regulation of small GTPase mediated signal transduction	BP	0.137339	9.3658e-08	2.55045e-06	Igf1/Adra1a/Nrp1/Cdh2/Garnl3/Rasa3/Lpar4/Arhgef25/Arhgap25/Dock2/Sh2b2/Syde1/Sh3bp1/Eps8l1/Apoe/Rasip1/Adcyap1r1/Kitl/Arap3/Arrb1/Heg1/Dlc1/Arhgap28/Net1/Syngap1/Mapre2/Pdgfrb/Dennd4a/Iqsec3/F2r/Sipa1/Rasal3	32
regulation of synaptic transmission, glutamatergic	BP	0.211765	9.43967e-08	2.55797e-06	Gria4/Grik1/Nlgn1/Cdh2/Lrrk2/Myo5a/Mef2c/Grin2b/Serpine2/Shank2/Htr1b/Tshz3/Grik2/Nlgn3/Htr2a/Cacng7/Psen1/Nlgn2	18
negative regulation of canonical Wnt signaling pathway	BP	0.171642	1.04355e-07	2.80488e-06	Gli1/Sfrp2/Mdk/Wnt11/Nog/Nkd1/Ptpro/Cdh2/Gpc3/Rbms3/Gli3/Znrf3/Dkk3/Apoe/Prickle1/Tle1/Lats2/Cav1/Dact1/Nkd2/Tle2/Lrp4/Draxin	23
muscle cell differentiation	BP	0.109589	1.04523e-07	2.80488e-06	AW551984/Sgcd/Col14a1/Ryr1/Igf1/Tbx2/Npnt/Adra1a/Slc8a1/P2rx2/Tmod2/Cdh2/Ednrb/Mef2c/Foxf1/Cxcl12/Hopx/Ank2/Zeb1/Tshz3/Kit/Cth/Aplnr/Nox4/Tbx3/Ednra/Igf2/Dysf/Bin1/Hdac9/Nfatc4/Flnc/Neo1/Selenon/Arrb2/Pi16/Rbpms2/Efemp2/Sgcb/Plekho1/Pdgfrb/Itga8/Hacd1/Cacnb4/Hey2/Hand2/Camk1/Eng	48
connective tissue development	BP	0.125424	1.0559e-07	2.81981e-06	Col11a1/Ihh/Sfrp2/Mdk/Hoxd11/Nog/Igf1/Pkdcc/Thbs3/Cbs/Hoxa11/Mef2c/Id4/Osr2/Stc1/Gli3/Gdf7/Pth1r/Wnt9a/Zeb1/Selenom/Mgp/Enpp1/Hoxd3/Adamts7/Snai1/Ltbp3/Pkd1/Bgn/Smad9/Osr1/Ccn2/Bbs1/Pdgfrb/Bmp7/Hand2/Mboat2	37
sequestering of calcium ion	BP	0.177419	1.07185e-07	2.8409e-06	Ryr1/Slc8a1/Myo5a/Prkd1/Cxcr3/Ank2/Thy1/Coro1a/Aplnr/Ednra/Htr2a/Xcl1/Selenon/Asph/Pkd2/Xcr1/Ryr3/Slc25a23/Gstm7/Psen1/Sri/F2r	22
negative regulation of ion transport	BP	0.152542	1.07407e-07	2.8409e-06	Maob/Hecw2/Spink1/Abat/Nos3/Drd4/Myo5a/Icam1/Serpine2/Stc1/Calca/Htr1b/Dysf/Bin1/Htr2a/Osr1/Pkd2/Rrad/Ptger3/Gnb5/Gstm7/Atp1a2/Sri/Gabbr1/Cav1/Usp2/Twist1	27
positive regulation of nervous system development	BP	0.116992	1.08498e-07	2.85608e-06	Ptprz1/Sema5a/Mdk/Kdr/Plxnb1/Ptprd/Nog/Igf1/Zeb2/St8sia2/Nlgn1/Nrp1/Sema7a/Fn1/Lrrc4b/Serpine2/Cxcl12/Tbc1d24/Obsl1/Adgrl1/Gli3/Slitrk3/Plxnd1/Lrp2/Kit/Mme/Nlgn3/Vegfc/Apoe/Caprin2/Bin1/Nin/Chodl/Bhlhb9/Cux2/Dlg5/Ptn/Enpp2/Myc/Nlgn2/Zfp365/Numbl	42
regulation of transmembrane transporter activity	BP	0.126761	1.19694e-07	3.13586e-06	Hecw2/Nlgn1/Tcaf1/Scn4b/Drd4/Fxyd5/Cacna2d1/Myo5a/Mef2c/Ank2/Plcb1/Trpc6/Nlgn3/Cracr2a/Prrt1/Ednra/Dysf/Cacng7/Stac2/Selenon/Asph/Osr1/Pkd2/Fhl1/Rrad/Dlg4/Gnb5/Gstm7/Atp1a2/Abcb1a/Sri/Cav1/Cacna1a/Cacnb4/Twist1/Nlgn2	36
response to mechanical stimulus	BP	0.151685	1.20893e-07	3.15233e-06	Col11a1/Stra6/Slc1a3/Mdk/Wnt11/Igf1/Slc8a1/Nos3/Scn1a/Mmp2/Grin2b/Serpine2/Cxcl12/Kit/Cnn2/Ednra/Htr2a/Pkd1/Pkd2/Fyn/Habp4/Atp1a2/Piezo2/Ptn/Pkdrej/Cav1/Myc	27
glycoprotein biosynthetic process	BP	0.128676	1.23294e-07	3.19986e-06	St6gal2/Itm2a/Igf1/St8sia2/St8sia4/Gxylt2/Tet1/Uggt2/Soat1/Chst10/Tmtc1/B3galnt1/Fut10/Plcb1/Galnt16/St3gal2/St6galnac4/Eogt/Ggta1/St8sia6/Galntl6/Poglut2/Dse/Mgat3/Pomt2/Aqp11/Large1/St6galnac6/B3gnt5/Xylt1/St3gal4/Psen1/Alg14/Galnt18/Dpy19l1	35
sodium ion transport	BP	0.133065	1.26884e-07	3.27763e-06	Nalcn/Hecw2/Slc6a2/Slc5a11/Slc13a5/Slc8a1/Nos3/Scn4b/Drd4/Fxyd5/Scn1a/Ednrb/Slc9a7/Slc24a4/Serpine2/Slc24a3/Plcb1/Slc8a3/Slc6a15/Maged2/Scn2a/Ednra/Slc9a5/Slc23a2/Osr1/Slc38a1/Pkd2/Akt3/Atp2b4/Scn3a/Atp1a2/Slc4a8/Mllt6	33
negative regulation of calcium ion transport	BP	0.231884	1.27582e-07	3.28034e-06	Spink1/Nos3/Drd4/Icam1/Stc1/Calca/Dysf/Bin1/Pkd2/Rrad/Ptger3/Gnb5/Gstm7/Atp1a2/Sri/Usp2	16
protein glycosylation	BP	0.147368	1.32415e-07	3.35776e-06	St6gal2/St8sia2/St8sia4/Gxylt2/Tet1/Uggt2/Tmtc1/B3galnt1/Fut10/Galnt16/St3gal2/St6galnac4/Eogt/Ggta1/St8sia6/Galntl6/Poglut2/Mgat3/Pomt2/Aqp11/Large1/St6galnac6/B3gnt5/St3gal4/Psen1/Alg14/Galnt18/Dpy19l1	28
macromolecule glycosylation	BP	0.147368	1.32415e-07	3.35776e-06	St6gal2/St8sia2/St8sia4/Gxylt2/Tet1/Uggt2/Tmtc1/B3galnt1/Fut10/Galnt16/St3gal2/St6galnac4/Eogt/Ggta1/St8sia6/Galntl6/Poglut2/Mgat3/Pomt2/Aqp11/Large1/St6galnac6/B3gnt5/St3gal4/Psen1/Alg14/Galnt18/Dpy19l1	28
negative regulation of neuron apoptotic process	BP	0.147368	1.32415e-07	3.35776e-06	Ptprz1/Angpt1/Mdk/Kdr/Agap2/Nrp1/Tert/Bok/Mef2c/Pcdhgc3/Coro1a/Grik2/Il27ra/Apoe/Ndnf/Hipk2/Arrb1/Nfatc4/Arrb2/Bhlhb9/Fyn/Syngap1/Psen1/Nes/Cacna1a/Pcdhgc4/F2r/Draxin	28
ERK1 and ERK2 cascade	BP	0.117479	1.36784e-07	3.40747e-06	Angpt1/Dcc/Kdr/Igf1/Ddr2/Npnt/Adra1a/Nrp1/Cd44/Fermt2/Sema7a/Fn1/Icam1/Tek/Cxcl12/Akap12/Denn2b/Dnajc27/Emilin1/Apoe/Nox4/Havcr2/Ednra/Spred3/Htr2a/Xcl1/Arrb1/Cavin3/Epha7/Arrb2/Ccn2/Sema6a/Pdgfrb/Pde8a/Cav1/Grb10/F2r/Cd4/Hand2/Tbc1d10c/Myc	41
regulation of transporter activity	BP	0.124161	1.36892e-07	3.40747e-06	Hecw2/Slc5a11/Nlgn1/Tcaf1/Scn4b/Drd4/Fxyd5/Cacna2d1/Myo5a/Mef2c/Ank2/Plcb1/Trpc6/Nlgn3/Cracr2a/Prrt1/Ednra/Dysf/Cacng7/Stac2/Selenon/Asph/Osr1/Pkd2/Fhl1/Rrad/Dlg4/Gnb5/Gstm7/Atp1a2/Abcb1a/Sri/Cav1/Cacna1a/Cacnb4/Twist1/Nlgn2	37
positive regulation of neuron projection development	BP	0.137778	1.37488e-07	3.40747e-06	Ptprz1/Hgf/Acsl6/Fez1/Mdk/Dcc/Lrrc7/Tenm3/Prkd1/Serpine2/Adamts1/Gprc5b/Serpini1/Epha3/Apoe/Magi2/Caprin2/Ndnf/P3h1/Bhlhb9/Fyn/Cux2/Dpysl3/Arsb/Ptn/Gpc2/Cpeb1/Ror1/Bmp7/Setx/Camk1	31
negative regulation of cell activation	BP	0.137778	1.37488e-07	3.40747e-06	Ihh/Mdk/Abat/Cd44/Foxf1/Serpine2/Gli3/Flt3/Loxl3/Prdm1/H2-Ab1/Btla/Emilin1/Apoe/Havcr2/Cd200/Nckap1l/Pde5a/Cd84/Fgr/Ptger3/H2-Aa/Dlg5/Gimap5/Gimap3/Clnk/Cygb/Nr1h3/Spn/Tbc1d10c/Lax1	31
detection of abiotic stimulus	BP	0.169118	1.38074e-07	3.40747e-06	Col11a1/Sema5a/Igf1/Sema5b/Scn1a/Slc24a4/Ano1/Grin2b/Serpine2/Cxcl12/Calca/Kit/Grik2/Htr2a/Pkd1/Arrb1/Arrb2/Pkd2/Fyn/Piezo2/Pkdrej/Cacnb4/Myc	23
phosphatidylinositol 3-kinase signaling	BP	0.169118	1.38074e-07	3.40747e-06	Myo16/Hgf/Angpt1/Kdr/Agap2/Plxnb1/Igf1/Hcls1/Fn1/Serpine2/Tek/Ppp1r16b/Prr5l/Htr2a/Prex2/Fyn/Fgr/Pdgfrb/Pld2/Ror1/F2r/Twist1/Irs1	23
regulation of ion transmembrane transporter activity	BP	0.127737	1.47748e-07	3.63e-06	Hecw2/Nlgn1/Tcaf1/Scn4b/Drd4/Fxyd5/Cacna2d1/Myo5a/Mef2c/Ank2/Plcb1/Trpc6/Nlgn3/Cracr2a/Prrt1/Ednra/Dysf/Cacng7/Stac2/Selenon/Asph/Osr1/Pkd2/Fhl1/Rrad/Dlg4/Gnb5/Gstm7/Atp1a2/Abcb1a/Sri/Cav1/Cacna1a/Cacnb4/Nlgn2	35
heart process	BP	0.132	1.53572e-07	3.75641e-06	Cacna1c/Sgcd/Kcnd3/Adra1a/Slc8a1/Nos3/Scn4b/Scn1a/Cacna2d1/Ednrb/Stc1/Hopx/Cacna1e/Ank2/Edn3/Calca/Rps6ka2/Nox4/Gjc1/Ednra/Bin1/Myl3/Fyn/Pde5a/Slc4a3/Cacna1h/Atp2b4/Ccn2/Apln/Atp1a2/Sri/Cav1/Hey2	33
negative regulation of axonogenesis	BP	0.228571	1.58044e-07	3.84504e-06	Efnb3/Map2/Sema5a/Sema5b/Nrp1/Sema7a/Dab1/Thy1/Sema3g/Epha7/Syngap1/Psen1/Sema6a/Ulk2/Lrp4/Draxin	16
regulation of cellular extravasation	BP	0.282609	1.59283e-07	3.84504e-06	Mdk/Itga4/Chst2/Icam1/Jam3/Cxcl12/Plcb1/Thy1/Il27ra/Sele/Pecam1/Ptger3/St3gal4	13
forelimb morphogenesis	BP	0.282609	1.59283e-07	3.84504e-06	Cacna1c/Hoxd10/Hoxd11/Rnf165/Hoxa11/Hoxd9/Osr2/Wnt9a/Enpp1/Tbx3/Hoxa9/Osr1/Twist1	13
anatomical structure maturation	BP	0.123333	1.62375e-07	3.90266e-06	Epha8/Ihh/Pla2g10/Kdr/Ryr1/Plxnb1/Spink1/Igf1/Thbs3/Cspg4/Lrrk2/Ednrb/Mmp2/Myo5a/Slc24a4/Gdf11/Flvcr1/Plcb1/Calca/Rps6ka2/Cdh5/Pth1r/Dlg2/Enpp1/Cdkn1c/Nfasc/Kcnma1/Ednra/Adamts7/Tal1/Lhx6/Dchs1/Septin4/Xylt1/Fat4/Psen1/Cacna1a	37
outflow tract morphogenesis	BP	0.204545	1.65024e-07	3.94915e-06	Sfrp2/Wnt11/Ryr1/Nog/Tbx2/Nrp1/Mef2c/Plxnd1/Lrp2/Tbx3/Ednra/Heyl/Fzd2/Bmp7/Hey2/Hand2/Twist1/Eng	18
pigment cell differentiation	BP	0.307692	1.69347e-07	4.03513e-06	Zeb2/Adamts20/Ednrb/Myo5a/Mef2c/Ap1m1/Edn3/Gli3/Kit/Enpp1/Kitl/Rab27a	12
regulation of ERK1 and ERK2 cascade	BP	0.119632	1.70519e-07	4.04562e-06	Angpt1/Dcc/Kdr/Igf1/Ddr2/Npnt/Adra1a/Nrp1/Cd44/Fermt2/Sema7a/Fn1/Icam1/Tek/Cxcl12/Akap12/Denn2b/Dnajc27/Emilin1/Apoe/Nox4/Havcr2/Ednra/Spred3/Htr2a/Xcl1/Arrb1/Cavin3/Epha7/Arrb2/Ccn2/Sema6a/Pdgfrb/Pde8a/Cav1/F2r/Cd4/Hand2/Tbc1d10c	39
regulation of protein serine/threonine kinase activity	BP	0.116477	1.72663e-07	4.07898e-06	Sfrp2/Igf1/Zeb2/Slc8a1/Cbs/Fermt2/Drd4/Ccnd2/Lrrk2/Mapk8ip1/Pik3r6/Edn3/Slc8a3/Pkia/Thy1/Kit/Cdkn1c/Apoe/Nox4/Rasip1/Kitl/Htr2a/Pkib/Pkd1/Heg1/Pkd2/Pde5a/Atp2b4/Acsl1/Lats2/Smpd1/Psen1/Pdgfrb/Map4k2/Cav1/C1qtnf9/Fgd2/Bmp7/Prkar1b/Camk1/Lax1	41
synapse assembly	BP	0.145078	1.84946e-07	4.35055e-06	Gpc6/Gap43/Sdk2/Plxnb1/Ptprd/St8sia2/Nlgn1/Cdh2/Lrrc4b/Mef2c/Nptx1/Shank2/Obsl1/Adgrl1/Slitrk3/Plxnd1/Nlgn3/Nptxr/Magi2/Pcdh17/Epha7/Bhlhb9/Cux2/Dlg5/Arhgef9/Cacna1a/Lrp4/Nlgn2	28
renal tubule development	BP	0.185185	1.945e-07	4.5367e-06	Wnt6/Hoxd11/Nog/Npnt/Cd44/Hoxa11/Adamts16/Gpc3/Mef2c/Tcf21/Gli3/Agtr1a/Heyl/Ptch1/Dchs1/Osr1/Pkd2/Aqp11/Fat4/Myc	20
negative regulation of synaptic transmission	BP	0.202247	1.97637e-07	4.57128e-06	Grik1/Grid2ip/Celf4/Drd4/Gnai1/Lrrk2/Myo5a/Shank2/Htr1b/Grik2/Nlgn3/Sorcs2/Cd38/Prrt1/Htr2a/Pcdh17/Gabbr1/Bche	18
renal tubule morphogenesis	BP	0.202247	1.97637e-07	4.57128e-06	Wnt6/Hoxd11/Nog/Npnt/Cd44/Hoxa11/Adamts16/Gpc3/Mef2c/Tcf21/Gli3/Agtr1a/Ptch1/Dchs1/Osr1/Pkd2/Fat4/Myc	18
regulation of neuron differentiation	BP	0.13278	2.05698e-07	4.73371e-06	Sfrp2/Fez1/Nlgn1/Rgs6/Lrrk2/Ednrb/Dab1/Mef2c/Id4/Cxcl12/Gdf11/Gprc5b/Gli3/Eif2ak4/Trpc6/Gdf7/Tgif2/Zeb1/Mmd/Tcf4/Hoxd3/Heyl/Zc4h2/Bin1/Nin/Ptger3/Cav1/Bend6/Bmp7/Hey2/Nrep/Bcl11b	32
regulation of nervous system process	BP	0.14433	2.06372e-07	4.73371e-06	Hgf/Begain/Igf1/Nlgn1/Abat/Nos3/Celf4/Stx1b/Drd4/Wasf3/Lrrk2/Ednrb/Nptx1/Grin2b/Tbc1d24/Slc8a3/Calca/Nlgn3/Nptxr/Kcnc4/Dlg4/Cux2/Tppp/Zmynd8/F2r/Prkar1b/Nlgn2/Jam2	28
positive regulation of angiogenesis	BP	0.147541	2.15205e-07	4.87108e-06	Cyp1b1/Hgf/Sfrp2/Sema5a/Mdk/Kdr/Ddah1/Nos3/Nrp1/Ets1/Tert/Prkd1/Cxcr3/Tek/Pik3r6/Cdh5/Aplnr/Jcad/Emilin1/Vegfc/Agtr1a/Tie1/Igf2/Hipk2/Akt3/Vash2/Eng	27
positive regulation of vasculature development	BP	0.147541	2.15205e-07	4.87108e-06	Cyp1b1/Hgf/Sfrp2/Sema5a/Mdk/Kdr/Ddah1/Nos3/Nrp1/Ets1/Tert/Prkd1/Cxcr3/Tek/Pik3r6/Cdh5/Aplnr/Jcad/Emilin1/Vegfc/Agtr1a/Tie1/Igf2/Hipk2/Akt3/Vash2/Eng	27
neural crest cell migration	BP	0.238095	2.16665e-07	4.87108e-06	Sema5a/Zeb2/Sema5b/Nrp1/Sema7a/Fn1/Ednrb/Edn3/Ednra/Sema3g/Kitl/Sema6a/Bmp7/Hand2/Twist1	15
negative regulation of cell development	BP	0.140777	2.16767e-07	4.87108e-06	Prtg/Efnb3/Map2/Sema5a/Nog/Igf1/Sema5b/Nrp1/Sema7a/Tert/Ednrb/Dab1/Id4/Trpc6/Thy1/Postn/Sema3g/Daam2/Nfatc4/Epha7/Syngap1/Psen1/Sema6a/Ulk2/Ptn/Bmp7/Lrp4/S1pr3/Draxin	29
potassium ion transmembrane transport	BP	0.140777	2.16767e-07	4.87108e-06	Kcnk3/Kcnb2/Nalcn/Slc1a3/Kcnj3/Kcna6/Kcnd2/Kcnd3/Slc12a8/Kcnq5/Slc9a7/Slc24a4/Slc24a3/Ank2/Edn3/Kcnma1/Slc9a5/Kcnc4/Bin1/Kcnip3/Slc12a4/Pkd2/Fhl1/Kcng4/Ptger3/Atp1a2/Cav1/Kcnq4/Kcnh1	29
odontogenesis	BP	0.170543	2.20535e-07	4.93571e-06	Wnt6/Lef1/Apcdd1/Fst/Edaradd/Myo5a/Slc24a4/Id3/Osr2/Gli3/Jag2/Enpp1/Tnfrsf11b/Ednra/Osr1/Hacd1/Edar/Bmp7/Lrp4/Hand2/Bcl11b/Ank	22
vasoconstriction	BP	0.183486	2.27545e-07	5.05168e-06	Cacna1c/Adra1a/Slc8a1/Ednrb/Mmp2/Icam1/Wdr35/Edn3/Htr1b/Cd38/Agtr1a/Ednra/Bdkrb2/Htr2a/Pde5a/Ptger3/Apln/Atp1a2/Cav1/F2r	20
embryonic skeletal system morphogenesis	BP	0.183486	2.27545e-07	5.05168e-06	Col11a1/Mmp16/Hoxd10/Hoxd11/Nog/Hoxa11/Hoxd9/Mef2c/Osr2/Hoxd4/Flvcr1/Gli3/Wnt9a/Zeb1/Hoxd3/Hoxa9/Twist2/Osr1/Bmp7/Twist1	20
cardiac ventricle development	BP	0.15894	2.47306e-07	5.46844e-06	Col11a1/Stra6/Sfrp2/Wnt11/Nog/Nos3/Mef2c/Foxf1/Lrp2/Cpe/Prdm1/Cplane1/Ccm2l/Aplnr/Tbx3/Ednra/Heyl/Myl3/Heg1/Fzd2/Hey2/Hand2/Slit3/Eng	24
cardiac septum development	BP	0.169231	2.5354e-07	5.56178e-06	Stra6/Wnt11/Nog/Tbx2/Nos3/Nrp1/Kif7/Ank2/Plxnd1/Lrp2/Prdm1/Cplane1/Aplnr/Tbx3/Heyl/Pcsk5/Heg1/Fzd2/Bmp7/Hey2/Slit3/Eng	22
dendritic spine development	BP	0.169231	2.5354e-07	5.56178e-06	Nlgn1/Lrrk2/Mef2c/Ppfia2/D16Ertd472e/Dock10/Abi2/Kif1a/Nlgn3/Apoe/Caprin2/Bhlhb9/Dlg4/Cux2/Palm/Dlg5/Ngef/Psen1/Zmynd8/Camk1/Nlgn2/Zfp365	22
muscle tissue development	BP	0.103448	2.59066e-07	5.66054e-06	Gli1/Col11a1/Stra6/Ihh/AW551984/Angpt1/Lef1/Sgcd/Hoxd10/Col14a1/Ryr1/Nog/Igf1/Tbx2/Adra1a/Slc8a1/P2rx2/Hoxd9/Mef2c/Tcf21/Lrp2/Tshz3/Ccm2l/Nox4/Tbx3/Gjc1/Ednra/Heyl/Igf2/Dysf/Myl3/Hdac9/Heg1/Selenon/Arrb2/Osr1/Pi16/Efemp2/Sgcb/Hlf/Pdgfrb/Zfp689/Cav1/Itga8/Usp2/Bmp7/Hey2/Hand2/Myc/Twist1/Eng	51
regulation of regulated secretory pathway	BP	0.145946	2.69247e-07	5.85983e-06	Nlgn1/Syt13/Adra1a/Rims3/P2rx2/Drd4/Lrrk2/Foxf1/Pfn2/Mical1/Ppfia2/Htr1b/Cadps/Syt7/Nckap1l/Htr2a/Ncs1/Cd84/Cacna1h/Fgr/Slc4a8/Rab27a/Nrn1/Cacna1a/Pld2/Cacnb4/Kcnh1	27
sensory organ morphogenesis	BP	0.119122	2.72544e-07	5.90832e-06	Col11a1/Stra6/Ihh/Sdk2/Kdr/Nog/Tbx2/Arl6/Tenm3/Lrig3/Osr2/Tshz1/Obsl1/Gdf11/Gli3/Ptprm/Thy1/Zeb1/Prdm1/Abi2/Rp1/Enpp1/Tsku/Tbx3/Ednra/Col5a2/Hipk2/Rorb/Osr1/Fzd2/Fat3/Ptn/Hipk1/Kcnq4/Itga8/Bmp7/Myc/Twist1	38
negative regulation of neurogenesis	BP	0.153374	2.82548e-07	6.10127e-06	Prtg/Efnb3/Map2/Sema5a/Nog/Sema5b/Nrp1/Sema7a/Tert/Dab1/Id4/Trpc6/Thy1/Sema3g/Daam2/Nfatc4/Epha7/Syngap1/Psen1/Sema6a/Ulk2/Ptn/Bmp7/Lrp4/Draxin	25
regulation of heart contraction	BP	0.142132	2.8526e-07	6.13267e-06	Cacna1c/Kcnd3/Adra1a/Slc8a1/Nos3/Scn4b/Cacna2d1/Ednrb/Stc1/Hopx/Cacna1e/Ank2/Edn3/Calca/Gjc1/Ednra/Bin1/Myl3/Pde5a/Slc4a3/Cacna1h/Atp2b4/Ccn2/Apln/Atp1a2/Sri/Cav1/Hey2	28
endothelial cell apoptotic process	BP	0.25	2.86221e-07	6.13267e-06	Sema5a/Angpt1/Itga4/Kdr/Tert/Icam1/Tek/Cdh5/Cd248/Ecscr/Ndnf/Angptl4/Hipk1/Col18a1	14
protein localization to cell junction	BP	0.173554	3.04807e-07	6.50568e-06	Gpc6/Nlgn1/Stx1b/Fermt2/Nptx1/Jam3/Slitrk3/Cdh5/Dlg2/Nlgn3/Nptxr/Magi2/Pecam1/Nsg1/Cacng7/Heg1/Dlg4/Dlg5/Abcb1a/Kif5a/Nlgn2	21
adult locomotory behavior	BP	0.18018	3.09548e-07	6.58147e-06	Efnb3/Cacna1c/Hoxd10/Drd4/Ccnd2/Hoxd9/Scn1a/Dab1/Cxcl12/Shank2/Glrb/Enpp1/Kcnma1/Hipk2/Prex2/Arrb2/Atp1a2/Cacna1a/Cacnb4/Nlgn2	20
synaptic membrane adhesion	BP	0.323529	3.12789e-07	6.62489e-06	Gpc6/Lrrc4c/Ptprd/Nlgn1/Lrrc4b/Slitrk3/Epha3/Magi2/Sparcl1/Pcdh17/Ntng1	11
negative regulation of phosphorylation	BP	0.11	3.16331e-07	6.67434e-06	Hgf/Sfrp2/Angpt1/Cd109/Spink1/Nog/Igf1/Ddr2/Slc8a1/Ptpro/Lrrk2/Mical1/Mapk8ip1/Slc8a3/Pkia/Thy1/Plpp3/Ppm1f/Enpp1/Cdkn1c/Emilin1/Ppef2/Prr5l/Apoe/Rasip1/Pecam1/Ppm1e/Bdkrb2/Pkib/Arrb1/Heg1/Rassf2/Arrb2/Lats2/Smpd1/Psen1/Cav1/Pid1/Grb10/Bmp7/Prkar1b/Twist1/Lax1/Eng	44
regulation of sequestering of calcium ion	BP	0.172131	3.51679e-07	7.39196e-06	Ryr1/Slc8a1/Myo5a/Prkd1/Cxcr3/Ank2/Thy1/Coro1a/Aplnr/Ednra/Htr2a/Xcl1/Selenon/Asph/Pkd2/Xcr1/Ryr3/Slc25a23/Gstm7/Sri/F2r	21
nephron tubule development	BP	0.186275	3.55046e-07	7.43444e-06	Wnt6/Hoxd11/Nog/Npnt/Cd44/Hoxa11/Adamts16/Gpc3/Mef2c/Tcf21/Gli3/Agtr1a/Heyl/Ptch1/Dchs1/Osr1/Aqp11/Fat4/Myc	19
postsynaptic specialization assembly	BP	0.357143	3.77826e-07	7.88159e-06	Gap43/Ptprd/Nlgn1/Lrrc4b/Nptx1/Slitrk3/Nlgn3/Nptxr/Arhgef9/Nlgn2	10
positive regulation of calcium ion transport into cytosol	BP	0.227273	4.15689e-07	8.54707e-06	Cxcr3/Thy1/Aplnr/Agtr1a/Ednra/Adcyap1r1/Asph/Pkd2/Gimap5/Gstm7/Gimap3/Sri/Cav1/F2r/Cd4	15
regulation of phosphatidylinositol 3-kinase signaling	BP	0.184466	4.15912e-07	8.54707e-06	Hgf/Angpt1/Kdr/Agap2/Plxnb1/Igf1/Hcls1/Fn1/Serpine2/Tek/Ppp1r16b/Prr5l/Fyn/Fgr/Pdgfrb/Pld2/Ror1/F2r/Twist1	19
spinal cord development	BP	0.184466	4.15912e-07	8.54707e-06	Vit/Hoxd10/Dcc/Nog/Dab1/Gdf11/Gli3/Gdf7/Loxl3/Enpp1/Phgdh/Sox12/Dync2h1/Daam2/Tal1/Ptch1/Rab23/Cacna1a/Draxin	19
kidney morphogenesis	BP	0.184466	4.15912e-07	8.54707e-06	Wnt6/Hoxd11/Nog/Npnt/Cd44/Hoxa11/Adamts16/Gpc3/Lrrk2/Tcf21/Gli3/Tshz3/Agtr1a/Ptch1/Dchs1/Osr1/Fat4/Bmp7/Myc	19
regulation of canonical Wnt signaling pathway	BP	0.128514	4.33902e-07	8.82592e-06	Gli1/Sfrp2/Sema5a/Mdk/Wnt11/Nog/Zeb2/Nkd1/Ptpro/Cdh2/Gpc3/Lrrk2/Rbms3/Gprc5b/Gli3/Peg12/Znrf3/Dkk3/Apoe/Daam2/Prickle1/Caprin2/Tle1/Lats2/Psen1/Adgra2/Cav1/Dact1/Nkd2/Tle2/Lrp4/Draxin	32
positive regulation of phosphatidylinositol 3-kinase signaling	BP	0.213333	4.34271e-07	8.82592e-06	Hgf/Angpt1/Kdr/Agap2/Plxnb1/Igf1/Hcls1/Fn1/Tek/Prr5l/Fyn/Fgr/Pdgfrb/Pld2/Ror1/F2r	16
mesonephric tubule morphogenesis	BP	0.213333	4.34271e-07	8.82592e-06	Wnt6/Hoxd11/Nog/Npnt/Cd44/Hoxa11/Adamts16/Gpc3/Tcf21/Gli3/Agtr1a/Ptch1/Dchs1/Osr1/Fat4/Myc	16
calcium-dependent cell-cell adhesion via plasma membrane cell adhesion molecules	BP	0.314286	4.36346e-07	8.83561e-06	Pcdh18/Nlgn1/Cdh2/Cdh6/Cdh13/Pcdhgc3/Cdh10/Cdh5/Pcdh12/Cdh11/Dchs1	11
negative regulation of nervous system development	BP	0.149701	4.52385e-07	9.12695e-06	Prtg/Efnb3/Map2/Sema5a/Nog/Sema5b/Nrp1/Sema7a/Tert/Dab1/Id4/Trpc6/Thy1/Sema3g/Daam2/Nfatc4/Epha7/Syngap1/Psen1/Sema6a/Ulk2/Ptn/Bmp7/Lrp4/Draxin	25
cell fate commitment	BP	0.121951	4.55452e-07	9.15541e-06	Gap43/Ihh/Sfrp2/Wnt6/Ar/AW551984/Wnt11/Hoxd10/Kdr/Ptch2/Tbx2/Hoxa11/Mef2c/Gli3/Glis1/Gdf7/Wnt9a/Loxl3/Prdm1/Jag2/Prickle2/Tbx3/Sox12/Ednra/Tal1/Lhx6/Ptch1/Ets2/Lats2/Psen1/Batf/Spn/Ly9/Hey2/Bcl11b	35
heart contraction	BP	0.130252	4.86e-07	9.73409e-06	Cacna1c/Sgcd/Kcnd3/Adra1a/Slc8a1/Nos3/Scn4b/Scn1a/Cacna2d1/Ednrb/Stc1/Hopx/Cacna1e/Ank2/Edn3/Calca/Rps6ka2/Gjc1/Ednra/Bin1/Myl3/Pde5a/Slc4a3/Cacna1h/Atp2b4/Ccn2/Apln/Atp1a2/Sri/Cav1/Hey2	31
T cell proliferation	BP	0.132743	4.91367e-07	9.80606e-06	Ihh/Igf1/Cd44/Cxcl12/Mapk8ip1/Dock2/Tnfsf13b/Msn/Coro1a/Cd1d1/Itgal/H2-Ab1/Il27ra/Btla/Havcr2/Igf2/Nckap1l/Xcl1/Satb1/Stat5b/Fyn/Pde5a/H2-Aa/Dlg5/Zap70/Il12rb1/Spn/Cd4/Myc/Rasal3	30
regulation of dendritic spine development	BP	0.2	5.07298e-07	1.00514e-05	Nlgn1/Mef2c/Ppfia2/D16Ertd472e/Kif1a/Nlgn3/Apoe/Caprin2/Bhlhb9/Cux2/Palm/Dlg5/Ngef/Psen1/Zmynd8/Camk1/Nlgn2	17
branching involved in ureteric bud morphogenesis	BP	0.223881	5.11927e-07	1.01069e-05	Wnt6/Hoxd11/Nog/Npnt/Cd44/Hoxa11/Adamts16/Gpc3/Tcf21/Gli3/Agtr1a/Ptch1/Dchs1/Fat4/Myc	15
positive regulation of protein localization	BP	0.101833	5.42696e-07	1.06384e-05	Igf1/Nlgn1/Tcaf1/Abat/Ccdc88a/Hcls1/Fermt2/Gnai1/Tert/Myo5a/Ano1/Ptp4a3/Prkd1/Tek/Gli3/Lrp2/Rab34/Msn/Epha3/Nlgn3/Vegfc/Cd38/Prr5l/Crocc/Pecam1/Tmem35a/Arrb1/Tnfaip6/Stac2/Abcg1/Asph/Frmd4a/Fyn/Wipf1/Mgat3/Dzip1/Dlg4/Atp2b4/Psen1/Sri/Ptn/Meak7/Glis2/Nkd2/Pfkm/Golph3l/Cacnb4/Lrp4/Camk1/Nlgn2	50
mesenchymal cell development	BP	0.189474	5.5108e-07	1.07646e-05	Sema5a/Zeb2/Sema5b/Nrp1/Sema7a/Cdh2/Fn1/Ednrb/Edn3/Ednra/Heyl/Sema3g/Kitl/Sema6a/Bmp7/Hey2/Hand2/Twist1	18
endocardial cushion morphogenesis	BP	0.305556	6.01068e-07	1.16997e-05	Nog/Tbx2/Nos3/Aplnr/Tbx3/Heyl/Snai1/Dchs1/Bmp7/Twist1/Eng	11
regulation of peptidyl-tyrosine phosphorylation	BP	0.12406	6.50545e-07	1.2575e-05	Ptprz1/Hgf/Sfrp2/Angpt1/Spink1/Igf1/Adra1a/Nrp1/Hcls1/Cd44/Cspg4/Areg/Icam1/Gprc5b/Thy1/Plpp3/Kit/Vegfc/Nox4/Pecam1/Igf2/Kitl/Htr2a/Epha7/Arrb2/Fyn/Dlg4/Psen1/Pdgfrb/Cav1/Enpp2/Cd4/Lrp4	33
regulation of plasma membrane bounded cell projection assembly	BP	0.136585	6.52392e-07	1.2575e-05	Gap43/Evl/Nlgn1/Ccdc88a/Nrp1/Adamts16/Abi3/Pfn2/Icam1/Podxl/Abi2/Kit/Kctd17/Rp1/Eps8l1/Crocc/Daam2/Ttbk2/Dzip1/Palm/Dpysl3/Dync2li1/Cdc42ep5/Cep97/Def8/Cav1/Atmin/Zmynd8	28
regulation of binding	BP	0.108312	6.52865e-07	1.2575e-05	Map2/Angpt1/Lef1/Itga4/Nog/Igf1/Zfp462/Runx1t1/Tert/Lrrk2/Hopx/Plxnd1/Lfng/Ccm2l/Apoe/Caprin2/Zc4h2/Dysf/Pkd1/Hipk2/Arrb1/Nfatc4/Twist2/Arrb2/Arhgap28/Ttbk2/Cldn5/Dzip1/Habp4/Mfng/Zfp90/Psen1/Sri/Nes/Hipk1/Cav1/Dact1/Gpsm1/Hey2/Hand2/Camk1/Myc/Twist1	43
modulation of excitatory postsynaptic potential	BP	0.233333	7.14282e-07	1.37102e-05	Nlgn1/Celf4/Stx1b/Drd4/Lrrk2/Grin2b/Tbc1d24/Slc8a3/Nlgn3/Dlg4/Cux2/Zmynd8/Prkar1b/Nlgn2	14
nephron morphogenesis	BP	0.195402	7.17545e-07	1.37142e-05	Wnt6/Hoxd11/Nog/Npnt/Cd44/Hoxa11/Adamts16/Gpc3/Tcf21/Gli3/Agtr1a/Ptch1/Dchs1/Osr1/Fat4/Bmp7/Myc	17
positive regulation of protein kinase activity	BP	0.111732	7.1945e-07	1.37142e-05	Angpt1/Agap2/Igf1/Zeb2/Ddr2/Adra1a/Ccdc88a/Fermt2/Drd4/Ccnd2/Lrrk2/Areg/Dab1/Pik3r6/Gprc5b/Edn3/Calca/Kit/Mmd/Vegfc/Agtr1a/Nox4/Kitl/Htr2a/Pkd1/Rassf2/Arrb2/Pkd2/Pde5a/Dlg4/Atp2b4/Acsl1/Psen1/Lat/Pdgfrb/Map4k2/C1qtnf9/Fgd2/Cd4/Camk1	40
Rho protein signal transduction	BP	0.15942	7.33307e-07	1.39303e-05	Adra1a/Nrp1/Cdh2/Lpar4/Arhgef25/Cdh13/Eps8l1/Agtr1a/Apoe/Rasip1/Ednra/Pecam1/Arap3/Arrb1/Heg1/Dlc1/Net1/Cdc42ep5/Pdgfrb/Nradd/F2r/Plekhg5	22
sensory perception of pain	BP	0.154362	7.43484e-07	1.40753e-05	Kcnd2/Scn1a/Ednrb/Ano1/Grin2b/Cxcl12/Cacna1e/Calca/Ndn/Mme/Dlg2/Ednra/Kcnc4/Htr2a/Kcnip3/Arrb2/Fyn/Cacna1h/Scn3a/Cacna1a/F2r/Prkar1b/Nlgn2	23
homeostasis of number of cells	BP	0.110215	7.51082e-07	1.41706e-05	Tex15/Pla2g10/Col14a1/Gprasp2/Emcn/Nos3/Crispld1/P4htm/Hcls1/Cd44/Ets1/Cdh2/Mef2c/Jam3/Flvcr1/Plcb1/Myct1/Sh2b2/Flt3/Tnfsf13b/Dock10/Coro1a/Armcx1/Kit/Heph/Enpp1/Nckap1l/Zfp251/Kitl/Tal1/Rassf2/Stat5b/Akt3/Septin4/Gimap5/Fstl1/Gimap3/Lat/Glis2/F2r/Il7r	41
positive regulation of supramolecular fiber organization	BP	0.142077	7.54971e-07	1.41812e-05	Sema5a/Wnt11/Evl/Ccdc88a/Nrp1/Fermt2/Wasf3/Pfn2/Icam1/Abi2/Ppm1f/Limch1/Nox4/Arhgef15/Ppm1e/Scin/Bin1/Nckap1l/Nin/Slain1/Ccn2/Efemp2/Cdc42ep5/Psen1/Cav1/Plek	26
establishment of endothelial barrier	BP	0.25	7.59342e-07	1.41812e-05	Ednrb/Icam1/Plcb1/Cdh5/Msn/Ppp1r16b/Robo4/Ednra/Pecam1/Cldn5/Akap11/Cldn1/S1pr3	13
potassium ion transport	BP	0.127572	7.67446e-07	1.42843e-05	Kcnk3/Kcnb2/Nalcn/Slc1a3/Kcnj3/Kcna6/Kcnd2/Kcnd3/Slc12a8/Nos3/Kcnq5/Slc9a7/Slc24a4/Slc24a3/Ank2/Edn3/Kcnma1/Slc9a5/Kcnc4/Bin1/Htr2a/Kcnip3/Slc12a4/Pkd2/Fhl1/Kcng4/Ptger3/Atp1a2/Cav1/Kcnq4/Kcnh1	31
developmental growth involved in morphogenesis	BP	0.120996	7.93458e-07	1.47189e-05	Sfrp2/Map2/Sema5a/Wnt11/Itga4/Zeb2/St8sia2/Tbx2/Sema5b/Cpne5/Nrp1/Nkd1/Sema7a/Fn1/Areg/Cxcl12/Edn3/Eif2ak4/Postn/Ndn/Nlgn3/Apoe/Ednra/Sema3g/Slc23a2/Nin/Epha7/Cacng7/Sema6a/Ulk2/Nrn1/Cyfip2/Slit3/Draxin	34
bone mineralization	BP	0.164062	8.01629e-07	1.48208e-05	Wnt11/Igf1/Ddr2/Pkdcc/Slc8a1/Gpc3/Mef2c/Osr2/Slc24a3/Nell1/Pth1r/Mgp/Enpp1/Ltbp3/Osr1/Fgr/Ptn/Dnm3os/Bmp7/Ank/Twist1	21
regulation of muscle system process	BP	0.125	8.08351e-07	1.48952e-05	Cacna1c/Ryr1/Igf1/Npnt/Adra1a/Abat/Slc8a1/Nos3/Mef2c/Stc1/Ank2/Slc8a3/Calca/Gucy1a1/Kit/Kcnma1/Bin1/Myl3/Cmya5/Selenon/Pde5a/Pi16/Calcrl/Cacna1h/Ptger3/Atp2b4/Ccn2/Atp1a2/Sri/Cav1/F2r/Hand2	32
memory	BP	0.149068	8.2521e-07	1.51553e-05	Mdk/Cyp7b1/Nog/Igf1/Aph1b/Drd4/Ccnd2/Chst10/B4galt2/Grin2b/Shank2/Plcb1/Eif2ak4/Slc8a3/Scn2a/Apoe/Igf2/Htr2a/Nfatc4/Pde5a/Cux2/Psen1/Ptn/Itga8	24
morphogenesis of a polarized epithelium	BP	0.193182	8.49839e-07	1.5556e-05	Sfrp2/Wnt11/Nkd1/Gpc3/Foxf1/Myo9a/Msn/Znrf3/Cplane1/Sh3bp1/Dchs1/Nphp1/Fzd2/Dlg5/Brsk1/Fat4/Dact1	17
regulation of blood pressure	BP	0.131818	8.76355e-07	1.59717e-05	Ar/Cacna1c/Kdr/Ddah1/Adra1a/Abat/Nos3/Ptpro/Npr3/P2rx2/Adamts16/Ednrb/Enpep/Edn3/Calca/Rps6ka2/Postn/Gucy1a1/Emilin1/Vegfc/Agtr1a/Ednra/Bdkrb2/Trhde/Apln/Atp1a2/Lvrn/F2r/Eng	29
regulation of cell projection assembly	BP	0.134615	8.7833e-07	1.59717e-05	Gap43/Evl/Nlgn1/Ccdc88a/Nrp1/Adamts16/Abi3/Pfn2/Icam1/Podxl/Abi2/Kit/Kctd17/Rp1/Eps8l1/Crocc/Daam2/Ttbk2/Dzip1/Palm/Dpysl3/Dync2li1/Cdc42ep5/Cep97/Def8/Cav1/Atmin/Zmynd8	28
ruffle assembly	BP	0.266667	9.52753e-07	1.72683e-05	Evl/Nlgn1/Cspg4/Aif1l/Pfn2/Icam1/Sh3bp1/Eps8l1/Arhgef26/Def8/Pdgfrb/Cav1	12
regulation of endothelial cell apoptotic process	BP	0.245283	9.62025e-07	1.73793e-05	Sema5a/Angpt1/Itga4/Kdr/Tert/Icam1/Tek/Cdh5/Cd248/Ecscr/Ndnf/Angptl4/Col18a1	13
release of sequestered calcium ion into cytosol	BP	0.168067	9.83321e-07	1.77062e-05	Ryr1/Slc8a1/Myo5a/Prkd1/Cxcr3/Ank2/Thy1/Coro1a/Aplnr/Ednra/Htr2a/Xcl1/Selenon/Asph/Pkd2/Xcr1/Ryr3/Gstm7/Sri/F2r	20
cell adhesion mediated by integrin	BP	0.191011	1.00383e-06	1.79585e-05	Epha8/Cyp1b1/Itga4/Npnt/Col16a1/Itgb7/Icam1/Jam3/Itga1/Podxl/Plpp3/Itgal/Emilin1/Itga7/Nckap1l/Itga8/Itgb4	17
regulation of calcium ion transmembrane transporter activity	BP	0.191011	1.00383e-06	1.79585e-05	Drd4/Cacna2d1/Myo5a/Ank2/Cracr2a/Dysf/Stac2/Selenon/Asph/Pkd2/Rrad/Gnb5/Gstm7/Atp1a2/Sri/Cacna1a/Cacnb4	17
neuron projection organization	BP	0.174312	1.02855e-06	1.83414e-05	Nlgn1/Lrrk2/Grin2b/Ppfia2/Dock10/Abi2/Kif1a/Nlgn3/Apoe/Caprin2/Bhlhb9/Fyn/Dlg4/Cux2/Abcd2/Ngef/Psen1/Zmynd8/Zfp365	19
regulation of stress fiber assembly	BP	0.181818	1.03915e-06	1.84709e-05	Kank4/Wnt11/Evl/Phldb2/Ccdc88a/Nrp1/Fermt2/Pfn2/Ppm1f/Limch1/Arhgap6/Nox4/Arhgef15/Tmeff2/Ppm1e/Dlc1/Arhgap28/Ccn2	18
gliogenesis	BP	0.111429	1.05537e-06	1.8699e-05	Gap43/Ptprz1/Mdk/Lef1/Apcdd1/Nog/Igf1/Lamc3/Cspg4/Tert/Cdh2/Fn1/Wasf3/Areg/Dab1/Id4/Serpine2/Gli3/Slc8a3/Lrp2/Plpp3/Ndn/Matn2/Nlgn3/Enpp1/Phgdh/Daam2/Bin1/Zcchc24/Tal1/Nrros/Psen1/Ptn/Tppp/Itgb4/Enpp2/Vcan/Myc/Zfp365	39
regulation of exocytosis	BP	0.125506	1.09421e-06	1.92662e-05	Nlgn1/Syt13/Adra1a/Rims3/Stx1b/P2rx2/Drd4/Lrrk2/Myo5a/Foxf1/Pfn2/Mical1/Ppfia2/Htr1b/Cadps/Syt7/Nckap1l/Htr2a/Ncs1/Cd84/Cacna1h/Fgr/Septin4/Slc4a8/Rab27a/Nrn1/Cacna1a/Pld2/Pdcd6ip/Cacnb4/Kcnh1	31
detection of mechanical stimulus	BP	0.225806	1.09435e-06	1.92662e-05	Col11a1/Igf1/Scn1a/Grin2b/Serpine2/Cxcl12/Kit/Htr2a/Pkd1/Pkd2/Fyn/Piezo2/Pkdrej/Myc	14
negative regulation of sequestering of calcium ion	BP	0.166667	1.12724e-06	1.97822e-05	Ryr1/Slc8a1/Myo5a/Prkd1/Cxcr3/Ank2/Thy1/Coro1a/Aplnr/Ednra/Htr2a/Xcl1/Selenon/Asph/Pkd2/Xcr1/Ryr3/Gstm7/Sri/F2r	20
regulation of muscle contraction	BP	0.146341	1.15916e-06	2.0278e-05	Cacna1c/Ryr1/Npnt/Adra1a/Abat/Slc8a1/Stc1/Ank2/Slc8a3/Calca/Gucy1a1/Kit/Kcnma1/Bin1/Myl3/Pde5a/Calcrl/Cacna1h/Ptger3/Ccn2/Atp1a2/Sri/Cav1/F2r	24
epithelial cell apoptotic process	BP	0.165289	1.2901e-06	2.24266e-05	Sema5a/Angpt1/Mdk/Itga4/Kdr/Igf1/Tert/Bok/Icam1/Tek/Cdh5/Jag2/Cd248/Ecscr/Ednra/Ndnf/Arrb2/Angptl4/Hipk1/Col18a1	20
nitric oxide mediated signal transduction	BP	0.36	1.3545e-06	2.34723e-05	Spink1/Nos3/Cbs/Gucy1a2/Gucy1a1/Apoe/Ndnf/Pde5a/Atp2b4	9
regulation of actomyosin structure organization	BP	0.171171	1.36922e-06	2.36533e-05	Kank4/Wnt11/Evl/Phldb2/Ccdc88a/Nrp1/Fermt2/Mef2c/Pfn2/Ppm1f/Limch1/Arhgap6/Nox4/Arhgef15/Tmeff2/Ppm1e/Dlc1/Arhgap28/Ccn2	19
metanephros development	BP	0.186813	1.38974e-06	2.3933e-05	Hoxd11/Hoxa11/Gpc3/Id3/Osr2/Gdf11/Tcf21/Gli3/Tshz3/Ptch1/Osr1/Dlg5/Fat4/Pdgfrb/Itga8/Bmp7/Myc	17
actomyosin structure organization	BP	0.131455	1.42074e-06	2.43154e-05	Kank4/Wnt11/Evl/Frmd3/Epb41l3/Phldb2/Ccdc88a/Nrp1/Fermt2/Tmod2/Mef2c/Pfn2/Ppm1f/Limch1/Arhgap6/Nox4/Arhgef15/Cnn2/Tmeff2/Ppm1e/Arrb1/Flnc/Dlc1/Arhgap28/Cnn3/Ccn2/Pdgfrb/Pdcd6ip	28
regulation of Ras protein signal transduction	BP	0.134328	1.42645e-06	2.43377e-05	Igf1/Adra1a/Nrp1/Cdh2/Rasa3/Lpar4/Arhgef25/Dock2/Sh2b2/Syde1/Sh3bp1/Eps8l1/Apoe/Rasip1/Kitl/Arap3/Arrb1/Heg1/Dlc1/Net1/Syngap1/Mapre2/Pdgfrb/Dennd4a/Iqsec3/F2r/Rasal3	27
leukocyte proliferation	BP	0.108696	1.44985e-06	2.46608e-05	Ihh/Lef1/Igf1/Cd44/Npr3/Mef2c/Cxcl12/Mapk8ip1/Dock2/Flt3/Tnfsf13b/Msn/Prdm1/Coro1a/Cd1d1/Itgal/H2-Ab1/Il27ra/Btla/Cd38/Havcr2/Igf2/Nckap1l/Kitl/Xcl1/Satb1/Stat5b/Fyn/Pde5a/Csf2rb/H2-Aa/Dlg5/Impdh1/Zap70/Il12rb1/Spn/Il7r/Cd4/Myc/Rasal3	40
sulfur compound metabolic process	BP	0.112805	1.47401e-06	2.492e-05	Acsl6/Angpt1/Hmgcs2/Acacb/Cbs/Chst2/Spock2/Ednrb/Mical1/Tpst1/Egflam/Gamt/Gstm6/Them5/Mamdc2/Cth/Chst1/Enpp1/Phgdh/Nox4/Ednra/Ndnf/Bgn/Acot7/Stat5b/Dse/Acsl1/Xylt1/Gstm7/Gstm1/Ggt7/Cacna1a/Sult1a1/Gstk1/Papss2/Suclg2/Acot6	37
regulation of neurotransmitter secretion	BP	0.163934	1.4741e-06	2.492e-05	Nlgn1/Adra1a/Rims3/Stx1b/P2rx2/Drd4/Lrrk2/Mef2c/Pfn2/Edn3/Ppfia2/Htr1b/Kcnc4/Htr2a/Ncs1/Slc4a8/Nrn1/Cacna1a/Cacnb4/Kcnh1	20
epithelial to mesenchymal transition	BP	0.148387	1.50525e-06	2.52918e-05	Sfrp2/Mdk/Lef1/Wnt11/Nog/Mark1/Phldb2/Fermt2/Erg/Has2/Loxl3/Epha3/Tbx3/Ednra/Spred3/Heyl/Snai1/Il17rd/Dlg5/Bmp7/Hey2/Twist1/Eng	23
camera-type eye morphogenesis	BP	0.148387	1.50525e-06	2.52918e-05	Stra6/Ihh/Sdk2/Kdr/Tbx2/Arl6/Tenm3/Obsl1/Gdf11/Gli3/Ptprm/Thy1/Zeb1/Abi2/Rp1/Tsku/Hipk2/Rorb/Fat3/Ptn/Hipk1/Bmp7/Twist1	23
T cell differentiation	BP	0.115894	1.50994e-06	2.52938e-05	Ihh/Mdk/Lef1/Cd83/Cd44/Itk/Cd3g/Pik3r6/Gli3/Dock2/Flt3/Lfng/Loxl3/Zeb1/Prdm1/Jag2/Cd1d1/Kit/Enpp1/Cracr2a/Sox12/Nckap1l/Satb1/Stat5b/H2-Aa/Gimap5/Zap70/Gimap3/Il2rg/Batf/Spn/Ly9/Il7r/Cd4/Bcl11b	35
developmental cell growth	BP	0.119134	1.62089e-06	2.70704e-05	Map2/Sema5a/Itga4/Col14a1/Igf1/Zeb2/St8sia2/Sema5b/Adra1a/Cpne5/Nrp1/Sema7a/Fn1/Cxcl12/Edn3/Eif2ak4/Postn/Ndn/Nlgn3/Apoe/Ednra/Sema3g/Slc23a2/Nin/Epha7/Cacng7/Pi16/Sema6a/Ulk2/Nrn1/Cyfip2/Slit3/Draxin	33
regulation of leukocyte migration	BP	0.127753	1.67365e-06	2.78672e-05	Mdk/Itga4/Chst2/Icam1/Jam3/Cxcr3/Cxcl12/Edn3/Plcb1/Thy1/Msn/Il27ra/Emilin1/Vegfc/Sele/Ednra/Pecam1/Cd200/Dysf/Nckap1l/Kitl/Xcl1/Tnfaip6/Ptger3/St3gal4/Mpp1/Ptn/Spn/Jam2	29
nephron tubule morphogenesis	BP	0.192771	1.82765e-06	3.03069e-05	Wnt6/Hoxd11/Nog/Npnt/Cd44/Hoxa11/Adamts16/Gpc3/Tcf21/Gli3/Agtr1a/Ptch1/Dchs1/Osr1/Fat4/Myc	16
positive regulation of transmembrane transport	BP	0.12253	1.83114e-06	3.03069e-05	Cacna1c/Acsl6/Igf1/Tcaf1/Drd4/Tert/Gpc3/Cacna2d1/Myo5a/Cxcr3/Ank2/Edn3/Plcb1/Trpc6/Thy1/Aplnr/Nlgn3/Cracr2a/Agtr1a/Ednra/Stac2/Asph/Pkd2/Acsl1/Gstm7/Psen1/Abcb1a/Sri/Cacnb4/F2r/Irs1	31
response to hypoxia	BP	0.12963	1.87992e-06	3.09874e-05	Kcnk3/Kcnd2/Kdr/Ryr1/Ddah1/Abat/Slc8a1/Cbs/P2rx2/Pygm/Tert/Mmp2/Grin2b/Tek/Slc8a3/Scn2a/Vegfc/Cd38/Kcnma1/Ednra/Ndnf/Cav1/Cpeb1/Pld2/Hif3a/Myc/Twist1/Eng	28
gland morphogenesis	BP	0.146497	1.88705e-06	3.09874e-05	Gli1/Hgf/Ar/Mdk/Cyp7b1/Nog/Igf1/Tbx2/Nrp1/Cd44/Areg/Mmp2/Id4/Gli3/Plxnd1/Gdf7/Msn/Tbx3/Ptch1/Ptn/Cav1/Edar/Bmp7	23
positive regulation of peptidyl-tyrosine phosphorylation	BP	0.135417	1.90385e-06	3.09874e-05	Ptprz1/Hgf/Angpt1/Igf1/Adra1a/Nrp1/Hcls1/Cd44/Cspg4/Areg/Icam1/Gprc5b/Plpp3/Kit/Vegfc/Nox4/Pecam1/Igf2/Kitl/Htr2a/Arrb2/Fyn/Dlg4/Enpp2/Cd4/Lrp4	26
regulation of blood vessel endothelial cell migration	BP	0.182796	1.90497e-06	3.09874e-05	Angpt1/Kdr/Igf1/Nos3/Nrp1/Ets1/Mef2c/Prkd1/Vash1/Jcad/Sh3bp1/Vegfc/Apoe/Igf2/Hdac9/Akt3/Atp2b4	17
regulation of epithelial cell apoptotic process	BP	0.182796	1.90497e-06	3.09874e-05	Sema5a/Angpt1/Mdk/Itga4/Kdr/Igf1/Tert/Bok/Icam1/Tek/Cdh5/Cd248/Ecscr/Ndnf/Arrb2/Angptl4/Col18a1	17
protein-containing complex localization	BP	0.132353	1.90588e-06	3.09874e-05	Gpc6/Sgcd/Tub/Nlgn1/Lrrc7/Cep112/Stx1b/Drd4/Wdr35/Nptx1/Exoc3l/Ift57/Dlg2/Nptxr/Magi2/Dync2h1/Ttc26/Arl3/Nsg1/Cacng7/Dzip1/Dlg4/Dync2li1/Bbs1/Ift81/Kif5a/Zfp365	27
regulation of epithelial cell migration	BP	0.124481	1.92348e-06	3.11818e-05	Sema5a/Angpt1/Kdr/Igf1/Evl/Nos3/Nrp1/Ets1/Mef2c/Pfn2/Prkd1/Stc1/Tek/Has2/Vash1/Ptprm/Plpp3/Ppm1f/Jcad/Sh3bp1/Vegfc/Apoe/Igf2/Hdac9/Akt3/Atp2b4/Arsb/Adgra2/Mapre2/Enpp2	30
ureteric bud morphogenesis	BP	0.202703	1.96847e-06	3.17251e-05	Wnt6/Hoxd11/Nog/Npnt/Cd44/Hoxa11/Adamts16/Gpc3/Tcf21/Gli3/Agtr1a/Ptch1/Dchs1/Fat4/Myc	15
mucopolysaccharide metabolic process	BP	0.202703	1.96847e-06	3.17251e-05	Angpt1/Cd44/Spock2/Ednrb/Has2/Egflam/Mamdc2/Chst1/Ednra/Ndnf/Tnfaip6/Bgn/Dse/Habp4/Xylt1	15
negative regulation of binding	BP	0.142012	2.0008e-06	3.21363e-05	Map2/Lef1/Itga4/Nog/Zfp462/Lrrk2/Ccm2l/Dysf/Nfatc4/Twist2/Arrb2/Arhgap28/Ttbk2/Habp4/Zfp90/Psen1/Sri/Nes/Cav1/Dact1/Hey2/Hand2/Camk1/Myc	24
glomerulus development	BP	0.215385	2.00561e-06	3.21363e-05	Angpt1/Nog/Ptpro/Ednrb/Mef2c/Nid1/Enpep/Tek/Tcf21/Ednra/Heyl/Osr1/Pdgfrb/Bmp7	14
establishment or maintenance of epithelial cell apical/basal polarity	BP	0.25	2.01905e-06	3.22582e-05	Wnt11/Lrrc7/Foxf1/Myo9a/Msn/Dlg2/Prickle2/Lin7a/Sh3bp1/Pard3b/Dlg5/Pdcd6ip	12
regulation of cation channel activity	BP	0.138122	2.07102e-06	3.29931e-05	Nlgn1/Drd4/Cacna2d1/Myo5a/Mef2c/Ank2/Nlgn3/Cracr2a/Prrt1/Ednra/Dysf/Cacng7/Stac2/Selenon/Asph/Pkd2/Rrad/Dlg4/Gnb5/Gstm7/Sri/Cav1/Cacna1a/Cacnb4/Nlgn2	25
cell migration involved in heart development	BP	0.4	2.0944e-06	3.32697e-05	Nrp1/Ednra/Dchs1/Pdgfrb/Bmp7/Hand2/Twist1/Eng	8
cell proliferation involved in metanephros development	BP	0.6	2.16835e-06	3.42191e-05	Gpc3/Ptch1/Osr1/Pdgfrb/Bmp7/Myc	6
regulation of synaptic vesicle clustering	BP	0.6	2.16835e-06	3.42191e-05	Nlgn1/Cdh2/Nlgn3/Magi2/Pcdh17/Nlgn2	6
wound healing	BP	0.106952	2.17274e-06	3.42191e-05	Cd109/Kdr/Nog/Igf1/Evl/Ddr2/Phldb2/Tfpi/Abat/Cd44/Fermt2/Fn1/Fkbp10/Serpine2/Plpp3/Procr/Ccm2l/Tsku/Apoe/Syt7/Cnn2/Pecam1/Tmeff2/Ndnf/Dysf/Pros1/Abi3bp/Clec7a/Ptger3/St3gal4/Smpd1/Rab27a/Cav1/Fgfr1op2/Cldn1/F2r/Wfdc1/Plek/Papss2/Eng	40
regulation of protein binding	BP	0.12844	2.25805e-06	3.54617e-05	Map2/Angpt1/Itga4/Nog/Tert/Lrrk2/Hopx/Plxnd1/Lfng/Ccm2l/Apoe/Caprin2/Dysf/Pkd1/Hipk2/Arrb1/Nfatc4/Arrb2/Ttbk2/Cldn5/Dzip1/Mfng/Psen1/Nes/Cav1/Dact1/Camk1/Myc	28
ruffle organization	BP	0.22807	2.34012e-06	3.66464e-05	Evl/Nlgn1/Cspg4/Aif1l/Pfn2/Icam1/Sh3bp1/Eps8l1/Arhgef26/Def8/Pdgfrb/Cav1/Plek	13
regulation of actin filament bundle assembly	BP	0.165217	2.37424e-06	3.70757e-05	Kank4/Wnt11/Evl/Phldb2/Ccdc88a/Nrp1/Fermt2/Pfn2/Ppm1f/Limch1/Arhgap6/Nox4/Arhgef15/Tmeff2/Ppm1e/Dlc1/Arhgap28/Ccn2/Plek	19
lymphocyte proliferation	BP	0.110448	2.4352e-06	3.79206e-05	Ihh/Lef1/Igf1/Cd44/Mef2c/Cxcl12/Mapk8ip1/Dock2/Flt3/Tnfsf13b/Msn/Prdm1/Coro1a/Cd1d1/Itgal/H2-Ab1/Il27ra/Btla/Cd38/Havcr2/Igf2/Nckap1l/Xcl1/Satb1/Stat5b/Fyn/Pde5a/H2-Aa/Dlg5/Impdh1/Zap70/Il12rb1/Spn/Il7r/Cd4/Myc/Rasal3	37
nephron epithelium morphogenesis	BP	0.188235	2.54047e-06	3.94487e-05	Wnt6/Hoxd11/Nog/Npnt/Cd44/Hoxa11/Adamts16/Gpc3/Tcf21/Gli3/Agtr1a/Ptch1/Dchs1/Osr1/Fat4/Myc	16
semaphorin-plexin signaling pathway	BP	0.244898	2.55737e-06	3.95999e-05	Sema5a/Plxnb1/Sema5b/Nrp1/Sema7a/Mef2c/Plxnd1/Sh3bp1/Ednra/Sema3g/Sema6a/Hand2	12
contractile actin filament bundle assembly	BP	0.163793	2.71274e-06	4.17717e-05	Kank4/Wnt11/Evl/Phldb2/Ccdc88a/Nrp1/Fermt2/Pfn2/Ppm1f/Limch1/Arhgap6/Nox4/Arhgef15/Tmeff2/Ppm1e/Arrb1/Dlc1/Arhgap28/Ccn2	19
stress fiber assembly	BP	0.163793	2.71274e-06	4.17717e-05	Kank4/Wnt11/Evl/Phldb2/Ccdc88a/Nrp1/Fermt2/Pfn2/Ppm1f/Limch1/Arhgap6/Nox4/Arhgef15/Tmeff2/Ppm1e/Arrb1/Dlc1/Arhgap28/Ccn2	19
peptidyl-serine modification	BP	0.107143	2.77461e-06	4.26056e-05	Hgf/Sfrp2/Angpt1/Hcls1/Cd44/Spock2/Lrrk2/Pfn2/Prkd1/Tek/Egflam/Galnt16/Rps6ka2/Mamdc2/Ppm1f/Caprin2/Ndnf/Dclk2/Bdkrb2/Pkd1/Hipk2/Rps6ka5/Arrb1/Bgn/Poglut2/Rassf2/Arrb2/Ttbk2/Akt3/Atp2b4/Lats2/Brsk1/Ulk2/Naa11/Hipk1/Cav1/Sh2d3c/Mknk2/Camk1	39
neuron migration	BP	0.132653	2.81108e-06	4.30461e-05	Ptprz1/Mdk/Dcc/Mark1/Nrp1/Dab1/Mef2c/Cxcl12/Tbc1d24/Cep85l/Ndn/Gpr173/Matn2/Ndnf/Lhx6/Lrp12/Neo1/Nr2f1/Fyn/Septin4/Fat3/Bbs1/Psen1/Sema6a/Ntng1/Twist1	26
phasic smooth muscle contraction	BP	0.333333	2.84782e-06	4.34883e-05	Tbx2/P2rx2/Ednrb/Edn3/Tshz3/Kit/Tbx3/Kcnma1/Ptger3	9
calcium ion import	BP	0.177083	3.00373e-06	4.56623e-05	Cacna1c/Spink1/Slc8a1/Slc24a4/Stc1/Cxcl12/Cacna1e/Slc8a3/Nalf1/Agtr1a/Dysf/Pkd2/Fyn/Cacna1h/Slc25a23/Pdgfrb/Cacna1a	17
positive regulation of neurogenesis	BP	0.114094	3.00671e-06	4.56623e-05	Ptprz1/Sema5a/Mdk/Kdr/Plxnb1/Ptprd/Nog/Igf1/Zeb2/Nrp1/Sema7a/Fn1/Serpine2/Cxcl12/Tbc1d24/Obsl1/Gli3/Plxnd1/Lrp2/Kit/Mme/Vegfc/Apoe/Caprin2/Bin1/Nin/Chodl/Bhlhb9/Cux2/Ptn/Enpp2/Myc/Zfp365/Numbl	34
sodium ion transmembrane transport	BP	0.146667	3.07342e-06	4.65475e-05	Nalcn/Hecw2/Slc6a2/Slc8a1/Scn4b/Drd4/Fxyd5/Scn1a/Slc9a7/Slc24a4/Slc24a3/Plcb1/Slc8a3/Slc6a15/Scn2a/Slc9a5/Osr1/Pkd2/Atp2b4/Scn3a/Atp1a2/Slc4a8	22
mononuclear cell proliferation	BP	0.109145	3.21806e-06	4.83458e-05	Ihh/Lef1/Igf1/Cd44/Mef2c/Cxcl12/Mapk8ip1/Dock2/Flt3/Tnfsf13b/Msn/Prdm1/Coro1a/Cd1d1/Itgal/H2-Ab1/Il27ra/Btla/Cd38/Havcr2/Igf2/Nckap1l/Xcl1/Satb1/Stat5b/Fyn/Pde5a/H2-Aa/Dlg5/Impdh1/Zap70/Il12rb1/Spn/Il7r/Cd4/Myc/Rasal3	37
heterophilic cell-cell adhesion via plasma membrane cell adhesion molecules	BP	0.24	3.21839e-06	4.83458e-05	Hmcn1/Mcam/Itga4/Ptprd/Nlgn1/Cdh2/Tenm3/Adgrl1/Itgal/Sele/Dchs1/Fat4	12
eye morphogenesis	BP	0.134409	3.41486e-06	5.11582e-05	Stra6/Ihh/Sdk2/Kdr/Tbx2/Arl6/Tenm3/Obsl1/Gdf11/Gli3/Ptprm/Thy1/Zeb1/Prdm1/Abi2/Rp1/Tsku/Col5a2/Hipk2/Rorb/Fat3/Ptn/Hipk1/Bmp7/Twist1	25
vasculogenesis	BP	0.175258	3.48047e-06	5.20001e-05	Angpt1/Kdr/Nrp1/Foxf1/Tek/Has2/Aplnr/Enpp1/Rasip1/Gjc1/Tie1/Heg1/Egfl7/Pdgfrb/Cav1/Hey2/Eng	17
heart valve development	BP	0.220339	3.53731e-06	5.27068e-05	Stra6/Nos3/Mef2c/Erg/Prdm1/Aplnr/Emilin1/Tie1/Heyl/Dchs1/Hey2/Slit3/Twist1	13
actin filament-based movement	BP	0.155039	3.59113e-06	5.3365e-05	Cacna1c/Sgcd/Evl/Kcnd3/Scn4b/Scn1a/Cacna2d1/Myo5a/Stc1/Ank2/Limch1/Bin1/Epdr1/Myo1f/Wipf1/Cacna1h/Ptger3/Atp1a2/Sri/Cav1	20
cell chemotaxis	BP	0.111465	3.67158e-06	5.44143e-05	Cxcl15/Hgf/Sema5a/Mdk/Lef1/Kdr/Cyp7b1/Nrp1/Ptpro/Ednrb/Prkd1/Jam3/Cxcr3/Cxcl12/Edn3/Itga1/Calca/Coro1a/Kit/Vegfc/Agtr1a/Ednra/Dysf/Nckap1l/Xcl1/Tnfaip6/Arrb2/Xcr1/Mpp1/Pdgfrb/Ptn/Elmo2/Enpp2/Plekhg5/Eng	35
response to BMP	BP	0.13369	3.7646e-06	5.54952e-05	Sfrp2/Lef1/Kdr/Nog/Kcnd3/Rnf165/Fst/Vstm2a/Gpc3/Zfp423/Cdh5/Gdf7/Lrp2/Heyl/Adamts7/Hipk2/Kcp/Tnfaip6/Smad9/Neo1/Fstl1/Cav1/Tmprss6/Bmp7/Eng	25
cellular response to BMP stimulus	BP	0.13369	3.7646e-06	5.54952e-05	Sfrp2/Lef1/Kdr/Nog/Kcnd3/Rnf165/Fst/Vstm2a/Gpc3/Zfp423/Cdh5/Gdf7/Lrp2/Heyl/Adamts7/Hipk2/Kcp/Tnfaip6/Smad9/Neo1/Fstl1/Cav1/Tmprss6/Bmp7/Eng	25
anatomical structure homeostasis	BP	0.109756	3.82629e-06	5.62546e-05	Tex15/Ihh/Angpt1/Kdr/Col14a1/Tub/Nos3/P2rx2/Calca/Flt3/Pth1r/Pbld2/Coro1a/Ldb2/Rp1/Enpp1/Tnfrsf11b/Cd38/Nox4/Crocc/Bdkrb2/Ltbp3/Lpcat1/Rcn3/Iqcb1/Cldn5/Large1/Akt3/Ccn2/Def8/Bbs1/Abcb1a/Pdgfrb/Pfkm/F2r/Kcnh1	36
endocardial cushion formation	BP	0.321429	4.01782e-06	5.86029e-05	Nog/Tbx2/Aplnr/Tbx3/Heyl/Snai1/Dchs1/Bmp7/Eng	9
ossification involved in bone maturation	BP	0.321429	4.01782e-06	5.86029e-05	Ryr1/Plxnb1/Igf1/Thbs3/Enpp1/Adamts7/Dchs1/Xylt1/Fat4	9
hematopoietic stem cell homeostasis	BP	0.321429	4.01782e-06	5.86029e-05	Gprasp2/Emcn/Crispld1/Myct1/Armcx1/Zfp251/Septin4/Fstl1/Glis2	9
forebrain development	BP	0.103015	4.17519e-06	6.0738e-05	Gli1/Sema5a/Mdk/Lef1/Nog/Zeb2/Nrp1/Sema7a/Cdh2/Lrrk2/Dab1/Id4/Fut10/Cxcl12/Dnah5/Gli3/Plcb1/D16Ertd472e/Gdf7/Lrp2/Kif1a/Tsku/Tbx3/Dync2h1/Ndnf/Dclk2/Nin/Lhx6/Rtn4rl1/Dlc1/Nr2f1/Ttbk2/Fyn/Ptger3/Atp1a2/Fat4/Bbs1/Psen1/Bcl11b/Draxin/Numbl	41
positive regulation of smoothened signaling pathway	BP	0.255814	4.21996e-06	6.12283e-05	Gli1/Ihh/Evc/Kif7/Gpc3/Cibar1/Armc9/Wnt9a/Rab34/Dync2h1/Dlg5	11
regulation of cell-substrate junction organization	BP	0.202899	4.2473e-06	6.14635e-05	Kdr/Phldb2/Nrp1/Fermt2/Col16a1/Tek/Thy1/Ppm1f/Epha3/Limch1/Arhgap6/Dlc1/Mapre2/Enpp2	14
muscle cell migration	BP	0.158333	4.54821e-06	6.52306e-05	Cyp1b1/Mdk/Igf1/Ddr2/Drd4/Tert/Myo5a/Mef2c/Has2/Adamts1/Postn/Enpp1/Nox4/Pcsk5/Net1/Plekho1/Pdgfrb/Grb10/Myc	19
embryonic skeletal joint development	BP	0.4375	4.55416e-06	6.52306e-05	Ihh/Hoxd11/Nog/Hoxa11/Osr2/Osr1/Bmp7	7
regulation of nitric oxide mediated signal transduction	BP	0.545455	4.57532e-06	6.52306e-05	Spink1/Cbs/Gucy1a2/Gucy1a1/Pde5a/Atp2b4	6
urinary bladder smooth muscle contraction	BP	0.545455	4.57532e-06	6.52306e-05	Cacna1c/P2rx2/Kcnma1/Htr2a/Ptger3/Atp2b4	6
postsynaptic membrane assembly	BP	0.545455	4.57532e-06	6.52306e-05	Nlgn1/Cdh2/Nlgn3/Magi2/Lrp4/Nlgn2	6
cellular response to transforming growth factor beta stimulus	BP	0.123894	4.57841e-06	6.52306e-05	Cd109/Zeb2/Npnt/Nos3/Fermt2/Mef2c/Cdh5/Pbld2/Zeb1/Cdkn1c/Tsku/Emilin1/Spred3/Ltbp3/Xcl1/Hipk2/Smad9/Nrros/Arrb2/Zfyve9/Fyn/Cldn5/Il17rd/Lats2/Cav1/Itga8/Nrep/Eng	28
neural crest cell differentiation	BP	0.171717	4.64303e-06	6.59811e-05	Sema5a/Zeb2/Sema5b/Nrp1/Sema7a/Cdh2/Fn1/Ednrb/Mef2c/Edn3/Ednra/Sema3g/Kitl/Sema6a/Bmp7/Hand2/Twist1	17
neural crest cell development	BP	0.179775	4.75555e-06	6.72345e-05	Sema5a/Zeb2/Sema5b/Nrp1/Sema7a/Cdh2/Fn1/Ednrb/Edn3/Ednra/Sema3g/Kitl/Sema6a/Bmp7/Hand2/Twist1	16
positive regulation of calcium ion transmembrane transport	BP	0.179775	4.75555e-06	6.72345e-05	Cacna1c/Cacna2d1/Cxcr3/Ank2/Thy1/Aplnr/Cracr2a/Agtr1a/Ednra/Stac2/Asph/Pkd2/Gstm7/Sri/Cacnb4/F2r	16
neuron apoptotic process	BP	0.110063	4.87395e-06	6.87327e-05	Ptprz1/Angpt1/Mdk/Kdr/Agap2/Nrp1/Tert/Bok/Mef2c/Pcdhgc3/Itga1/Coro1a/Scn2a/Grik2/Il27ra/Enpp1/Apoe/Kcnma1/Ndnf/Hipk2/Arrb1/Nfatc4/Epha7/Kcnip3/Arrb2/Bhlhb9/Fyn/Nlrp1b/Syngap1/Psen1/Nes/Cacna1a/Pcdhgc4/F2r/Draxin	35
bone morphogenesis	BP	0.163636	4.99653e-06	7.02254e-05	Ihh/Mmp16/Sfrp2/Hoxd11/Thbs3/Cbs/Hoxa11/Mef2c/Osr2/Stc1/Has2/Gli3/Col13a1/Frem1/Enpp1/Ltbp3/Rab23/Twist1	18
leukocyte adhesion to vascular endothelial cell	BP	0.230769	5.00521e-06	7.02254e-05	Mdk/Itga4/Chst2/Ets1/Itgb7/Icam1/Podxl2/Cxcl12/Sele/St3gal4/Spn/Jam2	12
aorta development	BP	0.2	5.07594e-06	7.10375e-05	Tbx2/Kif7/Fkbp10/Plxnd1/Lrp2/Prdm1/Aplnr/Enpp1/Ednra/Prickle1/Efemp2/Pdgfrb/Hey2/Eng	14
embryonic forelimb morphogenesis	BP	0.277778	5.14667e-06	7.18454e-05	Cacna1c/Hoxd11/Hoxa11/Hoxd9/Osr2/Wnt9a/Tbx3/Hoxa9/Osr1/Twist1	10
regulation of hemopoiesis	BP	0.10199	5.33981e-06	7.42333e-05	Ihh/Mdk/Lef1/Cd83/P4htm/Hcls1/Cd44/Ets1/Mef2c/Inpp4b/Pik3r6/Lrrc17/Gli3/Calca/Flt3/Loxl3/Zeb1/Prdm1/Cd1d1/Tnfrsf11b/Gpr171/Sox12/Zbtb46/Scin/Nckap1l/Kitl/Tal1/Tnfaip6/Hoxa9/Twist2/Rassf2/Stat5b/H2-Aa/Gimap5/Zap70/Gimap3/Ptn/Il2rg/Il7r/Cd4/Myc	41
cilium organization	BP	0.103093	5.34458e-06	7.42333e-05	Tub/Ccdc88a/Arl6/Dzip1l/Adamts16/Cibar1/Wdr35/Tmem237/Bbs7/Armc9/Dnah5/Zfp423/Ptpdc1/Ift57/Catip/Cplane1/Kctd17/Rp1/Rilpl1/Dync2h1/Crocc/Cfap410/Ttc26/Arl3/Cep19/Tmem231/Pkd2/Ttbk2/Iqcb1/Dnah7b/Rab23/Dzip1/Dync2li1/Lrrc49/Dnah1/Cep97/Bbs1/Atmin/Ift81/Septin6	40
negative regulation of response to external stimulus	BP	0.101737	5.67457e-06	7.86191e-05	Hgf/Sema5a/Acod1/Mdk/Pla2g10/Cd109/Igf1/Sema5b/Aph1b/Phldb2/Tfpi/Abat/Nrp1/Cd44/Sema7a/Ets1/Foxf1/Serpine2/Fndc4/Cdh5/Prdm1/Nlgn3/Apoe/Havcr2/Sema3g/Cd200/Igf2/Pros1/Tnfaip6/Rtn4rl1/Neo1/Mapkbp1/Arrb2/Calcrl/Ptger3/Xylt1/Sema6a/Cd96/Nr1h3/Spn/Wfdc1	41
neuron projection extension	BP	0.127451	5.90867e-06	8.16578e-05	Map2/Sema5a/Itga4/St8sia2/Sema5b/Cpne5/Nrp1/Sema7a/Fn1/Cxcl12/Edn3/Eif2ak4/Postn/Ndn/Nlgn3/Apoe/Ednra/Sema3g/Slc23a2/Cacng7/Sema6a/Ulk2/Nrn1/Cyfip2/Slit3/Draxin	26
dendritic spine organization	BP	0.168317	6.14301e-06	8.46847e-05	Nlgn1/Lrrk2/Grin2b/Ppfia2/Dock10/Abi2/Kif1a/Nlgn3/Apoe/Caprin2/Bhlhb9/Fyn/Dlg4/Cux2/Ngef/Zmynd8/Zfp365	17
positive regulation of synaptic transmission	BP	0.107463	6.17566e-06	8.49231e-05	Slc1a3/Gria4/Grik1/Nog/Nlgn1/Adra1a/Rims3/Stx1b/Grin2b/Serpine2/Shank2/Eif2ak4/Slc8a3/Syde1/Tshz3/Mme/Lama2/Grik2/Nlgn3/Enpp1/Nrgn/Apoe/Prrt1/Nsg1/Nfatc4/Cacng7/Cyp46a1/Arrb2/Ncs1/Mpp2/Dlg4/Slc4a8/Psen1/Ptn/Prkar1b/Nlgn2	36
gland development	BP	0.0966387	6.19961e-06	8.50408e-05	Gli1/Stra6/Hgf/Ar/Mdk/Lef1/Agap2/Cyp7b1/Nog/Igf1/Tbx2/Nrp1/Cd44/Edaradd/Hoxd9/Areg/Mmp2/Foxf1/Id4/Serpine2/Tcf21/Gli3/Plxnd1/Gdf7/Msn/Cdkn1c/Tbx3/Hoxd3/Ednra/Igf2/Pkd1/Hoxa9/Ptch1/Stat5b/Pkd2/Asl/Psen1/Pdgfrb/Ptn/Cav1/Cacnb4/Edar/Bmp7/Hand2/Bcl11b/Irs1	46
cardiac ventricle morphogenesis	BP	0.185185	6.40986e-06	8.744e-05	Col11a1/Sfrp2/Nog/Mef2c/Foxf1/Lrp2/Cpe/Ccm2l/Ednra/Heyl/Myl3/Heg1/Hey2/Hand2/Eng	15
response to alkaloid	BP	0.185185	6.40986e-06	8.744e-05	Slc1a3/Ryr1/Abat/Slc8a1/Drd4/Htr1b/Ednra/Htr2a/Selenon/Dlg4/Gstm7/Smpd1/Bche/Myc/Irs1	15
response to transforming growth factor beta	BP	0.121739	6.42197e-06	8.744e-05	Cd109/Zeb2/Npnt/Nos3/Fermt2/Mef2c/Cdh5/Pbld2/Zeb1/Cdkn1c/Tsku/Emilin1/Spred3/Ltbp3/Xcl1/Hipk2/Smad9/Nrros/Arrb2/Zfyve9/Fyn/Cldn5/Il17rd/Lats2/Cav1/Itga8/Nrep/Eng	28
positive regulation of cytoskeleton organization	BP	0.126829	6.46246e-06	8.77752e-05	Sema5a/Wnt11/Evl/Ccdc88a/Nrp1/Fermt2/Wasf3/Pfn2/Icam1/Tek/Abi2/Ppm1f/Limch1/Nox4/Arhgef15/Ppm1e/Scin/Bin1/Nckap1l/Nin/Slain1/Ccn2/Cdc42ep5/Nes/Cav1/Plek	26
positive regulation of ion transmembrane transport	BP	0.129534	6.6449e-06	9.00319e-05	Cacna1c/Tcaf1/Drd4/Cacna2d1/Myo5a/Cxcr3/Ank2/Edn3/Plcb1/Trpc6/Thy1/Aplnr/Nlgn3/Cracr2a/Agtr1a/Ednra/Stac2/Asph/Pkd2/Gstm7/Psen1/Abcb1a/Sri/Cacnb4/F2r	25
proximal/distal pattern formation	BP	0.27027	6.74979e-06	9.12294e-05	Gli1/Hoxd10/Hoxd11/Hoxa11/Hoxd9/Hoxa10/Gli3/Hoxa9/Osr1/Lrp4	10
regulation of neuron apoptotic process	BP	0.113074	7.00241e-06	9.4413e-05	Ptprz1/Angpt1/Mdk/Kdr/Agap2/Nrp1/Tert/Bok/Mef2c/Pcdhgc3/Itga1/Coro1a/Grik2/Il27ra/Apoe/Kcnma1/Ndnf/Hipk2/Arrb1/Nfatc4/Epha7/Kcnip3/Arrb2/Bhlhb9/Fyn/Syngap1/Psen1/Nes/Cacna1a/Pcdhgc4/F2r/Draxin	32
cell-substrate junction organization	BP	0.166667	7.04492e-06	9.47551e-05	Kdr/Phldb2/Nrp1/Fermt2/Col16a1/Fn1/Thsd1/Tek/Thy1/Ppm1f/Epha3/Limch1/Arhgap6/Dlc1/Mapre2/Itgb4/Enpp2	17
regulation of DNA-binding transcription factor activity	BP	0.0986239	7.43596e-06	9.97718e-05	Gli1/Ndp/Cyp1b1/4930447C04Rik/Acod1/Ar/Pla2g10/Ddr2/Eda2r/Hcls1/Id3/Icam1/Prkd1/Gli3/Eif2ak4/Plpp3/Ndn/Kit/Cth/Enpp1/Havcr2/Heyl/Cd200/Zc4h2/Pkd1/Hipk2/Rps6ka5/Arrb1/Foxs1/Arrb2/Ptch1/Pkd2/Cd84/Nwd1/Fzd2/Sri/Glis2/Cav1/Commd7/Ror1/Hand2/Twist1/Zfp932	43
regulation of release of sequestered calcium ion into cytosol	BP	0.182927	7.49931e-06	0.000100378	Slc8a1/Myo5a/Prkd1/Cxcr3/Ank2/Thy1/Coro1a/Aplnr/Ednra/Selenon/Asph/Pkd2/Gstm7/Sri/F2r	15
establishment or maintenance of apical/basal cell polarity	BP	0.222222	7.6106e-06	0.000101127	Wnt11/Lrrc7/Foxf1/Myo9a/Msn/Dlg2/Prickle2/Lin7a/Sh3bp1/Pard3b/Dlg5/Pdcd6ip	12
establishment or maintenance of bipolar cell polarity	BP	0.222222	7.6106e-06	0.000101127	Wnt11/Lrrc7/Foxf1/Myo9a/Msn/Dlg2/Prickle2/Lin7a/Sh3bp1/Pard3b/Dlg5/Pdcd6ip	12
bone maturation	BP	0.3	7.62843e-06	0.000101127	Ryr1/Plxnb1/Igf1/Thbs3/Enpp1/Adamts7/Dchs1/Xylt1/Fat4	9
neuron projection arborization	BP	0.3	7.62843e-06	0.000101127	Nlgn1/Nrp1/Lrrk2/Myo9a/Lrp2/Dlg4/Ptn/Ntng1/Zfp365	9
mononuclear cell differentiation	BP	0.0949495	7.87548e-06	0.000104152	Ihh/Mdk/Lef1/Cd83/Itm2a/Cd44/Il11ra1/Mef2c/Itk/Cd3g/Pik3r6/Gli3/Dock2/Flt3/Lfng/Tnfsf13b/Loxl3/Dock10/Zeb1/Prdm1/Jag2/Cd1d1/Kit/H2-Ab1/Enpp1/Cracr2a/Sox12/Irf8/Zbtb46/Nckap1l/Satb1/Hdac9/Stat5b/H2-Aa/Gimap5/Mfng/Zap70/Gimap3/Psen1/Il2rg/Batf/Spn/Ly9/Il7r/Cd4/Bcl11b/Myc	47
muscle cell proliferation	BP	0.11583	8.32576e-06	0.000109844	Gli1/Angpt1/Vipr2/Nog/Igf1/Ddr2/Tbx2/Nos3/Npr3/Drd4/Tert/Mmp2/Mef2c/Cdh13/Adamts1/Htr1b/Enpp1/Apoe/Rgs5/Ednra/Selenon/Stat5b/Irak4/Calcrl/Efemp2/Apln/Pdgfrb/Cav1/Hey2/Myc	30
protein localization to cilium	BP	0.191781	8.48762e-06	0.000111713	Tub/Ccdc88a/Arl6/Dzip1l/Wdr35/Zfp423/Cplane1/Dync2h1/Crocc/Ttc26/Arl3/Dzip1/Bbs1/Rabep1	14
tissue homeostasis	BP	0.111888	8.71257e-06	0.000114402	Tex15/Ihh/Angpt1/Kdr/Col14a1/Tub/Nos3/Calca/Flt3/Pth1r/Pbld2/Coro1a/Ldb2/Rp1/Enpp1/Tnfrsf11b/Cd38/Nox4/Crocc/Bdkrb2/Ltbp3/Lpcat1/Rcn3/Iqcb1/Cldn5/Akt3/Ccn2/Def8/Bbs1/Abcb1a/Pdgfrb/F2r	32
calcium-mediated signaling	BP	0.127551	8.73682e-06	0.000114448	Sgcd/Kdr/Nr5a2/Igf1/Slc8a1/Drd4/Lrrk2/Ednrb/Slc24a4/Cxcr3/Cdh13/Ptgfr/Adgrl1/Ank2/Itgal/Agtr1a/Cmya5/Nfatc4/Xcr1/Atp2b4/Zap70/Lat/Rcan3/Cd4/Tbc1d10c	25
postsynaptic density organization	BP	0.263158	8.76697e-06	0.000114572	Ptprd/Nlgn1/Cdh2/Lrrc4b/Nptx1/Shank2/Slitrk3/Syngap1/Zmynd8/Nlgn2	10
Notch signaling pathway	BP	0.130435	8.94943e-06	0.00011668	Tbx2/Aph1b/Cdh6/Ptp4a3/Zfp423/Postn/Lfng/Jag2/Kit/Hoxd3/Heyl/Snai1/Arrb1/Dtx3/Tspan5/Egfl7/Mfng/Fat4/Psen1/Bend6/Maml3/Bmp7/Hey2/S1pr3	24
positive regulation of smooth muscle cell migration	BP	0.203125	9.18124e-06	0.000118432	Cyp1b1/Mdk/Igf1/Ddr2/Tert/Myo5a/Has2/Adamts1/Postn/Nox4/Pcsk5/Pdgfrb/Myc	13
cholesterol efflux	BP	0.203125	9.18124e-06	0.000118432	Apob/Pla2g10/Soat1/Pltp/Tsku/Apoe/Abca5/Ptch1/Abcg1/Abca8b/Cav1/Nr1h3/Abcg4	13
regulation of focal adhesion assembly	BP	0.203125	9.18124e-06	0.000118432	Kdr/Phldb2/Nrp1/Fermt2/Col16a1/Tek/Thy1/Ppm1f/Epha3/Limch1/Arhgap6/Dlc1/Enpp2	13
regulation of cell-substrate junction assembly	BP	0.203125	9.18124e-06	0.000118432	Kdr/Phldb2/Nrp1/Fermt2/Col16a1/Tek/Thy1/Ppm1f/Epha3/Limch1/Arhgap6/Dlc1/Enpp2	13
regulation of BMP signaling pathway	BP	0.163462	9.2123e-06	0.000118432	Sfrp2/Kdr/Nog/Rnf165/Fst/Gpc3/Zfp423/Cdh5/Lrp2/Hipk2/Kcp/Tnfaip6/Neo1/Fstl1/Cav1/Tmprss6/Eng	17
regulation of biomineral tissue development	BP	0.163462	9.2123e-06	0.000118432	Wnt6/Ddr2/Pkdcc/Slc8a1/Nos3/Mef2c/Osr2/Nell1/Mgp/Enpp1/Ltbp3/Osr1/Ptn/Bmp7/Hey2/Ank/Twist1	17
cilium assembly	BP	0.104225	9.28005e-06	0.000119026	Ccdc88a/Arl6/Dzip1l/Adamts16/Cibar1/Wdr35/Tmem237/Bbs7/Armc9/Dnah5/Zfp423/Ptpdc1/Ift57/Cplane1/Kctd17/Rp1/Rilpl1/Dync2h1/Crocc/Cfap410/Ttc26/Arl3/Cep19/Tmem231/Ttbk2/Iqcb1/Dnah7b/Rab23/Dzip1/Dync2li1/Lrrc49/Dnah1/Cep97/Bbs1/Atmin/Ift81/Septin6	37
regulation of alpha-beta T cell activation	BP	0.156522	9.48073e-06	0.000121318	Ihh/Cd83/Cd44/Mapk8ip1/Gli3/Loxl3/Prdm1/Cd1d1/H2-Ab1/Btla/Nckap1l/Xcl1/Gimap5/Zap70/Gimap3/Il12rb1/Il2rg/Rasal3	18
anterior/posterior pattern specification	BP	0.119149	9.67281e-06	0.00012349	Sfrp2/Lef1/Hoxd10/Hoxd11/Nog/Zeb2/Hoxa11/Gpc3/Hoxd9/Hoxa10/Foxf1/Hoxd8/Hoxd4/Tshz1/Gdf11/Gli3/Lfng/Tbx3/Hoxd3/Heyl/Hipk2/Pcsk5/Hoxa9/Osr1/Ets2/Psen1/Hipk1/Hey2	28
glycosaminoglycan metabolic process	BP	0.170213	9.86379e-06	0.000125638	Angpt1/Cd44/Spock2/Ednrb/Has2/Egflam/Mamdc2/Chst1/Ednra/Ndnf/Tnfaip6/Bgn/Dse/Habp4/Xylt1/Pdgfrb	16
actin filament bundle assembly	BP	0.132948	9.94596e-06	0.000126394	Kank4/Wnt11/Evl/Phldb2/Ccdc88a/Nrp1/Fermt2/Aif1l/Pfn2/Ppm1f/Limch1/Arhgap6/Nox4/Arhgef15/Tmeff2/Ppm1e/Arrb1/Dlc1/Arhgap28/Ccn2/Dpysl3/Shroom1/Plek	23
regulation of synaptic vesicle exocytosis	BP	0.178571	1.01836e-05	0.000129117	Nlgn1/Adra1a/Rims3/P2rx2/Drd4/Lrrk2/Pfn2/Ppfia2/Htr1b/Htr2a/Ncs1/Slc4a8/Nrn1/Cacnb4/Kcnh1	15
regulation of the force of heart contraction	BP	0.290323	1.02914e-05	0.000129592	Adra1a/Slc8a1/Nos3/Myl3/Pde5a/Atp2b4/Apln/Atp1a2/Cav1	9
cardiac epithelial to mesenchymal transition	BP	0.290323	1.02914e-05	0.000129592	Nog/Erg/Has2/Tbx3/Heyl/Snai1/Hey2/Twist1/Eng	9
negative regulation of endothelial cell apoptotic process	BP	0.290323	1.02914e-05	0.000129592	Sema5a/Angpt1/Kdr/Tert/Icam1/Tek/Cdh5/Ndnf/Angptl4	9
actin polymerization or depolymerization	BP	0.126263	1.0447e-05	0.000131252	Kank4/Sema5a/Evl/Hcls1/Tmod2/Pfn2/Icam1/Mical1/Abi2/Catip/Coro1a/Esam/Sh3bp1/Daam2/Pecam1/Scin/Bin1/Nckap1l/Arhgap28/Wipf1/Cdc42ep5/Plekhh2/Cyfip2/Plek/Pstpip1	25
adult walking behavior	BP	0.234043	1.07065e-05	0.000133517	Efnb3/Cacna1c/Scn1a/Dab1/Glrb/Enpp1/Kcnma1/Hipk2/Arrb2/Cacna1a/Cacnb4	11
keratinocyte proliferation	BP	0.234043	1.07065e-05	0.000133517	Mdk/Cd109/Fst/Prkd1/Cdh13/Has2/Stxbp4/Klf9/Twist2/Ptch1/Bcl11b	11
detection of mechanical stimulus involved in sensory perception	BP	0.234043	1.07065e-05	0.000133517	Col11a1/Igf1/Scn1a/Grin2b/Serpine2/Cxcl12/Kit/Htr2a/Fyn/Piezo2/Myc	11
blood vessel endothelial cell migration	BP	0.155172	1.07238e-05	0.000133517	Angpt1/Kdr/Igf1/Nos3/Nrp1/Ets1/Mef2c/Prkd1/Vash1/Cdh5/Jcad/Sh3bp1/Vegfc/Apoe/Igf2/Hdac9/Akt3/Atp2b4	18
transforming growth factor beta receptor signaling pathway	BP	0.129032	1.07714e-05	0.000133807	Cd109/Zeb2/Npnt/Fermt2/Cdh5/Pbld2/Zeb1/Cdkn1c/Tsku/Emilin1/Spred3/Ltbp3/Hipk2/Smad9/Nrros/Arrb2/Zfyve9/Cldn5/Il17rd/Lats2/Cav1/Itga8/Nrep/Eng	24
regulation of endothelial cell migration	BP	0.132184	1.09475e-05	0.00013569	Sema5a/Angpt1/Kdr/Igf1/Nos3/Nrp1/Ets1/Mef2c/Prkd1/Stc1/Tek/Vash1/Ptprm/Plpp3/Jcad/Sh3bp1/Vegfc/Apoe/Igf2/Hdac9/Akt3/Atp2b4/Adgra2	23
positive regulation of dendritic spine development	BP	0.2	1.09751e-05	0.000135728	Nlgn1/D16Ertd472e/Nlgn3/Apoe/Caprin2/Bhlhb9/Cux2/Palm/Dlg5/Psen1/Zmynd8/Camk1/Nlgn2	13
negative regulation of smoothened signaling pathway	BP	0.25641	1.12839e-05	0.000139235	Gli1/Hhip/Kif7/Gpc3/Serpine2/Gli3/Gpr161/Enpp1/Ptch1/Glis2	10
positive regulation of blood vessel endothelial cell migration	BP	0.214286	1.13353e-05	0.000139277	Angpt1/Kdr/Igf1/Nos3/Nrp1/Ets1/Prkd1/Jcad/Vegfc/Igf2/Hdac9/Akt3	12
stem cell development	BP	0.168421	1.13377e-05	0.000139277	Sema5a/Zeb2/Sema5b/Nrp1/Sema7a/Cdh2/Fn1/Ednrb/Edn3/Ednra/Sema3g/Kitl/Sema6a/Bmp7/Hand2/Twist1	16
regulation of neurotransmitter transport	BP	0.143885	1.13915e-05	0.000139319	Nlgn1/Adra1a/Rims3/Stx1b/P2rx2/Drd4/Lrrk2/Mef2c/Pfn2/Edn3/Ppfia2/Htr1b/Kcnc4/Htr2a/Ncs1/Slc4a8/Nrn1/Cacna1a/Cacnb4/Kcnh1	20
digestive system development	BP	0.143885	1.13915e-05	0.000139319	Stra6/Ihh/Sfrp2/Clmp/Igf1/Pkdcc/Tbx2/Ednrb/Foxf1/Tcf21/Gli3/Prdm1/Kit/Cdkn1c/Igf2/Pcsk5/Dchs1/Fat4/Stx2/Dact1	20
synaptic vesicle clustering	BP	0.388889	1.16371e-05	0.000142009	Syn2/Nlgn1/Cdh2/Nlgn3/Magi2/Pcdh17/Nlgn2	7
regulation of T cell proliferation	BP	0.128342	1.1803e-05	0.000143716	Ihh/Igf1/Cd44/Mapk8ip1/Tnfsf13b/Coro1a/Cd1d1/Itgal/H2-Ab1/Il27ra/Btla/Havcr2/Igf2/Nckap1l/Xcl1/Stat5b/Pde5a/H2-Aa/Dlg5/Zap70/Il12rb1/Spn/Cd4/Rasal3	24
smooth muscle cell migration	BP	0.160377	1.19576e-05	0.00014496	Cyp1b1/Mdk/Igf1/Ddr2/Drd4/Tert/Myo5a/Mef2c/Has2/Adamts1/Postn/Enpp1/Nox4/Pcsk5/Pdgfrb/Grb10/Myc	17
smooth muscle cell proliferation	BP	0.12766	1.29235e-05	0.000155984	Vipr2/Igf1/Ddr2/Nos3/Npr3/Drd4/Tert/Mmp2/Mef2c/Cdh13/Adamts1/Htr1b/Enpp1/Apoe/Rgs5/Ednra/Stat5b/Irak4/Calcrl/Efemp2/Apln/Pdgfrb/Cav1/Myc	24
cell-substrate junction assembly	BP	0.166667	1.30044e-05	0.00015662	Kdr/Phldb2/Nrp1/Fermt2/Col16a1/Fn1/Thsd1/Tek/Thy1/Ppm1f/Epha3/Limch1/Arhgap6/Dlc1/Itgb4/Enpp2	16
actin filament bundle organization	BP	0.130682	1.32289e-05	0.000158668	Kank4/Wnt11/Evl/Phldb2/Ccdc88a/Nrp1/Fermt2/Aif1l/Pfn2/Ppm1f/Limch1/Arhgap6/Nox4/Arhgef15/Tmeff2/Ppm1e/Arrb1/Dlc1/Arhgap28/Ccn2/Dpysl3/Shroom1/Plek	23
postsynaptic membrane organization	BP	0.229167	1.32893e-05	0.000158668	Nlgn1/Cdh2/Glrb/Nlgn3/Apoe/Magi2/Dlg4/Ptn/Zmynd8/Lrp4/Nlgn2	11
heart valve morphogenesis	BP	0.229167	1.32893e-05	0.000158668	Stra6/Nos3/Mef2c/Erg/Emilin1/Tie1/Heyl/Dchs1/Hey2/Slit3/Twist1	11
epithelial cell morphogenesis	BP	0.229167	1.32893e-05	0.000158668	Ihh/Ar/Stc1/Palld/Rilpl1/Pecam1/Col15a1/Heg1/Arhgef26/Col18a1/Bcl11b	11
alpha-beta T cell differentiation	BP	0.147287	1.33239e-05	0.000158738	Ihh/Lef1/Cd83/Itk/Gli3/Loxl3/Prdm1/Cd1d1/Cracr2a/Nckap1l/Satb1/Gimap5/Zap70/Gimap3/Il2rg/Batf/Spn/Ly9/Bcl11b	19
regulation of vasoconstriction	BP	0.174419	1.36887e-05	0.000162359	Cacna1c/Adra1a/Mmp2/Icam1/Wdr35/Edn3/Cd38/Agtr1a/Htr2a/Pde5a/Ptger3/Apln/Atp1a2/Cav1/F2r	15
calcium ion import across plasma membrane	BP	0.28125	1.37091e-05	0.000162359	Cacna1c/Slc8a1/Slc24a4/Cacna1e/Slc8a3/Nalf1/Agtr1a/Fyn/Cacna1a	9
trabecula morphogenesis	BP	0.210526	1.3734e-05	0.000162359	Plxnb1/Nog/Thbs3/Mmp2/Tek/Adamts1/Ccm2l/Enpp1/Heg1/Bmp7/Hey2/Eng	12
lymphocyte differentiation	BP	0.0961969	1.37453e-05	0.000162359	Ihh/Mdk/Lef1/Cd83/Itm2a/Cd44/Il11ra1/Itk/Cd3g/Pik3r6/Gli3/Dock2/Flt3/Lfng/Tnfsf13b/Loxl3/Dock10/Zeb1/Prdm1/Jag2/Cd1d1/Kit/H2-Ab1/Enpp1/Cracr2a/Sox12/Irf8/Nckap1l/Satb1/Hdac9/Stat5b/H2-Aa/Gimap5/Mfng/Zap70/Gimap3/Il2rg/Batf/Spn/Ly9/Il7r/Cd4/Bcl11b	43
adenylate cyclase-modulating G protein-coupled receptor signaling pathway	BP	0.118943	1.42888e-05	0.000168419	Vipr2/Adra1a/Adgrl4/Npr3/Drd4/Gnai1/Adcy3/Cxcr3/Akap12/Ptgfr/Adgrl1/Calca/Htr1b/Pth1r/Adcy4/Adcy7/Gpr161/Ednra/Adcyap1r1/Calcrl/Gnaz/Ptger3/Palm/Atp2b4/Gabbr1/S1pr3/Ptger2	27
response to pain	BP	0.25	1.43995e-05	0.000169363	Grik1/Slc6a2/P2rx2/Ednrb/Grin2b/Cacna1e/Calca/Kcnip3/Vwa1/Cacna1a	10
negative regulation of leukocyte activation	BP	0.123762	1.48093e-05	0.000173444	Ihh/Mdk/Cd44/Foxf1/Gli3/Flt3/Loxl3/Prdm1/H2-Ab1/Btla/Havcr2/Cd200/Nckap1l/Pde5a/Cd84/Fgr/H2-Aa/Dlg5/Gimap5/Gimap3/Clnk/Nr1h3/Spn/Tbc1d10c/Lax1	25
positive regulation of neuron differentiation	BP	0.151261	1.53765e-05	0.000179707	Fez1/Rgs6/Dab1/Mef2c/Cxcl12/Gprc5b/Trpc6/Gdf7/Tgif2/Zeb1/Mmd/Tcf4/Hoxd3/Heyl/Zc4h2/Nin/Bend6/Bmp7	18
embryonic skeletal joint morphogenesis	BP	0.461538	1.56346e-05	0.000181953	Hoxd11/Nog/Hoxa11/Osr2/Osr1/Bmp7	6
presynaptic membrane organization	BP	0.461538	1.56346e-05	0.000181953	Ptprd/Nlgn1/Nlgn3/Apoe/Lrp4/Nlgn2	6
regulation of synaptic plasticity	BP	0.100529	1.61022e-05	0.000187002	Grik1/Kdr/Jph4/Nog/Grid2ip/Nlgn1/Rims3/Mef2c/Grin2b/Serpine2/Shank2/Eif2ak4/Slc8a3/Tshz3/Kit/Mme/Grik2/Nlgn3/Enpp1/Nrgn/Sorcs2/Cd38/Apoe/Prrt1/Syt7/Prrt2/Nsg1/Nfatc4/Cyp46a1/Mpp2/Erc2/Dlg4/Syngap1/Brsk1/Psen1/Ptn/Cpeb1/Prkar1b	38
regulation of adenylate cyclase activity	BP	0.22449	1.63959e-05	0.000190014	Cacna1c/Vipr2/Npr3/Adcy3/Calca/Adcy4/Adcy7/Cap2/Palm/Gng7/Gabbr1	11
positive regulation of stress fiber assembly	BP	0.206897	1.65644e-05	0.000191165	Wnt11/Evl/Ccdc88a/Nrp1/Fermt2/Pfn2/Ppm1f/Limch1/Nox4/Arhgef15/Ppm1e/Ccn2	12
regulation of cellular component size	BP	0.0992366	1.68524e-05	0.000194075	Kank4/Map2/Sema5a/Evl/Sema5b/Slc12a8/Nrp1/Hcls1/Sema7a/Tmod2/Fn1/Pfn2/Icam1/Cxcl12/Coro1a/Esam/Sh3bp1/Apoe/Kcnma1/Sema3g/Daam2/Pecam1/Scin/Bin1/Nckap1l/Epha7/Slc12a4/Arhgap28/Aqp11/Akt3/Cdc42ep5/Sema6a/Ulk2/Plekhh2/Cyfip2/C1qtnf9/Il7r/Plek/Draxin	39
vesicle localization	BP	0.125654	1.68868e-05	0.000194075	Syn2/Map2/Itga4/Nlgn1/Sec16b/Cdh2/Lrrk2/Myo5a/Ppfia2/Kif1a/Lin7a/Nlgn3/Magi2/5730455P16Rik/Pcdh17/Myo1f/Cep19/Arfgap3/Psen1/Rab27a/Map4k2/Pdcd6ip/Kif5a/Nlgn2	24
sphingolipid biosynthetic process	BP	0.163265	1.70051e-05	0.000194625	St8sia2/St8sia4/Agk/Elovl4/Cerkl/Sptlc3/Cers4/St3gal2/St6galnac4/Degs2/St8sia6/Abca8b/St6galnac6/B3gnt5/Smpd1/Hacd1	16
actin-mediated cell contraction	BP	0.163265	1.70051e-05	0.000194625	Cacna1c/Sgcd/Kcnd3/Scn4b/Scn1a/Cacna2d1/Stc1/Ank2/Limch1/Bin1/Epdr1/Cacna1h/Ptger3/Atp1a2/Sri/Cav1	16
positive regulation of GTPase activity	BP	0.113281	1.78653e-05	0.000204048	Wnt11/Plxnb1/Rgs6/Fermt2/Rgs16/Rasgrp3/Garnl3/Arhgap45/Icam1/Arhgap25/Rasgrp2/Myo9a/Thy1/Dock10/Sh3bp1/Arhgap6/Arhgef15/Bin1/Arap3/Xcl1/Arhgef26/Net1/Gnb5/Ngef/Mapre2/Iqsec3/F2r/Sipa1/Tbc1d10c	29
positive regulation of cell-substrate junction organization	BP	0.272727	1.80481e-05	0.000205288	Kdr/Nrp1/Fermt2/Col16a1/Tek/Thy1/Ppm1f/Mapre2/Enpp2	9
calcium ion import into cytosol	BP	0.272727	1.80481e-05	0.000205288	Cacna1c/Slc8a1/Slc24a4/Cacna1e/Slc8a3/Nalf1/Agtr1a/Fyn/Cacna1a	9
response to decreased oxygen levels	BP	0.115226	1.80896e-05	0.000205338	Kcnk3/Kcnd2/Kdr/Ryr1/Ddah1/Abat/Slc8a1/Cbs/P2rx2/Pygm/Tert/Mmp2/Grin2b/Tek/Slc8a3/Scn2a/Vegfc/Cd38/Kcnma1/Ednra/Ndnf/Cav1/Cpeb1/Pld2/Hif3a/Myc/Twist1/Eng	28
positive regulation of excitatory postsynaptic potential	BP	0.243902	1.82276e-05	0.000206479	Nlgn1/Stx1b/Drd4/Grin2b/Tbc1d24/Nlgn3/Dlg4/Cux2/Prkar1b/Nlgn2	10
positive regulation of actin filament bundle assembly	BP	0.191176	1.83374e-05	0.000207298	Wnt11/Evl/Ccdc88a/Nrp1/Fermt2/Pfn2/Ppm1f/Limch1/Nox4/Arhgef15/Ppm1e/Ccn2/Plek	13
sphingolipid metabolic process	BP	0.138889	1.93766e-05	0.000218504	St8sia2/St8sia4/Agk/Elovl4/Cerkl/Sptlc3/Cers4/St3gal2/Plpp3/St6galnac4/Kit/Degs2/St8sia6/Abca8b/Plpp1/St6galnac6/B3gnt5/Smpd1/Hacd1/Enpp2	20
regulation of transforming growth factor beta receptor signaling pathway	BP	0.14876	1.94076e-05	0.000218504	Cd109/Zeb2/Npnt/Pbld2/Zeb1/Cdkn1c/Tsku/Emilin1/Spred3/Hipk2/Nrros/Zfyve9/Il17rd/Lats2/Cav1/Itga8/Nrep/Eng	18
negative regulation of angiogenesis	BP	0.154545	1.97275e-05	0.000221204	Hhip/Cxcr3/Tek/Adamts1/Vash1/Ptprm/Minar1/Emilin1/Ecscr/Tcf4/Tie1/Cldn5/Atp2b4/Sema6a/Ptn/Stab1/Fbln5	17
substrate adhesion-dependent cell spreading	BP	0.154545	1.97275e-05	0.000221204	Mdk/Itga4/Nrp1/Lamc3/Fermt2/Itgb7/Fn1/Tek/Has2/Postn/Tmeff2/Parvg/Parvb/Net1/Ntng1/Itga8/Enpp2	17
regulation of cyclase activity	BP	0.20339	1.98905e-05	0.000222581	Cacna1c/Vipr2/Nos3/Npr3/Adcy3/Calca/Adcy4/Adcy7/Cap2/Palm/Gng7/Gabbr1	12
adherens junction organization	BP	0.22	2.01126e-05	0.000224159	Fermt2/Cdh6/Jam3/Cdh10/Cdh5/Abi2/Cdh11/Dchs1/Dlg5/Hipk1/Numbl	11
walking behavior	BP	0.22	2.01126e-05	0.000224159	Efnb3/Cacna1c/Scn1a/Dab1/Glrb/Enpp1/Kcnma1/Hipk2/Arrb2/Cacna1a/Cacnb4	11
retina development in camera-type eye	BP	0.127072	2.09277e-05	0.000232773	Ndp/Ihh/Cyp1b1/Sdk2/Tub/Celf4/Nrp1/Lamc3/Arl6/Obsl1/Ptprm/Thy1/Tgif2/Rp1/Arhgef15/Lpcat1/Hipk2/Rorb/Nphp1/Fat3/Pdgfrb/Ptn/Hipk1	23
vascular endothelial growth factor signaling pathway	BP	0.238095	2.28979e-05	0.000254176	Kdr/Nrp1/Ptp4a3/Prkd1/Jcad/Vegfc/Tcf4/Adgra2/Sema6a/Pdgfrb	10
animal organ maturation	BP	0.264706	2.35018e-05	0.000260357	Ryr1/Plxnb1/Igf1/Thbs3/Enpp1/Adamts7/Dchs1/Xylt1/Fat4	9
regulation of heart rate	BP	0.151786	2.50877e-05	0.000275716	Cacna1c/Kcnd3/Adra1a/Slc8a1/Scn4b/Cacna2d1/Ednrb/Cacna1e/Ank2/Edn3/Calca/Ednra/Bin1/Apln/Sri/Cav1/Hey2	17
negative regulation of blood vessel morphogenesis	BP	0.151786	2.50877e-05	0.000275716	Hhip/Cxcr3/Tek/Adamts1/Vash1/Ptprm/Minar1/Emilin1/Ecscr/Tcf4/Tie1/Cldn5/Atp2b4/Sema6a/Ptn/Stab1/Fbln5	17
cardiac muscle cell contraction	BP	0.185714	2.53788e-05	0.000278361	Cacna1c/Sgcd/Kcnd3/Scn4b/Scn1a/Cacna2d1/Stc1/Ank2/Bin1/Cacna1h/Atp1a2/Sri/Cav1	13
G protein-coupled receptor internalization	BP	0.35	2.60416e-05	0.000285065	Calca/Htr1b/Arrb1/Arrb2/Ptger3/Apln/Pld2	7
epithelial cell development	BP	0.114894	2.66691e-05	0.000291357	Ihh/Ar/Cdh2/Ednrb/Icam1/Stc1/Plcb1/Cdh5/Msn/Prdm1/Abi2/Palld/Ppp1r16b/Robo4/Rilpl1/Ednra/Pecam1/Col15a1/Heg1/Arhgef26/Cldn5/Abcb1a/Akap11/Col18a1/Cldn1/Bcl11b/S1pr3	27
regulation of cellular response to transforming growth factor beta stimulus	BP	0.145161	2.72292e-05	0.000296889	Cd109/Zeb2/Npnt/Pbld2/Zeb1/Cdkn1c/Tsku/Emilin1/Spred3/Hipk2/Nrros/Zfyve9/Il17rd/Lats2/Cav1/Itga8/Nrep/Eng	18
regulation of Rho protein signal transduction	BP	0.164835	2.75172e-05	0.00029944	Adra1a/Nrp1/Cdh2/Lpar4/Arhgef25/Eps8l1/Apoe/Rasip1/Arap3/Arrb1/Heg1/Dlc1/Net1/Pdgfrb/F2r	15
regulation of developmental growth	BP	0.0970149	2.80808e-05	0.000304972	Gli1/Map2/Sema5a/Ar/Cacna1c/Col14a1/H19/Nog/Igf1/Tbx2/Sema5b/Cpne5/Nrp1/Nkd1/Acacb/Sema7a/Fn1/Mef2c/Cxcl12/Hopx/Flvcr1/Gamt/Plcb1/Flt3/Apoe/Sema3g/Igf2/Slc23a2/Foxs1/Epha7/Cacng7/Ptch1/Stat5b/Pi16/Lats2/Sema6a/Ulk2/Hey2/Draxin	39
negative regulation of vasculature development	BP	0.150442	2.82244e-05	0.000305931	Hhip/Cxcr3/Tek/Adamts1/Vash1/Ptprm/Minar1/Emilin1/Ecscr/Tcf4/Tie1/Cldn5/Atp2b4/Sema6a/Ptn/Stab1/Fbln5	17
regulation of cholesterol efflux	BP	0.232558	2.85578e-05	0.000308335	Pla2g10/Pltp/Apoe/Abca5/Ptch1/Abcg1/Abca8b/Cav1/Nr1h3/Abcg4	10
extracellular matrix assembly	BP	0.232558	2.85578e-05	0.000308335	Ihh/Phldb2/Fkbp10/Has2/Emilin1/Tie1/Ltbp3/Efemp2/Ntng1/Fbln5	10
striated muscle tissue development	BP	0.106897	2.9356e-05	0.000316335	Gli1/Col11a1/AW551984/Angpt1/Lef1/Sgcd/Col14a1/Nog/Igf1/Tbx2/Adra1a/Slc8a1/Mef2c/Lrp2/Ccm2l/Nox4/Tbx3/Gjc1/Ednra/Myl3/Hdac9/Heg1/Arrb2/Pi16/Sgcb/Pdgfrb/Bmp7/Hey2/Hand2/Twist1/Eng	31
cell differentiation involved in kidney development	BP	0.211538	2.97768e-05	0.000320245	Ptpro/Ednrb/Mef2c/Tcf21/Gli3/Tshz3/Ednra/Ptch1/Osr1/Fat4/Glis2	11
vascular associated smooth muscle cell migration	BP	0.257143	3.02926e-05	0.000325161	Ddr2/Drd4/Tert/Myo5a/Mef2c/Adamts1/Enpp1/Pcsk5/Grb10	9
neural tube development	BP	0.121212	3.07239e-05	0.000328514	Sfrp2/Nog/Zeb2/Dzip1l/Sall2/Gli3/Ift57/Gdf7/Lrp2/Cecr2/Gpr161/Phgdh/Prickle1/Ipmk/Dlc1/Ptch1/Dchs1/Ttbk2/Rab23/Fzd2/Psen1/Dact1/Bmp7/Twist1	24
neuromuscular process	BP	0.121212	3.07239e-05	0.000328514	Ankfn1/Stra6/Slc1a3/Hoxd10/Jph4/Aph1b/Scn1a/Myo5a/Grin2b/Slc8a3/Tshz3/Glrb/Nlgn3/Npas3/Prrt2/Kcnma1/Ednra/Hipk2/Foxs1/Stac2/Dlg4/Cacna1a/Kcnh1/Nlgn2	24
membrane lipid metabolic process	BP	0.123656	3.24561e-05	0.000346366	Cyp1b1/St8sia2/St8sia4/Agk/Elovl4/Cerkl/Sptlc3/Cers4/St3gal2/Plpp3/St6galnac4/Kit/Degs2/St8sia6/Sccpdh/Abca8b/Plpp1/St6galnac6/B3gnt5/St3gal4/Smpd1/Hacd1/Enpp2	23
establishment of planar polarity	BP	0.193548	3.35967e-05	0.000357159	Sfrp2/Wnt11/Nkd1/Gpc3/Znrf3/Cplane1/Dchs1/Nphp1/Fzd2/Brsk1/Fat4/Dact1	12
regulation of lyase activity	BP	0.193548	3.35967e-05	0.000357159	Cacna1c/Vipr2/Nos3/Npr3/Adcy3/Calca/Adcy4/Adcy7/Cap2/Palm/Gng7/Gabbr1	12
regulation of response to wounding	BP	0.126437	3.38917e-05	0.000359603	Mdk/Cd109/Ddr2/Phldb2/Tfpi/Abat/Fermt2/Serpine2/Plpp3/Apoe/Pros1/Rtn4rl1/Neo1/Clec7a/Ptger3/Xylt1/St3gal4/Ptn/Cav1/Cldn1/F2r/Wfdc1	22
chondrocyte differentiation	BP	0.147826	3.55595e-05	0.000375139	Col11a1/Ihh/Sfrp2/Mdk/Hoxd11/Pkdcc/Hoxa11/Mef2c/Osr2/Gli3/Pth1r/Wnt9a/Adamts7/Ltbp3/Osr1/Ccn2/Mboat2	17
positive regulation of plasma membrane bounded cell projection assembly	BP	0.147826	3.55595e-05	0.000375139	Nlgn1/Ccdc88a/Nrp1/Abi2/Kit/Kctd17/Rp1/Eps8l1/Crocc/Ttbk2/Dzip1/Palm/Dpysl3/Cdc42ep5/Def8/Atmin/Zmynd8	17
negative regulation of epithelial cell apoptotic process	BP	0.207547	3.59546e-05	0.000378585	Sema5a/Angpt1/Mdk/Kdr/Igf1/Tert/Icam1/Tek/Cdh5/Ndnf/Angptl4	11
integrin activation	BP	0.285714	3.66231e-05	0.000382708	Fermt2/Col16a1/Fn1/Jam3/Cxcl12/Rasip1/Pcsk5/Plek	8
positive regulation of focal adhesion assembly	BP	0.285714	3.66231e-05	0.000382708	Kdr/Nrp1/Fermt2/Col16a1/Tek/Thy1/Ppm1f/Enpp2	8
renal system vasculature development	BP	0.285714	3.66231e-05	0.000382708	Angpt1/Nrp1/Tek/Tcf21/Ednra/Osr1/Pdgfrb/Bmp7	8
kidney vasculature development	BP	0.285714	3.66231e-05	0.000382708	Angpt1/Nrp1/Tek/Tcf21/Ednra/Osr1/Pdgfrb/Bmp7	8
gamma-delta T cell activation	BP	0.333333	3.74422e-05	0.000390529	Lef1/Itk/Jag2/Nckap1l/Stat5b/Gimap5/Gimap3	7
regulation of systemic arterial blood pressure	BP	0.141732	3.77418e-05	0.000392913	Ar/Kdr/Ddah1/Adra1a/Nos3/Ptpro/P2rx2/Adamts16/Ednrb/Enpep/Edn3/Calca/Rps6ka2/Postn/Agtr1a/Apln/F2r/Eng	18
import into cell	BP	0.1125	3.86918e-05	0.000402046	Slc1a3/Kcnj3/Cacna1c/Acsl6/Itga4/Slc6a2/Kcnd3/Slc12a8/Slc8a1/Slc9a7/Slc24a4/Slc7a2/Cacna1e/Slc8a3/Lrp2/Nalf1/Slc29a1/Agtr1a/Slc9a5/Slc12a4/Fyn/Acsl1/Atp1a2/Steap4/Psen1/Cacna1a/Lrrc8c	27
establishment of tissue polarity	BP	0.190476	3.97016e-05	0.000411765	Sfrp2/Wnt11/Nkd1/Gpc3/Znrf3/Cplane1/Dchs1/Nphp1/Fzd2/Brsk1/Fat4/Dact1	12
dendritic spine morphogenesis	BP	0.178082	4.03527e-05	0.000417734	Nlgn1/Lrrk2/Ppfia2/Dock10/Abi2/Kif1a/Nlgn3/Caprin2/Bhlhb9/Dlg4/Cux2/Ngef/Zfp365	13
regulation of leukocyte differentiation	BP	0.102167	4.11288e-05	0.000424494	Ihh/Mdk/Lef1/Cd83/Hcls1/Cd44/Inpp4b/Pik3r6/Lrrc17/Gli3/Calca/Flt3/Loxl3/Zeb1/Prdm1/Cd1d1/Tnfrsf11b/Sox12/Zbtb46/Nckap1l/Kitl/Tal1/Tnfaip6/Rassf2/Stat5b/H2-Aa/Gimap5/Zap70/Gimap3/Il2rg/Il7r/Cd4/Myc	33
anion transport	BP	0.0903614	4.11593e-05	0.000424494	Slc1a3/Car4/Grik1/Pla2g10/Slc13a5/Slc2a3/Tcaf1/Slc12a8/Abat/Drd4/Ano1/Slc7a2/Grin2b/Abcg2/Stc1/Slc36a4/Ano2/Ttyh2/Lrp2/Htr1b/Slc6a15/Glrb/Gabra4/Enpp1/Slc23a2/Bdkrb2/Sfxn5/Slc12a4/Slc38a1/Nfkbie/Slco4c1/Slc4a3/Ptger3/Clca2/Slc4a8/Psen1/Abcb1a/Abcc5/Gabbr1/Abcg3/Cacna1a/Lrrc8c/Cacnb4/Ank/Myc	45
negative regulation of transmembrane transport	BP	0.135714	4.29113e-05	0.000441739	Hecw2/Drd4/Sh2b2/Enpp1/Dysf/Bin1/Osr1/Pkd2/Rrad/Ptger3/Gnb5/Gstm7/Atp1a2/Sri/Cav1/Pid1/Grb10/Myc/Twist1	19
regulation of leukocyte proliferation	BP	0.107807	4.48297e-05	0.00046063	Ihh/Igf1/Cd44/Mef2c/Mapk8ip1/Tnfsf13b/Prdm1/Coro1a/Cd1d1/Itgal/H2-Ab1/Il27ra/Btla/Cd38/Havcr2/Igf2/Nckap1l/Kitl/Xcl1/Stat5b/Pde5a/Csf2rb/H2-Aa/Dlg5/Zap70/Il12rb1/Spn/Cd4/Rasal3	29
positive regulation of T cell differentiation	BP	0.150943	4.61226e-05	0.000472003	Ihh/Mdk/Lef1/Cd83/Pik3r6/Gli3/Cd1d1/Sox12/Nckap1l/Stat5b/H2-Aa/Gimap5/Zap70/Gimap3/Il2rg/Il7r	16
regulation of smooth muscle cell migration	BP	0.157895	4.62781e-05	0.000472003	Cyp1b1/Mdk/Igf1/Ddr2/Drd4/Tert/Myo5a/Mef2c/Has2/Adamts1/Postn/Nox4/Pcsk5/Pdgfrb/Myc	15
transmission of nerve impulse	BP	0.157895	4.62781e-05	0.000472003	Kcnd2/P2rx2/Scn1a/Jam3/Cacna1e/Scn2a/Grik2/Nfasc/Kcnma1/Kcnc4/Cacng7/Cacna1h/Scn3a/Cacna1a/Cacnb4	15
regulation of cell-matrix adhesion	BP	0.139535	4.66177e-05	0.00047459	Kdr/Phldb2/Nrp1/Fermt2/Col16a1/Tek/Cdh13/Thy1/Postn/Ppm1f/Epha3/Limch1/Arhgap6/Vegfc/Pcsk5/Dlc1/Efemp2/Enpp2	18
leukocyte tethering or rolling	BP	0.243243	4.89362e-05	0.000496366	Itga4/Chst2/Itgb7/Podxl2/Cxcl12/Sele/St3gal4/Spn/Jam2	9
regulation of chemotaxis	BP	0.113043	4.91859e-05	0.000497985	Sema5a/Mdk/Kdr/Sema5b/Nrp1/Sema7a/Fn1/Prkd1/Jam3/Cxcr3/Cdh13/Cxcl12/Edn3/Ppm1f/Vegfc/Ednra/Sema3g/Dysf/Nckap1l/Xcl1/Tnfaip6/Mpp1/Adgra2/Sema6a/Pdgfrb/Ptn	26
import across plasma membrane	BP	0.120419	4.94019e-05	0.000499258	Slc1a3/Kcnj3/Cacna1c/Acsl6/Kcnd3/Slc12a8/Slc8a1/Slc9a7/Slc24a4/Slc7a2/Cacna1e/Slc8a3/Lrp2/Nalf1/Agtr1a/Slc9a5/Slc12a4/Fyn/Acsl1/Atp1a2/Psen1/Cacna1a/Lrrc8c	23
negative regulation of cell growth	BP	0.117647	4.99555e-05	0.000503013	Tro/Sfrp2/Map2/Sema5a/Wnt11/Sema5b/Nrp1/Sema7a/Serpine2/Cth/Minar1/Enpp1/Sema3g/Caprin2/Epha7/P3h1/Fhl1/Pi16/Rrad/Tspyl2/Sema6a/Ulk2/Slit3/Draxin	24
regulation of bone mineralization	BP	0.164706	5.09494e-05	0.000512088	Ddr2/Pkdcc/Slc8a1/Mef2c/Osr2/Nell1/Mgp/Enpp1/Ltbp3/Osr1/Ptn/Bmp7/Ank/Twist1	14
presynaptic membrane assembly	BP	0.5	5.24078e-05	0.000525055	Ptprd/Nlgn1/Nlgn3/Lrp4/Nlgn2	5
leukocyte activation involved in immune response	BP	0.100917	5.24295e-05	0.000525055	Mdk/Lef1/Itm2a/Foxf1/Icam1/Eif2ak4/Dock2/Lfng/Loxl3/Dock10/Coro1a/Kit/Itgal/Il27ra/Enpp1/Cracr2a/Havcr2/Irf8/Dysf/Nckap1l/Myo1f/Cd84/Fgr/Mfng/Psen1/Apbb1ip/Rab27a/Lat/Clnk/Pld2/Batf/Spn/Ly9	33
negative regulation of calcium ion transmembrane transport	BP	0.217391	5.32449e-05	0.000532256	Drd4/Dysf/Bin1/Pkd2/Rrad/Ptger3/Gnb5/Gstm7/Atp1a2/Sri	10
amyloid precursor protein metabolic process	BP	0.173333	5.41694e-05	0.000539547	Itm2a/Igf1/Aph1b/Rtn1/Soat1/Slc2a13/Apoe/Bin1/Nsg1/Abcg1/Adam19/Psen1/Tmcc2	13
receptor localization to synapse	BP	0.173333	5.41694e-05	0.000539547	Gpc6/Nlgn1/Lrrc7/Cep112/Stx1b/Nptx1/Dlg2/Nptxr/Magi2/Nsg1/Cacng7/Dlg4/Kif5a	13
positive regulation of cell-matrix adhesion	BP	0.184615	5.48436e-05	0.00054528	Kdr/Nrp1/Fermt2/Col16a1/Tek/Cdh13/Thy1/Ppm1f/Vegfc/Pcsk5/Efemp2/Enpp2	12
regulation of lymphocyte proliferation	BP	0.110204	5.54078e-05	0.0005499	Ihh/Igf1/Cd44/Mef2c/Mapk8ip1/Tnfsf13b/Prdm1/Coro1a/Cd1d1/Itgal/H2-Ab1/Il27ra/Btla/Cd38/Havcr2/Igf2/Nckap1l/Xcl1/Stat5b/Pde5a/H2-Aa/Dlg5/Zap70/Il12rb1/Spn/Cd4/Rasal3	27
regulation of smooth muscle cell proliferation	BP	0.122222	5.70077e-05	0.000564764	Vipr2/Igf1/Ddr2/Nos3/Npr3/Drd4/Tert/Mmp2/Mef2c/Cdh13/Adamts1/Htr1b/Apoe/Rgs5/Stat5b/Irak4/Calcrl/Efemp2/Apln/Pdgfrb/Cav1/Myc	22
glial cell differentiation	BP	0.108108	5.72799e-05	0.000566446	Gap43/Ptprz1/Mdk/Lef1/Nog/Igf1/Lamc3/Cdh2/Wasf3/Dab1/Id4/Serpine2/Gli3/Slc8a3/Plpp3/Nlgn3/Enpp1/Phgdh/Daam2/Bin1/Tal1/Nrros/Psen1/Ptn/Tppp/Itgb4/Enpp2/Zfp365	28
positive regulation of T cell proliferation	BP	0.148148	5.81792e-05	0.000573439	Igf1/Tnfsf13b/Coro1a/Cd1d1/Itgal/Il27ra/Havcr2/Igf2/Nckap1l/Xcl1/Stat5b/Zap70/Il12rb1/Spn/Cd4/Rasal3	16
focal adhesion assembly	BP	0.162791	5.81945e-05	0.000573439	Kdr/Phldb2/Nrp1/Fermt2/Col16a1/Thsd1/Tek/Thy1/Ppm1f/Epha3/Limch1/Arhgap6/Dlc1/Enpp2	14
regulation of voltage-gated calcium channel activity	BP	0.236842	6.14025e-05	0.000603973	Drd4/Cacna2d1/Dysf/Stac2/Rrad/Gnb5/Sri/Cacna1a/Cacnb4	9
membrane assembly	BP	0.196429	6.15408e-05	0.000604259	Ptprd/Nlgn1/Cdh2/Ubxn2b/Nlgn3/Magi2/Stx2/Cav1/Tlcd2/Lrp4/Nlgn2	11
positive regulation of epithelial cell migration	BP	0.128205	6.21725e-05	0.000609379	Sema5a/Angpt1/Kdr/Igf1/Nos3/Nrp1/Ets1/Prkd1/Tek/Has2/Plpp3/Ppm1f/Jcad/Vegfc/Igf2/Hdac9/Akt3/Adgra2/Mapre2/Enpp2	20
desensitization of G protein-coupled receptor signaling pathway	BP	0.266667	6.32942e-05	0.000614837	Calca/Htr1b/Aplnr/Arrb1/Arrb2/Ptger3/Apln/Pld2	8
negative adaptation of signaling pathway	BP	0.266667	6.32942e-05	0.000614837	Calca/Htr1b/Aplnr/Arrb1/Arrb2/Ptger3/Apln/Pld2	8
negative regulation of muscle contraction	BP	0.266667	6.32942e-05	0.000614837	Calca/Gucy1a1/Kcnma1/Bin1/Pde5a/Calcrl/Atp1a2/Sri	8
embryonic camera-type eye morphogenesis	BP	0.266667	6.32942e-05	0.000614837	Stra6/Ihh/Tbx2/Zeb1/Hipk2/Hipk1/Bmp7/Twist1	8
smooth muscle tissue development	BP	0.266667	6.32942e-05	0.000614837	Stra6/Ihh/Tshz3/Osr1/Efemp2/Pdgfrb/Itga8/Eng	8
cardiac muscle contraction	BP	0.136364	6.34063e-05	0.000614837	Cacna1c/Sgcd/Kcnd3/Adra1a/Slc8a1/Scn4b/Scn1a/Cacna2d1/Stc1/Ank2/Bin1/Myl3/Pde5a/Cacna1h/Ccn2/Atp1a2/Sri/Cav1	18
response to oxygen levels	BP	0.102649	6.3508e-05	0.000614837	Kcnk3/Kcnd2/Kdr/Ryr1/Ddah1/Abat/Slc8a1/Cbs/P2rx2/Pygm/Tert/Mmp2/Gucy1a2/Grin2b/Tek/Slc8a3/Gucy1b1/Gucy1a1/Scn2a/Vegfc/Cd38/Kcnma1/Ednra/Ndnf/Cav1/Cpeb1/Pld2/Hif3a/Myc/Twist1/Eng	31
ganglioside biosynthetic process	BP	0.375	6.44025e-05	0.000622408	St8sia2/St8sia4/St3gal2/St6galnac4/St8sia6/St6galnac6	6
positive regulation of endothelial cell migration	BP	0.146789	6.51862e-05	0.000627787	Sema5a/Angpt1/Kdr/Igf1/Nos3/Nrp1/Ets1/Prkd1/Tek/Plpp3/Jcad/Vegfc/Igf2/Hdac9/Akt3/Adgra2	16
negative regulation of protein serine/threonine kinase activity	BP	0.146789	6.51862e-05	0.000627787	Sfrp2/Slc8a1/Mapk8ip1/Slc8a3/Pkia/Cdkn1c/Apoe/Rasip1/Pkib/Heg1/Lats2/Smpd1/Cav1/Bmp7/Prkar1b/Lax1	16
protein localization to synapse	BP	0.16092	6.63226e-05	0.000636512	Gpc6/Nlgn1/Stx1b/Nptx1/Slitrk3/Dlg2/Nlgn3/Nptxr/Magi2/Nsg1/Cacng7/Dlg4/Kif5a/Nlgn2	14
cardiac septum morphogenesis	BP	0.16092	6.63226e-05	0.000636512	Wnt11/Nog/Tbx2/Nos3/Nrp1/Lrp2/Aplnr/Tbx3/Heyl/Fzd2/Bmp7/Hey2/Slit3/Eng	14
cell activation involved in immune response	BP	0.0996979	6.64742e-05	0.000636862	Mdk/Lef1/Itm2a/Foxf1/Icam1/Eif2ak4/Dock2/Lfng/Loxl3/Dock10/Coro1a/Kit/Itgal/Il27ra/Enpp1/Cracr2a/Havcr2/Irf8/Dysf/Nckap1l/Myo1f/Cd84/Fgr/Mfng/Psen1/Apbb1ip/Rab27a/Lat/Clnk/Pld2/Batf/Spn/Ly9	33
negative regulation of cell-cell adhesion	BP	0.115385	6.81839e-05	0.000652112	Ihh/Mdk/Lef1/Abat/Cd44/Serpine2/Cxcl12/Gli3/Podxl/Loxl3/Ppm1f/Ccm2l/H2-Ab1/Btla/Havcr2/Nckap1l/Pde5a/Ptger3/H2-Aa/Dlg5/Gimap5/Gimap3/Spn/Lax1	24
positive regulation of transmembrane receptor protein serine/threonine kinase signaling pathway	BP	0.140496	6.86819e-05	0.00065574	Kdr/Zeb2/Rnf165/Npnt/Gpc3/Gdf11/Zfp423/Cdh5/Gdf7/Gdf10/Cdkn1c/Hipk2/Kcp/Neo1/Itga8/Bmp7/Eng	17
membrane lipid biosynthetic process	BP	0.135338	7.00851e-05	0.000667983	St8sia2/St8sia4/Agk/Elovl4/Cerkl/Sptlc3/Cers4/St3gal2/St6galnac4/Degs2/St8sia6/Sccpdh/Abca8b/St6galnac6/B3gnt5/St3gal4/Smpd1/Hacd1	18
negative regulation of lymphocyte activation	BP	0.123529	7.1288e-05	0.000678279	Ihh/Mdk/Cd44/Gli3/Flt3/Loxl3/Prdm1/H2-Ab1/Btla/Havcr2/Nckap1l/Pde5a/Fgr/H2-Aa/Dlg5/Gimap5/Gimap3/Clnk/Spn/Tbc1d10c/Lax1	21
positive regulation of alpha-beta T cell activation	BP	0.168831	7.19237e-05	0.000683151	Ihh/Cd83/Gli3/Cd1d1/H2-Ab1/Nckap1l/Xcl1/Gimap5/Zap70/Gimap3/Il12rb1/Il2rg/Rasal3	13
aminoglycan metabolic process	BP	0.145455	7.29239e-05	0.000689562	Angpt1/Cd44/Spock2/Ednrb/Has2/Egflam/Mamdc2/Chst1/Ednra/Ndnf/Tnfaip6/Bgn/Dse/Habp4/Xylt1/Pdgfrb	16
protein O-linked glycosylation	BP	0.192982	7.29729e-05	0.000689562	Gxylt2/Tet1/Tmtc1/Galnt16/Eogt/St8sia6/Galntl6/Poglut2/Pomt2/Large1/Galnt18	11
collagen biosynthetic process	BP	0.192982	7.29729e-05	0.000689562	Ihh/P3h3/Ddr2/Fn1/Emilin1/Rcn3/Arrb2/Ccn2/Pdgfrb/Cygb/F2r	11
regulation of mononuclear cell proliferation	BP	0.108434	7.31852e-05	0.000690389	Ihh/Igf1/Cd44/Mef2c/Mapk8ip1/Tnfsf13b/Prdm1/Coro1a/Cd1d1/Itgal/H2-Ab1/Il27ra/Btla/Cd38/Havcr2/Igf2/Nckap1l/Xcl1/Stat5b/Pde5a/H2-Aa/Dlg5/Zap70/Il12rb1/Spn/Cd4/Rasal3	27
vascular associated smooth muscle cell proliferation	BP	0.179104	7.47341e-05	0.000703799	Igf1/Ddr2/Drd4/Tert/Mmp2/Mef2c/Adamts1/Htr1b/Enpp1/Rgs5/Efemp2/Apln	12
ventricular septum development	BP	0.159091	7.54224e-05	0.00070787	Stra6/Wnt11/Nog/Nos3/Lrp2/Prdm1/Cplane1/Aplnr/Tbx3/Heyl/Heg1/Fzd2/Hey2/Slit3	14
regulation of striated muscle contraction	BP	0.159091	7.54224e-05	0.00070787	Cacna1c/Adra1a/Slc8a1/Stc1/Ank2/Slc8a3/Bin1/Myl3/Pde5a/Cacna1h/Ccn2/Atp1a2/Sri/Cav1	14
positive regulation of lymphocyte differentiation	BP	0.139344	7.62793e-05	0.000714698	Ihh/Mdk/Lef1/Cd83/Pik3r6/Gli3/Prdm1/Cd1d1/Sox12/Nckap1l/Stat5b/H2-Aa/Gimap5/Zap70/Gimap3/Il2rg/Il7r	17
ear development	BP	0.10757	8.38663e-05	0.000784455	Col11a1/Stra6/Nog/Igf1/Tbx2/Lrig3/Osr2/Tshz1/Gli3/Zeb1/Jag2/Cecr2/Lin7a/Enpp1/Tsku/Tbx3/Kcnma1/Ednra/Dchs1/Osr1/Fzd2/Fat4/Kcnq4/Itga8/Ror1/Hey2/Myc	27
action potential	BP	0.129252	8.4113e-05	0.000785433	Cacna1c/Kcnd2/Kcnd3/Adra1a/Scn4b/P2rx2/Scn1a/Cacna2d1/Grin2b/Ank2/Scn2a/Grik2/Kcnma1/Kcnc4/Bin1/Cacna1h/Scn3a/Cav1/Cacnb4	19
organic acid transport	BP	0.0996885	8.524e-05	0.000794615	Slc1a3/Acsl6/Grik1/Pla2g10/Slc13a5/Abat/Drd4/Slc7a2/Grin2b/Abcg2/Slc36a4/Rbp7/Lrp2/Htr1b/Slc6a15/Apoe/Slc23a2/Bdkrb2/Sfxn5/Slc38a1/Nfkbie/Abcd2/Acsl1/Slc7a7/Psen1/Abcb1a/Abcc5/Gabbr1/Cacna1a/Lrrc8c/Cacnb4/Myc	32
muscle organ development	BP	0.0958904	8.92e-05	0.000830131	Col11a1/Stra6/Angpt1/Lef1/Hoxd10/Ryr1/Nog/P2rx2/Hoxd9/Mef2c/Id3/Tcf21/Lrp2/Ccm2l/Ednra/Heyl/Igf2/Dysf/Myl3/Hdac9/Heg1/Selenon/Fhl1/Large1/Fzd2/Efemp2/Sgcb/Hlf/Zfp689/Cav1/Usp2/Hey2/Myc/Twist1/Eng	35
hematopoietic stem cell migration	BP	0.454545	9.22681e-05	0.000854369	Jam3/Kit/Enpp1/Bcl11b/Jam2	5
positive regulation of gamma-delta T cell differentiation	BP	0.454545	9.22681e-05	0.000854369	Lef1/Nckap1l/Stat5b/Gimap5/Gimap3	5
positive regulation of gamma-delta T cell activation	BP	0.454545	9.22681e-05	0.000854369	Lef1/Nckap1l/Stat5b/Gimap5/Gimap3	5
neural precursor cell proliferation	BP	0.115578	9.32974e-05	0.000862455	Gli1/Ptprz1/Acsl6/Hhip/Mdk/Lef1/Nog/Igf1/Zeb2/Cdh2/Lrrk2/Smarca1/Id4/Zfp423/Gli3/Lrp2/Kif1a/Eml1/Vegfc/Bbs1/Ptn/Nes/Numbl	23
regulation of G protein-coupled receptor signaling pathway	BP	0.132353	9.3998e-05	0.000867481	Tub/Tmod2/Slc24a4/Plcb1/Calca/Htr1b/Aplnr/Arrb1/Arrb2/Pde5a/Ptger3/Atp2b4/Apln/Pld2/Kctd12b/Gpsm1/Kctd12/Plek	18
oligosaccharide metabolic process	BP	0.225	9.44493e-05	0.000870193	St6gal2/St8sia2/St8sia4/B3galnt1/St3gal2/St6galnac4/St8sia6/St6galnac6/St3gal4	9
endothelial cell morphogenesis	BP	0.352941	9.54839e-05	0.000876802	Stc1/Pecam1/Col15a1/Heg1/Arhgef26/Col18a1	6
positive regulation of vascular endothelial cell proliferation	BP	0.352941	9.54839e-05	0.000876802	Mdk/Itga4/Igf1/Igf2/Akt3/Apln	6
lipid storage	BP	0.155556	9.69285e-05	0.000888592	Apob/Pla2g10/Acacb/Vstm2a/Mest/Soat1/Enpp1/Apoe/Dysf/Abcg1/Stat5b/Cav1/Nr1h3/Cds1	14
retina layer formation	BP	0.291667	9.81642e-05	0.00089843	Sdk2/Arl6/Obsl1/Ptprm/Hipk2/Fat3/Hipk1	7
striated muscle contraction	BP	0.12069	9.98677e-05	0.00091251	Cacna1c/Sgcd/Kcnd3/Adra1a/Slc8a1/Scn4b/Scn1a/Cacna2d1/Stc1/Ank2/Slc8a3/Bin1/Myl3/Stac2/Pde5a/Ryr3/Cacna1h/Ccn2/Atp1a2/Sri/Cav1	21
stem cell differentiation	BP	0.108333	0.000100163	0.000913694	Sema5a/Zeb2/Sema5b/Nrp1/Sema7a/Cdh2/Fn1/Ednrb/Mef2c/Hoxd4/Edn3/Kit/Ednra/Sema3g/Prickle1/Kitl/Ltbp3/Tal1/Osr1/Pus7/Sema6a/Ptn/Batf/Bmp7/Hand2/Twist1	26
regulation of smooth muscle contraction	BP	0.173913	0.000100548	0.000914191	Npnt/Adra1a/Abat/Calca/Gucy1a1/Kit/Kcnma1/Calcrl/Ptger3/Atp1a2/Cav1/F2r	12
negative regulation of osteoblast differentiation	BP	0.173913	0.000100548	0.000914191	Nog/Areg/Id3/Gdf10/Vegfc/Rorb/Tnfaip6/Twist2/Ptch1/Hand2/Twist1/Zfp932	12
learning	BP	0.117647	0.000101018	0.000916958	Stra6/Cacna1c/Jph4/Nog/Drd4/Chst10/B4galt2/Grin2b/Pde1b/Adcy3/Shank2/Cacna1e/Eif2ak4/Slc8a3/Kit/Nlgn3/Ddhd2/Atp1a2/Syngap1/Brsk1/Ptn/Bche	22
regulation of ossification	BP	0.131387	0.00010343	0.000937315	Mdk/Ddr2/Pkdcc/Slc8a1/Mef2c/Osr2/Calca/Nell1/Mgp/Enpp1/Ltbp3/P3h1/Osr1/Ptn/Bmp7/Lrp4/Ank/Twist1	18
positive regulation of cholesterol efflux	BP	0.25	0.000104404	0.000943044	Pltp/Apoe/Ptch1/Abcg1/Abca8b/Cav1/Nr1h3/Abcg4	8
adaptation of signaling pathway	BP	0.25	0.000104404	0.000943044	Calca/Htr1b/Aplnr/Arrb1/Arrb2/Ptger3/Apln/Pld2	8
muscle cell development	BP	0.109649	0.000111402	0.00100462	Sgcd/Col14a1/Ryr1/Igf1/Adra1a/Slc8a1/P2rx2/Tmod2/Mef2c/Ank2/Tbx3/Ednra/Dysf/Bin1/Hdac9/Nfatc4/Flnc/Selenon/Pi16/Efemp2/Sgcb/Pdgfrb/Cacnb4/Hey2/Eng	25
digestive tract development	BP	0.134921	0.000114576	0.00103155	Stra6/Ihh/Sfrp2/Clmp/Pkdcc/Tbx2/Ednrb/Foxf1/Tcf21/Gli3/Prdm1/Kit/Pcsk5/Dchs1/Fat4/Stx2/Dact1	17
vascular associated smooth muscle cell differentiation	BP	0.219512	0.000115887	0.00103828	Kit/Cth/Aplnr/Ednra/Efemp2/Sgcb/Pdgfrb/Hey2/Eng	9
positive T cell selection	BP	0.219512	0.000115887	0.00103828	Cd3g/Dock2/Loxl3/Cd1d1/Zap70/Batf/Spn/Ly9/Bcl11b	9
cell communication involved in cardiac conduction	BP	0.219512	0.000115887	0.00103828	Cacna1c/Kcnd3/Slc8a1/Scn4b/Cacna2d1/Ank2/Gjc1/Sri/Cav1	9
BMP signaling pathway	BP	0.119318	0.000117649	0.00105212	Sfrp2/Lef1/Kdr/Nog/Rnf165/Fst/Gpc3/Zfp423/Cdh5/Gdf7/Lrp2/Hipk2/Kcp/Tnfaip6/Smad9/Neo1/Fstl1/Cav1/Tmprss6/Bmp7/Eng	21
cardiac muscle tissue development	BP	0.103704	0.000118009	0.00105212	Gli1/Col11a1/AW551984/Angpt1/Sgcd/Col14a1/Nog/Igf1/Tbx2/Adra1a/Slc8a1/Mef2c/Lrp2/Ccm2l/Nox4/Tbx3/Gjc1/Ednra/Myl3/Heg1/Arrb2/Pi16/Sgcb/Pdgfrb/Bmp7/Hey2/Hand2/Eng	28
positive regulation of leukocyte differentiation	BP	0.116402	0.000118193	0.00105212	Ihh/Mdk/Lef1/Cd83/Hcls1/Pik3r6/Gli3/Calca/Prdm1/Cd1d1/Sox12/Zbtb46/Nckap1l/Kitl/Stat5b/H2-Aa/Gimap5/Zap70/Gimap3/Il2rg/Il7r/Cd4	22
positive regulation of hemopoiesis	BP	0.116402	0.000118193	0.00105212	Ihh/Mdk/Lef1/Cd83/Hcls1/Pik3r6/Gli3/Calca/Prdm1/Cd1d1/Sox12/Zbtb46/Nckap1l/Kitl/Stat5b/H2-Aa/Gimap5/Zap70/Gimap3/Il2rg/Il7r/Cd4	22
cellular response to vascular endothelial growth factor stimulus	BP	0.183333	0.000118781	0.00105397	Kdr/Nrp1/Ptp4a3/Prkd1/Jcad/Vegfc/Tcf4/Atp2b4/Adgra2/Sema6a/Pdgfrb	11
synaptic vesicle localization	BP	0.183333	0.000118781	0.00105397	Syn2/Map2/Nlgn1/Cdh2/Lrrk2/Lin7a/Nlgn3/Magi2/Pcdh17/Kif5a/Nlgn2	11
regulation of cell growth	BP	0.0889371	0.000125132	0.00110854	Tro/Sfrp2/Map2/Sema5a/Wnt11/Col14a1/Igf1/Ptch2/Sema5b/Epb41l3/Cpne5/Nrp1/Cd44/Sema7a/Fn1/Serpine2/Cxcl12/Klhl22/Kif26a/Cth/Minar1/Enpp1/Cd38/Apoe/Sema3g/Caprin2/Slc23a2/Epha7/Cacng7/P3h1/Fhl1/Pi16/Csf2rb/Rrad/Tspyl2/Sema6a/Ulk2/Igfbp4/Wfdc1/Slit3/Draxin	41
myeloid leukocyte migration	BP	0.108696	0.000128026	0.00113237	Cxcl15/Mdk/Ptpro/Ednrb/Jam3/Cxcl12/Edn3/Itga1/Plcb1/Calca/Kit/Enpp1/Emilin1/Vegfc/Ednra/Pecam1/Cd200/Dysf/Nckap1l/Xcl1/Tnfaip6/Stat5b/Irak4/Ptger3/Mpp1	25
activation of phospholipase C activity	BP	0.28	0.000130701	0.0011505	Adra1a/Itk/Arhgap6/Sele/Adcyap1r1/Htr2a/Dlc1	7
vascular endothelial cell proliferation	BP	0.28	0.000130701	0.0011505	Mdk/Itga4/Igf1/Mef2c/Igf2/Akt3/Apln	7
regulation of vascular endothelial cell proliferation	BP	0.28	0.000130701	0.0011505	Mdk/Itga4/Igf1/Mef2c/Igf2/Akt3/Apln	7
prostate gland epithelium morphogenesis	BP	0.242424	0.000132037	0.00115674	Ar/Cyp7b1/Nog/Igf1/Cd44/Mmp2/Id4/Bmp7	8
detection of stimulus involved in sensory perception of pain	BP	0.242424	0.000132037	0.00115674	Scn1a/Ano1/Grin2b/Cxcl12/Calca/Htr2a/Arrb2/Fyn	8
semi-lunar valve development	BP	0.242424	0.000132037	0.00115674	Stra6/Nos3/Emilin1/Tie1/Heyl/Hey2/Slit3/Twist1	8
bone remodeling	BP	0.144231	0.000133595	0.00116735	Ihh/Mdk/Inpp4b/Calca/Htr1b/Pth1r/Enpp1/Tnfrsf11b/Cd38/Nox4/Syt7/Ltbp3/Rassf2/Def8/Ptn	15
regulation of cardiac muscle contraction	BP	0.169014	0.00013367	0.00116735	Cacna1c/Adra1a/Slc8a1/Stc1/Ank2/Bin1/Pde5a/Cacna1h/Ccn2/Atp1a2/Sri/Cav1	12
regulation of actin polymerization or depolymerization	BP	0.121212	0.000136331	0.00118683	Kank4/Sema5a/Evl/Hcls1/Tmod2/Pfn2/Icam1/Coro1a/Esam/Sh3bp1/Daam2/Pecam1/Scin/Bin1/Nckap1l/Arhgap28/Cdc42ep5/Plekhh2/Cyfip2/Plek	20
positive regulation of leukocyte proliferation	BP	0.121212	0.000136331	0.00118683	Igf1/Mef2c/Tnfsf13b/Coro1a/Cd1d1/Itgal/Il27ra/Cd38/Havcr2/Igf2/Nckap1l/Kitl/Xcl1/Stat5b/Csf2rb/Zap70/Il12rb1/Spn/Cd4/Rasal3	20
gamma-delta T cell differentiation	BP	0.333333	0.000137407	0.00119244	Lef1/Jag2/Nckap1l/Stat5b/Gimap5/Gimap3	6
regulation of postsynaptic specialization assembly	BP	0.333333	0.000137407	0.00119244	Gap43/Ptprd/Lrrc4b/Nptx1/Nptxr/Arhgef9	6
negative regulation of supramolecular fiber organization	BP	0.117978	0.000138177	0.001196	Kank4/Map2/Evl/Phldb2/Tmod2/Pfn2/Cdh5/Coro1a/Rp1/Arhgap6/Tubb4a/Emilin1/Apoe/Pecam1/Tmeff2/Scin/Dysf/Dlc1/Arhgap28/Ttbk2/Plekhh2	21
inorganic cation import across plasma membrane	BP	0.137931	0.000138585	0.001196	Kcnj3/Cacna1c/Kcnd3/Slc12a8/Slc8a1/Slc9a7/Slc24a4/Cacna1e/Slc8a3/Nalf1/Agtr1a/Slc9a5/Slc12a4/Fyn/Atp1a2/Cacna1a	16
inorganic ion import across plasma membrane	BP	0.137931	0.000138585	0.001196	Kcnj3/Cacna1c/Kcnd3/Slc12a8/Slc8a1/Slc9a7/Slc24a4/Cacna1e/Slc8a3/Nalf1/Agtr1a/Slc9a5/Slc12a4/Fyn/Atp1a2/Cacna1a	16
fear response	BP	0.180328	0.000138682	0.001196	Ankfn1/Mdk/Drd4/Mef2c/Grin2b/Cacna1e/Grik2/Apoe/Gng7/Atp1a2/Prkar1b	11
positive regulation of endocytosis	BP	0.132812	0.000139388	0.00120021	Angpt1/Nlgn1/Gpc3/Lrrk2/Lrp2/Apoe/Magi2/Sele/Hip1/Bin1/Nckap1l/Arrb1/Arrb2/Apln/Smpd1/Cav1/Pld2	17
alcohol metabolic process	BP	0.0956522	0.000146468	0.00125921	Apob/Cyp1b1/Ttr/Cyp7b1/Hmgcs2/Ednrb/Soat1/Inpp4b/Sptlc3/Plcb1/Pth1r/Plpp3/Dkk3/Enpp1/Tsku/Apoe/Bpnt1/Kcnma1/Dysf/Degs2/Adcyap1r1/Abca5/Ipmk/Cyp46a1/Abcg1/Cacna1h/Sord/Plpp1/Smpd1/Lipe/Rdh1/Abcg4/Plek	33
protein localization to plasma membrane	BP	0.0993377	0.000148716	0.00127656	Kcnb2/Ar/Pkdcc/Epb41l3/Ccdc88a/Arl6/Efr3b/Cdh2/Gga2/Abi3/Myo5a/Ank2/Rab34/Ttc7b/Epha3/Rilpl1/Nfasc/Nsg1/Stac2/Kcnip3/Ptch1/Dchs1/Tspan5/Palm/Atp2b4/Bbs1/Pid1/Nkd2/Golph3l/Rap2a	30
gastrulation	BP	0.117318	0.000149581	0.00128199	Sfrp2/Lef1/Wnt11/Nog/Phldb2/Hoxa11/Fn1/Foxf1/Osr2/Plpp3/Tgif2/Aplnr/Col5a2/Snai1/Tal1/Osr1/Apln/Ets2/Dact1/Kif16b/Bmp7	21
neurotransmitter catabolic process	BP	0.416667	0.000151905	0.00129989	Maob/Abat/Maoa/Naalad2/Bche	5
negative regulation of transmembrane receptor protein serine/threonine kinase signaling pathway	BP	0.131783	0.000153469	0.00131125	Sfrp2/Cd109/Nog/Fst/Lrp2/Pbld2/Tsku/Emilin1/Magi2/Spred3/Hipk2/Tnfaip6/Nrros/Il17rd/Cav1/Tmprss6/Eng	17
odontogenesis of dentin-containing tooth	BP	0.148936	0.000156331	0.00133158	Wnt6/Lef1/Apcdd1/Fst/Edaradd/Slc24a4/Gli3/Jag2/Tnfrsf11b/Edar/Bmp7/Lrp4/Hand2/Bcl11b	14
membrane depolarization	BP	0.148936	0.000156331	0.00133158	Cacna1c/Grik1/Kdr/Scn4b/Bok/Lrrk2/Scn1a/Cacna2d1/Scn2a/Fhl1/Cacna1h/Scn3a/Cav1/Cacna1a	14
regulation of T cell differentiation	BP	0.11976	0.000160811	0.00136381	Ihh/Mdk/Lef1/Cd83/Cd44/Pik3r6/Gli3/Loxl3/Zeb1/Prdm1/Cd1d1/Sox12/Nckap1l/Stat5b/H2-Aa/Gimap5/Zap70/Gimap3/Il2rg/Il7r	20
catecholamine metabolic process	BP	0.177419	0.000161347	0.00136381	Maob/Abat/Drd4/Myo5a/Pde1b/Maoa/Hdc/Agtr1a/Ednra/Sult1a1/Hand2	11
catechol-containing compound metabolic process	BP	0.177419	0.000161347	0.00136381	Maob/Abat/Drd4/Myo5a/Pde1b/Maoa/Hdc/Agtr1a/Ednra/Sult1a1/Hand2	11
body morphogenesis	BP	0.177419	0.000161347	0.00136381	Stra6/Ihh/Lef1/Nog/Phldb2/Crispld1/Gpc3/Mmp2/Flvcr1/Twist2/Asph	11
neuron projection regeneration	BP	0.177419	0.000161347	0.00136381	Gap43/Hgf/Mmp2/Thy1/Matn2/Enpp1/Rtn4rl1/Neo1/Xylt1/Ptn/Nrep	11
detection of stimulus involved in sensory perception	BP	0.116667	0.000161807	0.0013656	Col11a1/Sema5a/Igf1/Sema5b/Scn1a/Slc24a4/Ano1/Grin2b/Serpine2/Cxcl12/Calca/Kit/Grik2/Ppef2/Htr2a/Plcb2/Arrb2/Fyn/Piezo2/Cacnb4/Myc	21
positive regulation of phospholipase C activity	BP	0.235294	0.000165433	0.00138563	Adra1a/Itk/Arhgap6/Sele/Adcyap1r1/Htr2a/Dlc1/Pdgfrb	8
chondroitin sulfate proteoglycan metabolic process	BP	0.235294	0.000165433	0.00138563	Igf1/Spock2/Egflam/Mamdc2/Ndnf/Bgn/Dse/Xylt1	8
prostate gland morphogenesis	BP	0.235294	0.000165433	0.00138563	Ar/Cyp7b1/Nog/Igf1/Cd44/Mmp2/Id4/Bmp7	8
negative regulation of calcium ion transmembrane transporter activity	BP	0.235294	0.000165433	0.00138563	Drd4/Dysf/Pkd2/Rrad/Gnb5/Gstm7/Atp1a2/Sri	8
regulation of leukocyte adhesion to vascular endothelial cell	BP	0.235294	0.000165433	0.00138563	Mdk/Itga4/Chst2/Ets1/Icam1/Cxcl12/Sele/St3gal4	8
central nervous system neuron differentiation	BP	0.111111	0.000169045	0.0014116	Map2/Hoxd10/Dcc/Zeb2/Nrp1/Id4/Gli3/D16Ertd472e/Gdf7/Tsku/Cdh11/Dync2h1/Ndnf/Dclk2/Nin/Tal1/Lhx6/Ptch1/Ptger3/Psen1/Cacna1a/Bcl11b/Draxin	23
positive regulation of protein serine/threonine kinase activity	BP	0.111111	0.000169045	0.0014116	Igf1/Zeb2/Fermt2/Drd4/Ccnd2/Lrrk2/Pik3r6/Edn3/Kit/Nox4/Kitl/Htr2a/Pkd1/Pkd2/Pde5a/Atp2b4/Acsl1/Psen1/Pdgfrb/Map4k2/C1qtnf9/Fgd2/Camk1	23
middle ear morphogenesis	BP	0.269231	0.000171464	0.00142749	Nog/Osr2/Tshz1/Enpp1/Ednra/Osr1/Myc	7
positive regulation of leukocyte adhesion to vascular endothelial cell	BP	0.269231	0.000171464	0.00142749	Mdk/Itga4/Chst2/Ets1/Icam1/Sele/St3gal4	7
regulation of actin filament length	BP	0.119048	0.000174442	0.00144792	Kank4/Sema5a/Evl/Hcls1/Tmod2/Pfn2/Icam1/Coro1a/Esam/Sh3bp1/Daam2/Pecam1/Scin/Bin1/Nckap1l/Arhgap28/Cdc42ep5/Plekhh2/Cyfip2/Plek	20
monovalent inorganic cation homeostasis	BP	0.119048	0.000174442	0.00144792	Slc1a3/Car4/Slc12a8/Slc8a1/Lrrk2/Ednrb/Slc9a7/Dmxl2/Agtr1a/Lacc1/Kcnma1/Ednra/Slc9a5/Slc12a4/Slc4a3/Aqp11/Atp1a2/Slc4a8/Mllt6/Rab20	20
regulation of epithelial to mesenchymal transition	BP	0.147368	0.000175352	0.00145329	Sfrp2/Mdk/Lef1/Nog/Mark1/Phldb2/Fermt2/Epha3/Spred3/Snai1/Il17rd/Bmp7/Twist1/Eng	14
regeneration	BP	0.121795	0.000186138	0.00154038	Gli1/Gap43/Hgf/Mdk/Igf1/Mmp2/Cxcl12/Hopx/Thy1/Matn2/Enpp1/Dysf/Rtn4rl1/Neo1/Selenon/Large1/Xylt1/Ptn/Nrep	19
membrane biogenesis	BP	0.174603	0.00018708	0.00154355	Ptprd/Nlgn1/Cdh2/Ubxn2b/Nlgn3/Magi2/Stx2/Cav1/Tlcd2/Lrp4/Nlgn2	11
T cell migration	BP	0.174603	0.00018708	0.00154355	Itga4/Itgb7/Icam1/Cxcr3/Cxcl12/Msn/Itgal/Il27ra/Cd200/Xcl1/Spn	11
arginine metabolic process	BP	0.315789	0.000192675	0.00158263	Ddah1/Nos3/Fah/Atp2b4/Slc7a7/Asl	6
gamma-aminobutyric acid secretion	BP	0.315789	0.000192675	0.00158263	Grik1/Abat/Htr1b/Gabbr1/Cacna1a/Cacnb4	6
locomotory exploration behavior	BP	0.315789	0.000192675	0.00158263	Lrrk2/Apoe/Dlg4/Atp1a2/Lsamp/Nlgn2	6
regulation of protein polymerization	BP	0.110048	0.000194939	0.00159885	Kank4/Map2/Evl/Hcls1/Tmod2/Pfn2/Icam1/Cdh5/Coro1a/Esam/Tubb4a/Daam2/Pecam1/Scin/Bin1/Nckap1l/Nin/Slain1/Arhgap28/Cdc42ep5/Cav1/Cyfip2/Tppp	23
positive regulation of leukocyte migration	BP	0.121019	0.000202392	0.00165507	Mdk/Itga4/Icam1/Jam3/Cxcl12/Edn3/Thy1/Vegfc/Sele/Ednra/Pecam1/Dysf/Nckap1l/Kitl/Xcl1/Ptger3/Ptn/Spn/Jam2	19
regulation of epithelial cell differentiation	BP	0.121019	0.000202392	0.00165507	Cd109/Macroh2a2/Zeb2/Ptch2/Plcb1/Cdh5/Zeb1/Cdkn1c/Tbx3/Spred3/Ptch1/Stat5b/Osr1/Cldn5/Fat4/Cav1/Akap11/Hey2/S1pr3	19
positive regulation of cation transmembrane transport	BP	0.117647	0.000204785	0.00167216	Cacna1c/Drd4/Cacna2d1/Cxcr3/Ank2/Edn3/Plcb1/Thy1/Aplnr/Nlgn3/Cracr2a/Agtr1a/Ednra/Stac2/Asph/Pkd2/Gstm7/Sri/Cacnb4/F2r	20
regulation of keratinocyte proliferation	BP	0.228571	0.000205474	0.00167531	Mdk/Cd109/Prkd1/Has2/Stxbp4/Klf9/Twist2/Bcl11b	8
regulation of vascular associated smooth muscle cell proliferation	BP	0.171875	0.000216206	0.00176022	Igf1/Ddr2/Drd4/Tert/Mmp2/Mef2c/Adamts1/Htr1b/Rgs5/Efemp2/Apln	11
regulation of chondrocyte differentiation	BP	0.185185	0.000220442	0.00179206	Mdk/Hoxd11/Pkdcc/Hoxa11/Gli3/Wnt9a/Adamts7/Ltbp3/Ccn2/Mboat2	10
chondroitin sulfate metabolic process	BP	0.259259	0.000221918	0.00179614	Spock2/Egflam/Mamdc2/Ndnf/Bgn/Dse/Xylt1	7
glomerulus vasculature development	BP	0.259259	0.000221918	0.00179614	Angpt1/Tek/Tcf21/Ednra/Osr1/Pdgfrb/Bmp7	7
regulation of peptidase activity	BP	0.0880361	0.000222411	0.00179683	Hgf/Sfrp2/Cd109/Spink1/Igf1/Aph1b/Tfpi/Cd44/Bok/Gpc3/Wdr35/Grin2b/Mical1/Serpine2/Ift57/Wfdc3/Serpini1/Wnt9a/Ppm1f/Hip1/Bin1/Arrb1/Rcn3/Epha7/Dlc1/Arrb2/Asph/Fyn/Nlrp1b/Pi16/Ccn2/Simc1/Pi15/Mgmt/Cav1/Cyfip2/F2r/Wfdc1/Myc	39
regulation of wound healing	BP	0.12782	0.000222979	0.00179683	Cd109/Ddr2/Phldb2/Tfpi/Abat/Fermt2/Serpine2/Plpp3/Apoe/Pros1/Clec7a/Ptger3/St3gal4/Cav1/Cldn1/F2r/Wfdc1	17
regulation of animal organ morphogenesis	BP	0.12782	0.000222979	0.00179683	Hgf/Sfrp2/Ar/Apcdd1/Wnt11/Hoxd11/Nog/Nkd1/Hoxa11/Gpc3/Znrf3/Tnfrsf11b/Agtr1a/Ednra/Fzd2/Dact1/Bmp7	17
positive regulation of osteoblast differentiation	BP	0.16	0.000228575	0.00183924	Sfrp2/Igf1/Ddr2/Npnt/Fermt2/Mef2c/Prkd1/Gli3/Nell1/Gdf10/Lrp3/Bmp7	12
respiratory tube development	BP	0.104603	0.000233423	0.00187406	Gli1/Stra6/Hhip/Kdr/Nog/Igf1/Pkdcc/Tbx2/Nos3/Gpc3/Foxf1/Hopx/Tcf21/Gli3/Loxl3/Tshz3/Mgp/Ltbp3/Pcsk5/Rcn3/Heg1/Selenon/Ccn2/Dlg5/Pdgfrb	25
respiratory system development	BP	0.101124	0.000233579	0.00187406	Gli1/Stra6/Hhip/Lef1/Kdr/Nog/Igf1/Pkdcc/Tbx2/Nos3/Edaradd/Gpc3/Ano1/Foxf1/Hopx/Tcf21/Gli3/Loxl3/Tshz3/Mgp/Ltbp3/Rcn3/Heg1/Selenon/Ccn2/Dlg5/Pdgfrb	27
regulation of respiratory gaseous exchange by nervous system process	BP	0.384615	0.000237074	0.00189112	Nlgn1/Tshz3/Nlgn3/Atp1a2/Nlgn2	5
vascular associated smooth muscle cell development	BP	0.384615	0.000237074	0.00189112	Ednra/Efemp2/Sgcb/Hey2/Eng	5
negative regulation of protein binding	BP	0.142857	0.000244866	0.00194765	Map2/Itga4/Nog/Lrrk2/Ccm2l/Dysf/Nfatc4/Arrb2/Ttbk2/Nes/Cav1/Dact1/Camk1/Myc	14
negative regulation of cation transmembrane transport	BP	0.142857	0.000244866	0.00194765	Hecw2/Drd4/Dysf/Bin1/Osr1/Pkd2/Rrad/Ptger3/Gnb5/Gstm7/Atp1a2/Sri/Cav1/Twist1	14
positive chemotaxis	BP	0.2	0.000246581	0.00195567	Sema5a/Angpt1/Kdr/Nrp1/Cdh13/Cxcl12/Lrp2/Coro1a/Vegfc	9
protein-lipid complex subunit organization	BP	0.2	0.000246581	0.00195567	Apob/Pla2g10/Soat1/Pltp/Apoe/Bin1/Abca5/Abcg1/Pcdhga3	9
ventricular cardiac muscle tissue development	BP	0.169231	0.000249077	0.00197263	Col11a1/Col14a1/Nog/Lrp2/Ccm2l/Tbx3/Ednra/Myl3/Heg1/Hey2/Eng	11
embryonic eye morphogenesis	BP	0.222222	0.000253132	0.00200188	Stra6/Ihh/Tbx2/Zeb1/Hipk2/Hipk1/Bmp7/Twist1	8
positive regulation of lymphocyte proliferation	BP	0.122449	0.000254186	0.00200734	Igf1/Mef2c/Tnfsf13b/Coro1a/Cd1d1/Itgal/Il27ra/Cd38/Havcr2/Igf2/Nckap1l/Xcl1/Stat5b/Zap70/Il12rb1/Spn/Cd4/Rasal3	18
behavioral fear response	BP	0.181818	0.000257945	0.00203412	Ankfn1/Mdk/Drd4/Mef2c/Grin2b/Cacna1e/Grik2/Apoe/Gng7/Atp1a2	10
regulation of small molecule metabolic process	BP	0.0916442	0.000262901	0.00207025	Apob/Igf1/Nos3/Acacb/Pth1r/Kit/Dkk3/Enpp1/Apoe/Lacc1/Kcnma1/Igf2/Snai1/Adcyap1r1/Htr2a/Zbtb20/Abcg1/Atp2b4/Fam3c/Abcd2/Slc7a7/Psen1/Cav1/Nr1h3/Pid1/Cacna1a/Igfbp4/Grb10/Rdh1/Abcg4/Myc/Twist1/Plek/Irs1	34
negative regulation of vascular permeability	BP	0.3	0.00026409	0.00207665	Angpt1/Ddah1/Fermt2/Akap12/Apoe/Cldn5	6
regulation of MAP kinase activity	BP	0.11	0.000267321	0.0020961	Sfrp2/Zeb2/Cbs/Drd4/Lrrk2/Mapk8ip1/Pik3r6/Edn3/Kit/Apoe/Nox4/Kitl/Htr2a/Pde5a/Smpd1/Psen1/Pdgfrb/Map4k2/Cav1/Fgd2/Bmp7/Lax1	22
regulation of protein localization to membrane	BP	0.11	0.000267321	0.0020961	Gpc6/Ar/Pkdcc/Tcaf1/Cdh2/Gpc3/Abi3/Myo5a/Epha3/Magi2/Tnfaip6/Stac2/Fyn/Dlg4/Atp2b4/Ptn/Pid1/Gpc2/Nkd2/Zmynd8/Lrp4/Nlgn2	22
renal system process	BP	0.130081	0.000275657	0.0021584	Cacna1c/Adra1a/Ptpro/Npr3/Ednrb/Abcg2/Stc1/Maged2/Agtr1a/Kcnma1/Ednra/Ptger3/Akap11/Abcg3/F2r/Mllt6	16
thymic T cell selection	BP	0.25	0.000283683	0.00221811	Cd3g/Gli3/Dock2/Jag2/Cd1d1/Zap70/Spn	7
head morphogenesis	BP	0.195652	0.000293609	0.00228924	Stra6/Ihh/Lef1/Nog/Crispld1/Mmp2/Flvcr1/Twist2/Asph	9
regulation of actin filament-based movement	BP	0.195652	0.000293609	0.00228924	Cacna1c/Stc1/Ank2/Bin1/Cacna1h/Ptger3/Atp1a2/Sri/Cav1	9
proteoglycan metabolic process	BP	0.155844	0.000294382	0.00229204	Col11a1/Ihh/Igf1/Spock2/Chst10/Egflam/Mamdc2/Ndnf/Adamts7/Bgn/Dse/Xylt1	12
excretion	BP	0.178571	0.000300641	0.00232715	Cacna1c/Mdk/Adra1a/Ednrb/Abcg2/Stc1/Kcnma1/Ptger3/Abcg3/Mllt6	10
regulation of dendritic spine morphogenesis	BP	0.178571	0.000300641	0.00232715	Nlgn1/Lrrk2/Ppfia2/Abi2/Kif1a/Nlgn3/Caprin2/Bhlhb9/Cux2/Ngef	10
positive regulation of mononuclear cell proliferation	BP	0.120805	0.000300739	0.00232715	Igf1/Mef2c/Tnfsf13b/Coro1a/Cd1d1/Itgal/Il27ra/Cd38/Havcr2/Igf2/Nckap1l/Xcl1/Stat5b/Zap70/Il12rb1/Spn/Cd4/Rasal3	18
protein autophosphorylation	BP	0.102881	0.000300997	0.00232715	Epha8/Kdr/Ddr2/Lrrk2/Prkd1/Itk/Tek/Eif2ak4/Stk33/Flt3/Thy1/Kit/Enpp1/Vegfc/Epha7/Rassf2/Fyn/Fgr/Zap70/Ulk2/Pdgfrb/Cav1/Mknk2/Rap2a/Eng	25
myelination	BP	0.114286	0.000301736	0.0023296	Ptprz1/Hgf/Igf1/Epb41l3/Mpdz/Cdh2/Wasf3/Myo5a/Id4/Jam3/Slc8a3/Enpp1/Nfasc/Fyn/Cldn5/Abcd2/Ptn/Tppp/Itgb4/Jam2	20
positive regulation of protein binding	BP	0.14	0.000303358	0.00233886	Tert/Lrrk2/Plxnd1/Lfng/Apoe/Caprin2/Pkd1/Hipk2/Arrb1/Cldn5/Mfng/Psen1/Cav1/Dact1	14
axon extension involved in axon guidance	BP	0.216216	0.000309461	0.00237268	Sema5a/Sema5b/Nrp1/Sema7a/Cxcl12/Sema3g/Sema6a/Slit3	8
heart trabecula morphogenesis	BP	0.216216	0.000309461	0.00237268	Nog/Tek/Adamts1/Ccm2l/Heg1/Bmp7/Hey2/Eng	8
regulation of neutrophil chemotaxis	BP	0.216216	0.000309461	0.00237268	Mdk/Jam3/Ednra/Dysf/Nckap1l/Xcl1/Tnfaip6/Mpp1	8
neuron projection extension involved in neuron projection guidance	BP	0.216216	0.000309461	0.00237268	Sema5a/Sema5b/Nrp1/Sema7a/Cxcl12/Sema3g/Sema6a/Slit3	8
lipid modification	BP	0.106481	0.000315292	0.00241403	Acacb/Soat1/Agk/Inpp4b/St3gal2/Plpp3/Bdh2/Dgkb/Agtr1a/Apoe/Ggta1/Echs1/Abcg1/Plpp1/Abcd2/St3gal4/Cygb/C1qtnf9/Twist1/Mboat2/Plppr2/Echdc2/Irs1	23
regulation of dendrite development	BP	0.124088	0.000318405	0.00243277	Ptprz1/Hecw2/Ptprd/Mark1/Tbc1d24/Obsl1/Trpc6/Caprin2/Nfatc4/Sarm1/Bhlhb9/Cux2/Fat3/Ptn/Bmp7/Numbl/Rap2a	17
telencephalon development	BP	0.100775	0.000318618	0.00243277	Mdk/Lef1/Zeb2/Sema7a/Cdh2/Lrrk2/Dab1/Id4/Fut10/Cxcl12/Dnah5/Gli3/Plcb1/Tsku/Dclk2/Nin/Lhx6/Rtn4rl1/Nr2f1/Atp1a2/Fat4/Bbs1/Psen1/Bcl11b/Draxin/Numbl	26
development of primary sexual characteristics	BP	0.102459	0.000320376	0.00244281	Sfrp2/Ar/Angpt1/Kdr/Nos3/Fst/Hoxa11/Hoxa10/Mmp2/Icam1/Adamts1/Tcf21/Lrp2/Lfng/Kit/Rhobtb3/Kitl/Arrb1/Tnfaip6/Hoxa9/Arrb2/Stat5b/Osr1/Abcb1a/Lhfpl2	25
sprouting angiogenesis	BP	0.128	0.000331809	0.0025265	Sema5a/Angpt1/Lef1/Kdr/Nrp1/Tek/Cdh13/Ppp1r16b/Aplnr/Jcad/Vegfc/Agtr1a/Hdac9/Akt3/Adgra2/Sema6a	16
regulation of gamma-delta T cell differentiation	BP	0.357143	0.000354201	0.00267739	Lef1/Nckap1l/Stat5b/Gimap5/Gimap3	5
regulation of gamma-delta T cell activation	BP	0.357143	0.000354201	0.00267739	Lef1/Nckap1l/Stat5b/Gimap5/Gimap3	5
positive regulation of smooth muscle cell differentiation	BP	0.357143	0.000354201	0.00267739	Tshz3/Kit/Cth/Efemp2/Eng	5
negative regulation of synaptic transmission, glutamatergic	BP	0.357143	0.000354201	0.00267739	Grik1/Myo5a/Htr1b/Grik2/Htr2a	5
negative regulation of synapse organization	BP	0.357143	0.000354201	0.00267739	Apoe/Arhgef15/Nfatc4/Epha7/Ptn	5
positive regulation of chemotaxis	BP	0.119205	0.000354532	0.00267739	Sema5a/Mdk/Kdr/Nrp1/Fn1/Prkd1/Cxcr3/Cdh13/Cxcl12/Edn3/Ppm1f/Vegfc/Ednra/Dysf/Nckap1l/Xcl1/Pdgfrb/Ptn	18
single fertilization	BP	0.115854	0.000355222	0.00267895	Ar/Pla2g10/Hoxd10/Hoxd11/Spink1/Hoxa11/Hoxd9/Hoxa10/Adcy3/Plcb1/Trpc6/Glrb/Cecr2/Hoxa9/Cacna1h/Ccdc136/Stx2/Pkdrej/Lhfpl2	19
regulation of ruffle assembly	BP	0.241379	0.00035853	0.00270021	Evl/Nlgn1/Pfn2/Icam1/Eps8l1/Def8/Cav1	7
natural killer cell mediated immunity	BP	0.144444	0.000361144	0.0027162	Pik3r6/Coro1a/Cd226/Havcr2/Igf2/Arrb2/Stat5b/Gimap5/Gzmb/Gimap3/Rab27a/Clnk/Cd96	13
positive regulation of ion transmembrane transporter activity	BP	0.126984	0.000363407	0.0027295	Tcaf1/Drd4/Cacna2d1/Myo5a/Ank2/Plcb1/Trpc6/Nlgn3/Cracr2a/Ednra/Stac2/Asph/Pkd2/Gstm7/Abcb1a/Cacnb4	16
[truncated: 1,023 more rows]

## Sheet: Table S5
Table S5. Kyoto Encyclopedia of Genes and Genomes (KEGG) pathway enrichment analysis of differentially expressed genes in the endometrium on day 3.5 pc. Day 3.5 pc endometrium samples were compared to estrous endometrium samples. Differentially expressed genes with FC > 1.5 were used and terms with p ≤ 0.05 were included in the analysis. The identity and number (count) of differentially expressed…
[truncated: 72 more rows]

[truncated: 3 more sheets: Table S6, Table S7, Table S8]
